# Supplementary material for: Identifying CNS-colonizing T cells as potential therapeutic targets to prevent progression of multiple sclerosis
Source: Med. 2021 Mar 12;2(3):296–312.e8. doi: 10.1016/j.medj.2021.01.006 (PMC7966680; doi:10.1016/j.medj.2021.01.006)
Supplement: Table S1. Differentially expressed genes and marker gene sets, related to Figures 3, 4, 5, 6, and 7 — This table includes the following sheets: ‘DEG_MS1-MS1nat’ (contains all differentially expressed genes with an unadjusted p value ≤ 0.05 between untreated and natalizumab-treated time points for cohort MS1; the column ‘cluster_names’ indicates the tested cell type cluster), ‘CNS-h signature’ (the gene signature referred to in Figures 4 and 5), ‘DEG_T09-TCD4mem’ (differentially expressed genes between T09 cells and other CD4+ memory T cells), ‘T09 markers – CD4mem’ (extracted marker genes for T09 cells to distinguish them from other CD4+ memory T cells), ‘DEG_T09-allT’ (differentially expressed genes between T09 cells and all other T cells), ‘T09 markers – all T cells’ (extracted marker genes for T09 cells to distinguish them from all other T cells), ‘T09 markers – all PBMCs’ (extracted marker genes for T09 cells to distinguish them from all other cell types within PBMCs referred to in Figure 6), ‘Th1 signature’ / ‘Th2 signature’ / ‘Th17 signature’ / ‘Tfh signature’ / ‘Treg signature’ (T helper cell marker signatures used in Figure 7A), ‘DEG_MS1-HI1’ / ‘DEG_MS2-HI2′ / ‘DEG_MS3-HI3′ (contain all differentially expressed genes with an unadjusted p value ≤ 0.05 in cross-sectional comparisons between the indicated cohorts referred to in Figure S7; the column ‘cluster_names’ indicates the tested cell type cluster). [file mmc2.xlsx]

## Sheet: DEG_MS1-MS1nat
log2FoldChange	lfcSE	stat	pvalue	padj	gene	cluster_names
2.41534	0.192093	12.5738	2.94271e-36	1.51167e-32	RHOB	T01
-1.51594	0.228718	-6.628	3.40254e-11	2.48318e-07	JCHAIN	B01
1.82961	0.29155	6.27544	3.48642e-10	2.118e-06	RHOB	T05
-0.951066	0.152414	-6.24002	4.3751e-10	3.76871e-06	IER3	M06
-7.5899	1.24504	-6.0961	1.08691e-09	9.02132e-06	FSTL3	M03
0.496041	0.0860644	5.7636	8.23372e-09	5.1797e-05	ZFP36L1	T09
0.619643	0.108628	5.70425	1.16859e-08	3.00152e-05	ADGRE5	T01
2.4182	0.425084	5.68875	1.27973e-08	5.1797e-05	RHOB	T09
1.55177	0.274291	5.65737	1.53708e-08	0.000114974	CXCR6	T03
0.476464	0.0849073	5.61158	2.00485e-08	3.43298e-05	KLF6	T01
0.494523	0.090438	5.46808	4.54927e-08	0.000167481	ITGA4	T06
1.50438	0.277559	5.42002	5.95911e-08	0.000167481	RHOB	T06
0.500374	0.0928256	5.39048	7.02708e-08	0.000189614	ITGA4	T09
0.908126	0.173184	5.24369	1.57393e-07	0.000318524	ORMDL2	T09
-0.513938	0.0982587	-5.23046	1.69084e-07	0.000200872	TOB1	T08
1.53708	0.296072	5.19158	2.08517e-07	0.000898083	CD2	M06
-0.568249	0.111206	-5.10987	3.22382e-07	0.000604037	CRYBG1	T06
-0.624882	0.122326	-5.10832	3.25039e-07	0.000417431	RGS1	T01
-0.544229	0.108903	-4.99739	5.81109e-07	0.00399455	IL32	NK02
-5.79614	1.16094	-4.99263	5.95638e-07	0.00193796	PEX3	M03
-6.16445	1.24252	-4.96123	7.00467e-07	0.00193796	SLC45A4	M03
0.570071	0.115747	4.92515	8.42978e-07	0.00538663	GIMAP1-GIMAP5	T07
-1.09096	0.222861	-4.89522	9.81945e-07	0.00249088	SIK1	T05
-5.04098	1.03776	-4.85757	1.18837e-06	0.00444451	FAM47E-STBD1	T03
-0.485023	0.0999896	-4.85073	1.23006e-06	0.00249088	CCDC57	T05
-0.963618	0.198732	-4.84883	1.24194e-06	0.00127597	GZMH	T01
-0.457794	0.096607	-4.73872	2.15069e-06	0.00326636	FAM189A1	T05
-0.580007	0.123422	-4.69939	2.60944e-06	0.00366692	RGS1	T06
-0.64071	0.136532	-4.69276	2.69547e-06	0.00436397	CEMIP2	T09
5.93428	1.26869	4.67747	2.90433e-06	0.00595713	PJA1	M03
1.41997	0.305548	4.6473	3.36301e-06	0.0103473	TSPAN2	NK02
0.432051	0.0930549	4.64297	3.43444e-06	0.00463363	GIMAP1-GIMAP5	T09
-6.00501	1.29589	-4.63389	3.58863e-06	0.00595713	CCDC191	M03
0.597002	0.129802	4.59932	4.23873e-06	0.00490178	KRAS	T09
-4.5232	0.986283	-4.58611	4.51582e-06	0.0103473	ABCC4	NK02
0.937334	0.205195	4.56802	4.9236e-06	0.00498207	C1orf56	T09
0.368742	0.0812969	4.53574	5.74011e-06	0.00516291	KLF6	T09
0.354198	0.0781991	4.52944	5.91412e-06	0.0358277	AQP3	T02
4.8552	1.07246	4.52717	5.97797e-06	0.0298673	PIP4P2	T04
0.633338	0.140418	4.51037	6.47155e-06	0.00786294	AHNAK	T05
4.69253	1.04478	4.4914	7.0758e-06	0.0121598	CCDC51	NK02
0.69145	0.154892	4.46407	8.04189e-06	0.0220479	CYP27A1	M06
-0.654064	0.146684	-4.459	8.23419e-06	0.00704984	MT2A	T01
0.467674	0.105492	4.43326	9.28187e-06	0.0735681	PNKP	NK01
0.359963	0.0812506	4.43029	9.41082e-06	0.0300676	ADGRE5	T07
-4.72907	1.0697	-4.42092	9.828e-06	0.0298673	ZNF570	T04
-0.385422	0.0872646	-4.41671	1.00217e-05	0.086908	TSC22D3	M02
-3.99726	0.90598	-4.41208	1.02382e-05	0.0220479	BLM	M06
-0.36331	0.0827553	-4.39017	1.13262e-05	0.00916853	CD7	T09
1.14898	0.262038	4.38477	1.16107e-05		GABBR1	T05
-0.40472	0.0923548	-4.38224	1.17468e-05	0.09287	NFKBIA	M01
4.43529	1.01801	4.3568	1.31977e-05	0.0168301	ZNF225	NK02
0.4954	0.114085	4.34239	1.40943e-05	0.0112868	TAGLN2	T05
-3.81113	0.879501	-4.33328	1.46902e-05	0.0168301	ATP11A	NK02
-0.659399	0.152216	-4.33199	1.47766e-05	0.0112868	NANS	T05
-0.649244	0.149916	-4.33071	1.48632e-05	0.0112868	PTP4A1	T05
0.445741	0.103005	4.32735	1.50911e-05	0.032144	LIMS1	T07
-0.80241	0.185758	-4.31965	1.56274e-05	0.0114683	MAP3K8	T01
0.619418	0.143581	4.31407	1.60277e-05	0.0180183	SFT2D1	T06
-1.09648	0.255224	-4.29617	1.73773e-05	0.0352065	GADD45A	T04
-0.819157	0.190679	-4.296	1.73909e-05	0.0127981	ATG2A	T09
-0.40385	0.0940466	-4.29414	1.75368e-05	0.0072627	CD52	T08
-0.799002	0.186465	-4.285	1.82739e-05	0.0117341	CSRNP1	T01
1.15626	0.26989	4.2842	1.83401e-05	0.0072627	FCER1G	T08
0.564994	0.132498	4.26417	2.00651e-05	0.0135439	ADGRE5	T05
-0.475875	0.111608	-4.26382	2.00959e-05	0.0135564	SLC2A3	T09
-3.93965	0.926308	-4.25307	2.10862e-05	0.0207067	PLIN5	NK02
1.26981	0.299254	4.24326	2.20294e-05	0.0351919	RHOB	T07
-0.435389	0.102892	-4.23153	2.32104e-05	0.013248	TOB1	T01
-0.705341	0.167826	-4.2028	2.63633e-05	0.0164162	CMIP	T09
-0.375341	0.0894311	-4.19699	2.70487e-05	0.0137882	AIF1	T05
0.309596	0.0737847	4.19594	2.71742e-05	0.0137882	MAL	T05
-0.475603	0.113362	-4.19542	2.72364e-05	0.103797	STAT1	M01
0.344885	0.0822217	4.19458	2.73381e-05	0.0447097	CRIP1	T02
2.48481	0.59265	4.19271	2.75646e-05		CHST2	T08
-0.368917	0.0880549	-4.18963	2.79411e-05	0.0137882	CTSW	T05
-0.63271	0.151207	-4.18441	2.85905e-05	0.0447097	ATG2A	T02
-5.76351	1.37774	-4.18332	2.8728e-05	0.0397404	OSBPL1A	M03
-0.790184	0.188983	-4.18124	2.89919e-05	0.0357707	PMAIP1	T07
0.732228	0.17529	4.17725	2.95057e-05	0.0137882	S100A11	T05
0.739296	0.177137	4.17359	2.99831e-05	0.0154023	REPIN1	T01
4.13449	0.991468	4.17007	3.04508e-05	0.0239272	MIRLET7BHG	NK02
1.647	0.395207	4.16743	3.08052e-05	0.017812	PEX11B	T09
-1.15779	0.278074	-4.1636	3.13275e-05	0.0239272	PMAIP1	NK02
-0.471803	0.11352	-4.15613	3.23681e-05	0.0447097	NUP58	T02
-0.322834	0.0777704	-4.15111	3.30864e-05	0.0143571	CD7	T05
0.589202	0.142056	4.14767	3.35875e-05	0.0357707	ITGA4	T07
0.444616	0.10794	4.1191	3.80349e-05	0.057794	FOSB	T04
-0.555279	0.134862	-4.1174	3.83174e-05	0.0454335	TSC22D3	M03
1.15656	0.281256	4.1121	3.92072e-05	0.138505	ETS1	M02
-0.733044	0.178361	-4.10989	3.95853e-05		AASDHPPT	T06
3.39996	0.828143	4.10552	4.03412e-05		NUAK2	T08
0.436461	0.106556	4.09607	4.20223e-05	0.017019	CRIP1	T05
0.88734	0.217187	4.08561	4.3962e-05	0.0223224	B3GALT4	T09
0.32208	0.0789283	4.08067	4.49061e-05	0.0447097	KRAS	T02
-0.934235	0.228964	-4.08027	4.49832e-05	0.113942	PSTK	NK01
0.437827	0.107385	4.07717	4.5588e-05	0.0223224	SLFN5	T09
-0.340302	0.0834883	-4.07605	4.58073e-05	0.0447097	ARID5B	T02
0.8091	0.19858	4.07442	4.61288e-05	0.0758187	TRAPPC6B	M06
0.511636	0.125601	4.07349	4.6313e-05	0.0318356	TAGLN2	NK02
0.760384	0.186833	4.06986	4.70408e-05	0.0174754	ARL6IP6	T05
-0.380309	0.0935273	-4.06628	4.77688e-05	0.0954781	EID1	T03
0.709524	0.174659	4.06235	4.85811e-05	0.0223224	TIFA	T09
-0.512111	0.12611	-4.06081	4.89023e-05	0.0174754	H2AFJ	T05
0.55208	0.13607	4.05733	4.9636e-05	0.0223224	JADE2	T09
0.790781	0.195188	4.05139	5.09153e-05	0.103797	SESN3	M01
-0.530034	0.130849	-4.05073	5.10578e-05	0.0954781	GADD45B	T03
-0.7911	0.195429	-4.04802	5.16536e-05	0.0471524	PEX1	T07
-0.890974	0.220293	-4.0445	5.24356e-05		CD38	T02
-2.58708	0.639919	-4.04283	5.28108e-05	0.0758187	G0S2	M06
3.50148	0.867207	4.03765	5.39892e-05	0.0337384	ZMYM1	NK02
-0.443613	0.109895	-4.03671	5.42062e-05	0.0447097	HIF1A	T02
0.620031	0.153678	4.03462	5.46909e-05	0.0184582	RTN3	T05
-1.01801	0.253376	-4.01778	5.87501e-05	0.0250306	DDIT4	T09
-0.34207	0.0851638	-4.01661	5.90422e-05	0.0447097	MYLIP	T02
-0.505945	0.126173	-4.00993	6.07376e-05	0.113942	TSPYL2	NK01
-5.88644	1.46819	-4.00932	6.0895e-05	0.0631786	NPHP4	M03
-2.29718	0.573223	-4.00747	6.1372e-05	0.103797	ZNF598	M01
3.25176	0.812984	3.99979	6.33984e-05	0.0363167	TSPAN31	NK02
-0.41028	0.102711	-3.99451	6.48281e-05	0.0517814	SLC2A3	T07
-0.56963	0.142709	-3.99154	6.56447e-05	0.103797	AMPD2	M01
-0.932632	0.233722	-3.99034	6.59779e-05	0.113942	TPK1	NK01
-0.361955	0.0907176	-3.98991	6.60993e-05	0.0308684	PLAC8	T01
2.7518	0.690321	3.98625	6.71247e-05		GFOD2	T08
-0.396412	0.0995862	-3.98059	6.87448e-05	0.138505	ZNF580	M02
-0.42707	0.107339	-3.9787	6.92928e-05	0.138505	PHF3	M02
-0.449248	0.113161	-3.96998	7.18785e-05	0.113942	VPS37B	NK01
-0.72772	0.183378	-3.96842	7.23495e-05	0.0309716	ANKRD23	T01
-0.84937	0.21448	-3.96013	7.49087e-05	0.0921805	TNFAIP3	M06
0.502909	0.127486	3.94483	7.98577e-05	0.138505	GPR132	M02
3.36575	0.853563	3.94318	8.04088e-05	0.0425177	VIPAS39	NK02
5.59281	1.42112	3.93549	8.30274e-05	0.445381	C11orf80	CDC01
-1.05872	0.269288	-3.93156	8.43971e-05	0.0269849	GADD45A	T05
-1.47374	0.375603	-3.92366	8.7213e-05	0.0352995	SUSD4	T09
0.927546	0.236546	3.92121	8.81044e-05		EEPD1	T02
0.32745	0.0837003	3.91217	9.14715e-05	0.0984919	CRIP1	M06
4.44108	1.13755	3.90407	9.45878e-05	0.0872309	CABLES2	M03
-1.15131	0.294915	-3.90387	9.46678e-05	0.0364922	SPNS3	T09
0.361377	0.0926249	3.90151	9.55937e-05	0.0281328	GIMAP7	T05
0.501587	0.128699	3.89735	9.72491e-05	0.0281328	STMN1	T05
0.491553	0.126416	3.88839	0.000100911	0.0808383	MPLKIP	T06
-0.397708	0.102292	-3.88799	0.00010108	0.0371928	AP3M2	T09
0.587636	0.151294	3.88407	0.000102721	0.0691426	ACD	T02
-6.17607	1.59113	-3.88155	0.000103793	0.445381	EEF1AKMT3	CDC01
-0.758412	0.195789	-3.87362	0.00010723	0.0761331	PDE4B	T07
0.433255	0.1121	3.86489	0.00011114	0.0265255	KLRD1	T08
-0.622636	0.161122	-3.86438	0.000111373	0.145066	RNMT	T03
-0.28561	0.0739195	-3.86379	0.000111639	0.0265255	S100A4	T08
-0.610588	0.158314	-3.85681	0.000114878	0.0453945	SUMF2	T01
0.56341	0.146197	3.85378	0.00011631	0.0553602	FCER1G	NK02
0.889037	0.230848	3.85118	0.000117548		PHF23	T06
-5.44332	1.41363	-3.85061	0.000117825	0.0977946	LMLN	M03
2.77821	0.722646	3.84449	0.000120803	0.0553602	HDAC6	NK02
-0.282893	0.0737437	-3.83616	0.000124972	0.0345094	C9orf16	T05
1.48604	0.387553	3.83443	0.000125855	0.116793	NDRG2	M06
-0.431241	0.113157	-3.81098	0.000138415	0.0487161	S100A9	T09
-0.838109	0.220312	-3.80418	0.000142272	0.0522038	GADD45A	T01
-0.618278	0.162643	-3.80145	0.00014385	0.190025	SUPV3L1	NK01
-0.711237	0.187204	-3.79926	0.000145126	0.0489498	USP36	T09
0.463976	0.122179	3.79751	0.000146156	0.192585	MLEC	M01
-0.763008	0.201039	-3.79532	0.000147451	0.0291954	ANXA5	T08
-0.442102	0.116554	-3.79311	0.000148772	0.116793	CEBPD	M06
-3.00554	0.792497	-3.79249	0.000149143	0.116793	IFT22	M06
-4.18489	1.10403	-3.79055	0.000150317	0.113421	CLYBL	M03
0.387249	0.102163	3.79049	0.000150351	0.0628794	CRIP1	NK02
1.46501	0.386744	3.78805	0.000151833	0.145066	ACTL6A	T03
-0.439497	0.116148	-3.78395	0.000154358	0.0808383	NUP98	T06
1.12405	0.297112	3.78326	0.000154789		EML2	T01
-0.290886	0.0768982	-3.78275	0.000155108	0.0991138	C9orf16	T07
1.35111	0.357237	3.78211	0.000155506	0.0628794	SPINK2	NK02
0.446915	0.11818	3.78165	0.000155794	0.0808383	CRIP2	T06
0.639448	0.169396	3.77487	0.000160089	0.0808383	TMEM107	T06
-0.710937	0.188359	-3.77437	0.000160413	0.0808383	EEF1D	T06
-0.410432	0.108764	-3.77358	0.000160921	0.195616	FLNA	T04
-0.381848	0.101191	-3.77354	0.000160947	0.0975019	CRYBG1	T02
0.607975	0.161143	3.77288	0.000161371	0.0414649	GPR82	T05
0.836368	0.221899	3.76914	0.000163812	0.0414649	CSGALNACT1	T05
-0.531348	0.141013	-3.76807	0.000164515	0.228781	MKLN1	M02
3.27518	0.869951	3.76479	0.000166691	0.0636574	CORO1C	NK02
0.482183	0.128106	3.76393	0.000167267	0.0808383	ATAD1	T06
-0.527703	0.140376	-3.7592	0.000170455	0.0531929	MYBL1	T09
-0.382773	0.101907	-3.75611	0.000172578	0.0808383	FAM177A1	T06
1.63746	0.435986	3.75577	0.000172811		PBX3	T01
0.507731	0.135283	3.75311	0.000174655	0.145066	RAB18	T03
-1.43655	0.382814	-3.75261	0.000175006	0.0531929	SH3D19	T09
0.789391	0.210551	3.74917	0.000177419	0.0531929	USP21	T09
-0.694151	0.185163	-3.74886	0.00017764	0.145066	SZRD1	T03
-1.00591	0.268686	-3.74382	0.000181241	0.0655711	USP36	NK02
0.901182	0.240846	3.74174	0.000182751	0.145066	CAMK2N1	T03
-0.785733	0.210139	-3.73911	0.000184671	0.228781	NR1D2	M02
-0.361392	0.0967036	-3.73711	0.000186146	0.125139	VMP1	M06
-0.456295	0.122117	-3.73653	0.000186579	0.099382	FBXO33	T02
0.628339	0.168165	3.73645	0.000186635	0.0453524	SYNE3	T05
-0.376975	0.100972	-3.73348	0.000188856	0.125139	LIPA	M06
1.65187	0.443243	3.72678	0.000193938	0.145066	LINC00921	T03
-4.15751	1.11664	-3.72323	0.000196693	0.130328	SSH3	M03
0.432816	0.116254	3.72301	0.000196861	0.099382	STMN1	T02
3.32568	0.893335	3.72277	0.000197049	0.199611	TTC9	T04
-3.69096	0.993835	-3.71385	0.000204127	0.130328	TMEM254	M03
-0.439862	0.118453	-3.71338	0.000204506	0.231559	JOSD1	NK01
2.67386	0.720282	3.71224	0.000205433	0.1264	CCDC142	M06
-0.352093	0.0950794	-3.70314	0.000212947	0.0729272	AAK1	T01
3.24657	0.879052	3.69326	0.000221394	0.127139	CC2D2B	M06
-2.92991	0.794089	-3.68965	0.000224563	0.133134	MEGF8	M03
-0.344283	0.0936063	-3.67799	0.000235083	0.039897	IL32	T08
0.417377	0.113499	3.67738	0.000235643	0.0984198	EPHX2	T06
-1.11873	0.304256	-3.67692	0.000236066	0.233882	DOP1A	NK01
1.0168	0.276756	3.674	0.000238779		MCOLN2	T06
-0.679199	0.185515	-3.66116	0.000251074	0.136029	TOM1	T07
-0.796116	0.21747	-3.66081	0.000251416	0.0984198	MEF2D	T06
-0.766416	0.209516	-3.65804	0.000254156	0.0673556	ZBTB40	T09
4.42407	1.20958	3.65753	0.000254658	0.445381	METTL18	CDC01
-0.308905	0.0844757	-3.65673	0.000255454	0.136029	FOXP1	T07
3.23133	0.883696	3.65661	0.000255574	0.0878407	CARNS1	NK02
-0.60807	0.166338	-3.65562	0.000256561	0.0599465	SIK1B	T05
0.282869	0.0773849	3.65535	0.000256833	0.0673556	AQP3	T09
-0.455819	0.124779	-3.653	0.000259193	0.0673556	PDE3B	T09
-1.47194	0.403083	-3.65169	0.000260519	0.445381	RAB33B	CDC01
0.406046	0.11132	3.64757	0.000264731	0.0673556	SERPINB9	T09
-0.333216	0.0913899	-3.64609	0.000266261	0.0673556	TOB1	T09
4.06481	1.11748	3.63748	0.000275323	0.0880204	S100A13	NK02
-0.85113	0.234215	-3.63397	0.00027909	0.0627952	ZNF331	T05
-1.31132	0.361089	-3.63157	0.000281706	0.0880204	TTC13	NK02
-0.560787	0.154478	-3.6302	0.000283202	0.231214	BEST1	M01
-1.61345	0.444651	-3.62857	0.000284994	0.29382	SPACA6	M02
0.877096	0.241834	3.62686	0.000286892	0.243788	PAAF1	NK01
-0.358648	0.0989349	-3.62509	0.000288862	0.0984198	TSPYL2	T06
-0.883532	0.244275	-3.61696	0.000298088		PTMS	T01
-0.763246	0.211039	-3.61661	0.000298483	0.231214	XKR8	M01
-0.464888	0.128546	-3.61653	0.000298583	0.0984198	TFRC	T06
0.867419	0.240022	3.61391	0.000301612	0.0968362	BBC3	T01
-0.641816	0.177679	-3.61221	0.000303593	0.231214	HCFC1	M01
-0.67054	0.185681	-3.61124	0.000304735	0.164062	PLEKHM1	M06
0.376438	0.104259	3.6106	0.000305495	0.0749387	EZR	T09
0.547676	0.15176	3.60883	0.00030758	0.243788	TRIM39-RPP21	NK01
-2.37884	0.659772	-3.60555	0.000311493	0.199937	PGAP1	T03
-0.546381	0.15167	-3.60244	0.000315249	0.154957	RNF19A	T07
0.522869	0.145226	3.60037	0.000317765	0.0984198	PRKAR1A	T06
-0.550797	0.152992	-3.60016	0.000318024	0.0984198	CDK17	T06
-0.863447	0.239885	-3.59942	0.000318932	0.075934	LRIG1	T09
1.27177	0.353481	3.59784	0.00032087	0.445381	PTGIR	CDC01
-0.908361	0.252606	-3.59596	0.000323194	0.199937	CCDC97	T03
0.69324	0.193064	3.59073	0.000329748	0.29382	MYC	M02
-0.400076	0.11148	-3.58877	0.000332238	0.168347	GLUL	M06
0.818305	0.228021	3.58872	0.000332299	0.0993142	IGFBP7	NK02
0.350993	0.0978335	3.58766	0.000333662	0.255025	KLF2	T04
1.11478	0.311152	3.58274	0.000340005	0.231214	CASP6	M01
0.855651	0.238843	3.58249	0.000340339	0.0999564	ARHGEF2	T01
-0.649755	0.181645	-3.57706	0.000347484	0.199937	XPO6	T03
0.645321	0.18051	3.57499	0.000350246	0.0999564	PIK3C3	T01
0.445968	0.124775	3.57417	0.000351337	0.100629	SELL	NK02
-0.641022	0.179408	-3.57298	0.000352938	0.0759733	ITM2C	T05
0.974982	0.273085	3.57025	0.000356645		TNFAIP8L2	T06
-0.910624	0.255091	-3.56981	0.000357243	0.155247	ZNF529	T07
-0.875284	0.245297	-3.56826	0.000359358		BRD9	T08
-0.73816	0.206968	-3.56654	0.000361727	0.0824755	IRS2	T09
0.59841	0.167808	3.56604	0.00036242	0.0984198	MCMBP	T06
-0.458052	0.128455	-3.56586	0.000362671	0.0759733	CLEC11A	T05
4.13477	1.15957	3.56578	0.000362773	0.445381	PTCD2	CDC01
4.21773	1.18294	3.56548	0.000363195	0.445381	MAP3K21	CDC01
0.507328	0.142299	3.56523	0.000363538		MANF	T08
2.04977	0.575179	3.56372	0.000365641	0.255025	NELL2	T04
-1.00364	0.281654	-3.56337	0.000366126		GTSCR1	T06
-0.366929	0.102986	-3.5629	0.000366784	0.0824755	ZFAND5	T09
0.946548	0.265703	3.56243	0.000367434		CXXC5	T08
-0.55673	0.156453	-3.55844	0.000373065	0.155247	ITM2C	T07
-0.624076	0.175388	-3.55827	0.00037331	0.173963	P2RX5-TAX1BP3	T02
1.63179	0.458674	3.55762	0.000374231		PYROXD2	T01
-0.414545	0.116543	-3.55701	0.000375102	0.29382	CEBPD	M02
-0.356581	0.100295	-3.55532	0.000377513	0.0764465	HMGA1	T05
-0.464199	0.130607	-3.55416	0.000379187	0.0984198	CYTOR	T06
0.777765	0.218919	3.55276	0.000381219	0.255025	LTB	T04
-0.666598	0.187644	-3.55246	0.000381651	0.0984198	CEMIP2	T06
-0.770849	0.216998	-3.55232	0.000381844	0.211287	JDP2	M03
-1.05375	0.296694	-3.55164	0.000382837	0.105265	BAK1	NK02
-0.533229	0.150205	-3.55002	0.000385205	0.0984198	DDIT3	T06
0.902961	0.254362	3.54991	0.000385369	0.18442	MYC	M06
0.685026	0.193095	3.54762	0.000388726	0.155247	LRRC47	T07
0.296757	0.0836683	3.54683	0.000389902	0.0852763	ADGRE5	T09
-0.774401	0.21858	-3.54286	0.000395805	0.101937	ATP8A1	T01
-0.530749	0.149838	-3.54215	0.000396874	0.101937	NUP98	T01
-0.407432	0.115142	-3.53851	0.000402395	0.078209	SLC2A3	T05
-0.529898	0.149771	-3.53806	0.000403079	0.0852763	SOCS3	T09
0.461353	0.130468	3.53613	0.000406033	0.0984558	CASP8AP2	T06
-0.807151	0.228378	-3.53427	0.000408902		NAMPT	T08
-0.369347	0.104563	-3.5323	0.000411965	0.078209	GZMM	T05
1.27173	0.360158	3.53103	0.000413939		RFXAP	T07
-0.609954	0.172758	-3.53068	0.000414498	0.29382	INAFM2	M02
-0.80899	0.229136	-3.53062	0.00041459	0.231214	VEGFA	M01
1.1283	0.319743	3.52878	0.000417488		LINC01303	T05
0.502835	0.142549	3.52745	0.000419587	0.255025	GIMAP7	T04
-3.80106	1.0777	-3.52702	0.000420262	0.218011	KCTD2	M03
-1.23125	0.349097	-3.52695	0.000420377	0.0984558	AREG	T06
-1.22191	0.34648	-3.52663	0.000420877	0.999931	XBP1	B01
1.227	0.348324	3.52257	0.000427383		CEACAM21	T07
-0.660918	0.187899	-3.51741	0.000435774	0.222227	MAP3K8	T03
-0.305245	0.0867914	-3.51699	0.000436466	0.0803494	SLC25A5	T05
-0.430153	0.122331	-3.5163	0.00043761	0.107048	POLR2B	T01
1.16962	0.332736	3.51516	0.000439497	0.231214	MCM3	M01
-0.46923	0.133501	-3.51481	0.000440063	0.29382	MXD1	M02
-0.969332	0.275793	-3.51471	0.000440232	0.0852763	RGS1	T09
-1.47044	0.418384	-3.51457	0.000440459	0.29382	NAT14	M02
-0.437654	0.124548	-3.51393	0.000441531	0.0852763	RAP2C	T09
-0.462583	0.131823	-3.50912	0.000449597	0.101087	ANKRD23	T06
-3.99079	1.13751	-3.50836	0.000450875	0.220133	ZNF646	M03
-0.870223	0.248314	-3.50452	0.00045743	0.0852763	SAAL1	T09
0.275814	0.0787472	3.50253	0.000460868	0.0852763	CRIP1	T09
0.305411	0.0872052	3.50221	0.000461417	0.0685205	IER2	T08
0.614229	0.175417	3.50153	0.000462587	0.173878	CEBPG	T07
-0.496021	0.141725	-3.49989	0.000465453	0.231214	IRS2	M01
2.91267	0.832698	3.49788	0.00046898	0.123991	CAMKK2	NK02
0.589641	0.168702	3.49517	0.000473752	0.110621	ANKRD28	T01
-0.721699	0.206557	-3.49395	0.000475931	0.231214	FNIP2	M01
-0.422284	0.120882	-3.49336	0.000476988	0.0852763	PIGT	T09
-3.2764	0.938247	-3.49205	0.000479336	0.264855	REC8	T04
0.630753	0.180626	3.49204	0.000479354	0.0852763	SIT1	T09
-3.70615	1.06203	-3.48968	0.000483598	0.222992	SMAD1	M03
-0.38625	0.110728	-3.48829	0.000486124	0.0852763	CRYBG1	T09
-0.296467	0.0850011	-3.4878	0.000487005	0.231214	TSC22D3	M01
0.744906	0.213628	3.48692	0.000488609	0.211428	RARA	T02
-1.63758	0.469722	-3.48629	0.000489777	0.231214	G0S2	M01
0.72841	0.208943	3.48617	0.000489982	0.222227	DENND2D	T03
-0.812587	0.233121	-3.48569	0.000490867	0.0852763	CYP2R1	T09
0.712211	0.204342	3.48539	0.000491424	0.222227	BAZ1B	T03
-0.261131	0.0749648	-3.48338	0.000495119	0.0852763	GOLGA8A	T09
1.2084	0.346991	3.48251	0.000496736		RHOB	T02
0.585959	0.168432	3.47889	0.000503486	0.175067	MTAP	T07
-0.704957	0.202687	-3.47806	0.000505062	0.222227	SPON2	T03
0.603601	0.173721	3.47455	0.000511719	0.0862993	FANCF	T09
0.490104	0.141242	3.46996	0.000520544	0.175067	NSG1	T07
0.800612	0.230837	3.4683	0.00052377	0.231214	NOL11	M01
0.377217	0.10892	3.46326	0.000533681	0.130587	CFLAR	NK02
-0.39979	0.115501	-3.46135	0.000537477	0.231214	DOK3	M01
-0.374212	0.108169	-3.45951	0.00054115	0.313876	TRPC4AP	M02
-0.236741	0.0684467	-3.45877	0.000542645	0.0716292	SH3BGRL3	T08
0.81341	0.235253	3.4576	0.000545017		SLC35B3	T06
-0.677465	0.196137	-3.45405	0.000552238	0.130587	TIPARP	NK02
0.768815	0.222602	3.45376	0.000552822	0.0965533	CMAS	T05
1.1372	0.329268	3.45373	0.000552881	0.130587	FUT7	NK02
-0.870047	0.252014	-3.45238	0.000555662	0.231214	PIK3CG	M01
1.41429	0.410009	3.44943	0.000561779		HEMGN	T05
-0.3594	0.104242	-3.44774	0.000565289	0.119096	IFI6	T06
-0.449084	0.130309	-3.44631	0.000568303	0.313876	TNFAIP3	M02
0.242889	0.0705	3.44524	0.000570552	0.0965533	ISCU	T05
-0.384254	0.111555	-3.44452	0.000572069	0.119096	MED12	T06
-0.615545	0.178705	-3.44448	0.000572168	0.0965533	LINC01588	T05
-0.603795	0.175298	-3.44438	0.000572368	0.233783	RGL4	T03
-0.434294	0.126118	-3.44356	0.000574109	0.0948451	BORCS5	T09
0.349212	0.101417	3.44332	0.000574611	0.122149	TAGAP	T01
-0.812621	0.236018	-3.44304	0.000575212	0.122149	SIK1B	T01
-0.451119	0.131093	-3.44122	0.000579106	0.313876	TMEM50B	M02
-1.19784	0.348458	-3.43755	0.000587	0.130587	NSUN4	NK02
-0.3972	0.115578	-3.43663	0.000589008	0.188188	ARID5B	T07
0.436962	0.127241	3.43413	0.000594456	0.122149	KRAS	T01
2.8206	0.821574	3.43317	0.000596565	0.130587	NIF3L1	NK02
0.495593	0.144381	3.43254	0.000597953	0.0981775	EPHX2	T05
-0.285761	0.0832849	-3.43113	0.000601074	0.230866	SLC2A3	T02
0.548852	0.160025	3.42978	0.000604075	0.238791	HMGCR	M01
-1.18085	0.344476	-3.42797	0.000608112	0.130587	PAXBP1	NK02
0.974031	0.284387	3.42501	0.000614769	0.0995311	PIK3CG	T09
0.430677	0.125771	3.4243	0.000616389	0.274503	CMC1	T04
0.442887	0.12939	3.42288	0.000619621	0.124389	SEPT11	T06
0.521787	0.152565	3.4201	0.000625984	0.230866	HIST1H1D	T02
2.79023	0.815931	3.4197	0.000626911	0.130587	RFX7	NK02
3.34322	0.978105	3.41806	0.000630702	0.274503	RABL3	T04
-2.80219	0.819892	-3.41776	0.000631385	0.233783	UST	T03
-0.431185	0.126164	-3.41767	0.000631605	0.278701	HIF1A	M06
2.07306	0.606623	3.41737	0.000632288	0.274503	ZYG11B	T04
0.391787	0.114661	3.41691	0.000633365	0.0996248	EZR	T05
0.410747	0.12024	3.41606	0.000635342	0.100845	CRIP2	T09
-0.316508	0.0927885	-3.41107	0.000647089	0.278701	ZFP36L1	M06
-0.331452	0.0971787	-3.41074	0.000647857	0.230866	NPIPB13	T02
-0.314699	0.0923109	-3.40912	0.000651724	0.0996248	TOB1	T05
0.297092	0.0871642	3.40841	0.000653417	0.126642	TSPAN14	T06
0.39895	0.117085	3.40735	0.000655966	0.0996248	IGF1R	T05
-1.12801	0.331105	-3.40681	0.000657268	0.24369	LINC01506	M01
0.410327	0.120443	3.4068	0.000657286	0.454366	VPS35	NK01
0.900319	0.26434	3.40591	0.000659431	0.233783	ABCA2	T03
-0.889988	0.261347	-3.40539	0.000660691	0.233783	OTUD4	T03
-0.555067	0.163034	-3.40461	0.000662578	0.192639	USP36	T07
1.92282	0.565161	3.40226	0.000668321	0.135119	ZNF559	NK02
-0.637764	0.187454	-3.40225	0.000668344	0.104043	PDE4B	T09
0.577102	0.169689	3.40094	0.000671551	0.331143	THOC1	M02
0.501444	0.147519	3.39917	0.000675905	0.126642	ZNF143	T06
-3.5282	1.03822	-3.39831	0.000678045	0.296198	SDSL	M03
-0.391642	0.115247	-3.39828	0.000678114	0.24369	CEBPD	M01
2.76391	0.814237	3.39448	0.000687596	0.233783	PPP1R3D	T03
-0.273214	0.0805039	-3.39379	0.000689317	0.282751	TSC22D3	M06
0.31961	0.0942018	3.39282	0.000691768	0.105658	TAGAP	T09
-0.507993	0.149752	-3.39222	0.000693282	0.192639	PDE3B	T07
0.630432	0.186044	3.38861	0.000702469	0.104085	NCR3	T05
0.584141	0.17241	3.38808	0.00070383	0.133748	TMEM63A	T01
-0.31802	0.0938645	-3.38808	0.000703842	0.192639	ID2	T07
0.475644	0.140472	3.38604	0.000709082	0.133748	SYPL1	T01
-2.85514	0.843619	-3.38439	0.000713355	0.138734	PIGU	NK02
1.27857	0.377809	3.38417	0.000713937	0.762103	TRERF1	CDC01
-0.458585	0.135613	-3.38156	0.000720755	0.130689	RRM1	T06
-3.09021	0.914109	-3.38057	0.000723352	0.300191	RASL11A	M03
-0.533288	0.157754	-3.38051	0.000723527	0.192639	STARD7	T07
1.18897	0.351849	3.37919	0.000726984	0.331143	AGAP2	M02
0.312067	0.0923704	3.37843	0.000729011	0.133748	ITGA4	T01
0.475642	0.140822	3.37762	0.000731164	0.109607	MGAT1	T09
-0.941117	0.278687	-3.37697	0.000732888	0.286959	CYB561A3	M06
-0.545419	0.161724	-3.37253	0.000744815	0.331143	ACSL3	M02
-1.00256	0.297612	-3.36869	0.000755253		USP40	T06
-1.63293	0.48479	-3.36833	0.000756256		DSE	T05
-0.513642	0.152519	-3.36773	0.000757903	0.138734	STRAP	NK02
-1.04951	0.311657	-3.36753	0.000758449	0.454366	KLHL21	NK01
0.913213	0.271201	3.36729	0.000759109	0.307305	SLF1	T04
0.766564	0.227681	3.36684	0.000760361	0.138734	CAPG	NK02
-0.317169	0.0942379	-3.36562	0.000763705	0.331143	BROX	M02
0.514137	0.152814	3.36446	0.000766933	0.138734	IL18R1	NK02
-0.37451	0.111395	-3.36201	0.000773766	0.259243	HIF1A	M01
-0.290039	0.0862906	-3.36118	0.000776089	0.0921994	C12orf75	T08
2.85673	0.85019	3.36011	0.000779103		ZNF853	T08
-0.959781	0.285876	-3.35734	0.000786977	0.259243	RALGDS	M01
1.37579	0.409877	3.35659	0.000789094	0.31188	ACAP1	M03
-0.848012	0.252708	-3.3557	0.000791646		SEH1L	T01
1.77803	0.53012	3.35401	0.000796496	0.115909	ACVR1C	T09
-1.51985	0.453165	-3.35386	0.000796921		TMEM191B	T07
-0.411832	0.122856	-3.35216	0.000801843	0.115909	SF3A1	T09
1.12543	0.335979	3.34971	0.000808965	0.307305	PAG1	T04
2.38967	0.713501	3.34922	0.0008104		ZSCAN30	T08
-0.691927	0.206602	-3.34909	0.000810789	0.287504	VEGFA	M06
0.662083	0.197703	3.34887	0.000811408	0.287504	CISD1	M06
-0.289124	0.0863863	-3.34688	0.000817279	0.207064	TOMM22	T07
-0.61275	0.183353	-3.34191	0.000832046	0.454366	TENT5C	NK01
0.851971	0.254976	3.34138	0.000833638	0.26363	DBT	M01
1.73417	0.519038	3.34112	0.000834408	0.287504	SASS6	M06
-0.57303	0.171646	-3.33844	0.000842513	0.207064	SOCS3	T07
0.944275	0.2832	3.33431	0.000855118	0.151474	ZNF33B	T01
4.0108	1.20291	3.33424	0.000855323	0.762103	FAM219A	CDC01
1.52173	0.456489	3.33356	0.000857436	0.454366	ZNF618	NK01
0.865916	0.259819	3.33276	0.00085989	0.454366	TANGO6	NK01
0.887633	0.266568	3.32985	0.000868926	0.149625	TXNDC9	NK02
-0.308606	0.0926928	-3.32935	0.000870503	0.2647	RAB1A	M01
-1.07853	0.323948	-3.32934	0.000870536	0.271345	CTPS1	T03
1.25906	0.378175	3.32931	0.000870624	0.271345	IRF2BP1	T03
3.07196	0.922708	3.32929	0.000870671	0.149625	ZNF845	NK02
0.807762	0.242631	3.32918	0.000871034	0.28858	CDC25B	M06
1.12912	0.339179	3.32898	0.000871646		KCTD2	T07
0.372696	0.111974	3.3284	0.000873473	0.0943351	KLRC4-KLRK1	T08
-0.486801	0.146318	-3.32702	0.000877812	0.124665	RIC3	T09
1.27719	0.383885	3.327	0.000877864	0.999931	ZNF821	B01
4.10004	1.23352	3.32386	0.000887818	0.762103	FCHSD1	CDC01
-0.450523	0.135548	-3.32371	0.000888299	0.128486	CUTC	T05
-0.531833	0.160038	-3.32316	0.000890045	0.152405	AP3M2	T01
-0.610427	0.183749	-3.32206	0.000893542	0.124711	PSME4	T09
-1.66447	0.501227	-3.3208	0.000897602		CD4	T08
-0.510381	0.15384	-3.31761	0.000907915	0.271648	ARL4A	T03
2.3712	0.715064	3.31607	0.000912945	0.153063	UEVLD	NK02
-0.4636	0.140055	-3.31014	0.000932498	0.297501	KHSRP	M06
0.781556	0.236342	3.30689	0.000943395	0.27624	HIST1H4C	M01
-0.649259	0.196696	-3.30082	0.000964025	0.132268	TRAPPC9	T09
0.440068	0.133373	3.29952	0.000968496	0.344146	DNAJC1	T04
-0.215917	0.065444	-3.29927	0.000969377	0.132469	APRT	T05
-0.359908	0.10929	-3.29316	0.00099068	0.132469	TSPYL2	T05
0.377655	0.114684	3.29302	0.000991183	0.174108	KRAS	T06
-0.88296	0.268201	-3.29216	0.000994208		CMPK2	T02
-0.228443	0.0693922	-3.29206	0.000994573	0.16481	CHCHD2	T01
-1.05022	0.319065	-3.29154	0.000996395		RGS1	T08
-0.342835	0.104192	-3.29041	0.00100043	0.132469	RNMT	T05
-1.16275	0.353664	-3.28772	0.00101002	0.132469	CSRNP1	T05
-0.800359	0.243454	-3.28751	0.00101076	0.239213	CITED4	T07
1.50442	0.457635	3.28738	0.00101125		BTBD11	T07
-1.09776	0.334017	-3.28655	0.00101424		PLEKHG2	T01
0.619232	0.188476	3.28546	0.00101815	0.481133	FAM49A	NK01
-0.467871	0.142419	-3.28518	0.00101919	0.344146	ABHD17A	T04
-0.543214	0.165432	-3.28361	0.00102486	0.132469	RNF139	T05
1.43084	0.435861	3.28278	0.00102788	0.138679	NAV1	T09
0.470015	0.143257	3.28092	0.00103468	0.297669	ZBTB38	T03
0.302123	0.0921334	3.27918	0.00104107	0.17733	SSSCA1	T06
1.03341	0.315165	3.27896	0.00104189		GANC	T01
0.513347	0.156675	3.2765	0.00105102	0.323339	AQR	M06
0.576213	0.175874	3.27629	0.00105179	0.296982	WDFY4	M01
-1.38727	0.42348	-3.27587	0.00105339	0.397413	SESN1	M03
-2.81627	0.859775	-3.27559	0.00105441		CD14	T08
-0.310369	0.0948806	-3.27116	0.00107108	0.169671	CD7	T01
0.803496	0.245657	3.2708	0.00107244	0.175522	ETFB	NK02
-0.601834	0.184193	-3.26742	0.00108534	0.481133	ABCA5	NK01
0.524428	0.160561	3.26621	0.00108996	0.169671	UBTF	T01
0.74338	0.227661	3.26529	0.00109353	0.481133	C11orf68	NK01
3.23933	0.992221	3.26472	0.00109571	0.350511	ZNF408	T04
-0.941994	0.288679	-3.26312	0.00110192	0.14606	SPON2	T09
-2.12106	0.65026	-3.26186	0.00110683	0.328766	AKTIP	M06
0.876412	0.268692	3.26177	0.00110721		TOMM34	T02
0.829684	0.254516	3.25985	0.0011147		GPA33	T06
-0.333634	0.102378	-3.25884	0.00111868	0.14606	HIF1A	T09
-0.38188	0.117314	-3.25521	0.00113308	0.451046	TFEB	M02
-0.756229	0.232373	-3.25437	0.00113642		GNE	T06
0.96252	0.295824	3.2537	0.00113914		CTNNA1	T06
-0.460353	0.141541	-3.25242	0.00114426	0.451046	FCGR1B	M02
-1.12534	0.346027	-3.25216	0.00114531	0.999931	ZNF217	B01
-0.189613	0.0583169	-3.25143	0.00114825	0.143068	MTRNR2L8	T05
0.680699	0.209435	3.25017	0.00115336	0.481133	PGM2	NK01
0.251299	0.0773223	3.25002	0.00115397	0.143068	PTGES3	T05
-0.879099	0.270557	-3.24922	0.00115721	0.999931	CYB5R4	B01
0.321503	0.0989987	3.24755	0.00116405	0.175874	IER2	T01
-0.480773	0.148058	-3.24719	0.00116552	0.374722	SIK1B	T02
1.68548	0.519066	3.24715	0.00116569	0.147524	PRAG1	T09
0.714688	0.220108	3.24699	0.00116634	0.147524	TCF3	T09
-1.38801	0.42761	-3.24597	0.00117052		CLYBL	T01
-0.448731	0.138268	-3.24538	0.00117293	0.313831	CNN2	T03
-0.984834	0.303499	-3.24494	0.00117477	0.313831	DHX38	T03
-0.458589	0.14134	-3.24457	0.00117627	0.189946	LEMD3	T06
-0.344286	0.106121	-3.24429	0.00117746	0.374722	CAMK2D	T02
-3.85103	1.18716	-3.24391	0.00117902	0.425473	FBXO30	M03
0.372153	0.114755	3.24301	0.00118273	0.189946	LHFPL3	T06
-0.493749	0.152332	-3.24126	0.00119002	0.144588	LGALS3BP	T05
-0.386901	0.119562	-3.23599	0.00121221	0.150967	CBLB	T09
0.687673	0.212596	3.23465	0.00121792		THAP3	T06
0.729026	0.2255	3.23294	0.00122525	0.179832	EGR1	T01
1.72074	0.532314	3.23256	0.00122687		LINC00910	T01
-0.564745	0.174752	-3.2317	0.00123057		MAP1LC3B2	T08
2.10344	0.651333	3.22944	0.00124033	0.319918	HIST1H2BG	T03
0.648324	0.200859	3.22775	0.00124769	0.197259	ATP2B1	NK02
1.04937	0.325359	3.22527	0.00125856	0.785091	ABCD4	CDC01
-1.8975	0.588694	-3.22323	0.00126753	0.197259	RBM18	NK02
-1.05297	0.326699	-3.22307	0.00126823		MMD	T06
-0.507113	0.157439	-3.22102	0.00127735	0.156668	RUNX3	T09
-0.21254	0.0660025	-3.22018	0.0012811	0.374722	C6orf48	T02
-0.385228	0.119658	-3.2194	0.00128457	0.183301	GADD45B	T01
0.974899	0.302924	3.2183	0.00128954	0.364404	WDR12	M06
0.995168	0.309223	3.21829	0.0012896	0.330124	BPNT1	M01
1.18188	0.367273	3.21798	0.00129095		PIP4K2B	T01
1.06458	0.330853	3.21767	0.00129237	0.785091	GGACT	CDC01
-3.87124	1.20321	-3.21741	0.00129352	0.785091	SUV39H2	CDC01
-0.720887	0.224139	-3.21625	0.00129876	0.153372	PLXDC1	T05
-0.450817	0.14024	-3.21461	0.00130622	0.374722	TSPYL4	T02
0.561413	0.174706	3.21347	0.00131141	0.364404	RNF125	M06
-1.69813	0.528476	-3.21325	0.0013124	0.197259	ZFPM1	NK02
-0.74153	0.230798	-3.2129	0.00131403	0.327632	MVD	T03
-0.323314	0.100661	-3.21191	0.00131856	0.479029	HIF1A	M02
0.52678	0.164025	3.21158	0.00132009	0.494815	RTCA	NK01
-0.396476	0.123499	-3.21037	0.00132565	0.153372	APOL6	T05
-0.819148	0.255158	-3.21035	0.00132573	0.479029	PLD4	M02
0.546423	0.170294	3.20872	0.00133329		GABBR1	T02
-0.362584	0.113003	-3.20862	0.00133374	0.159895	EFHD2	T09
0.744575	0.232083	3.20822	0.00133559	0.197259	TNFRSF18	NK02
0.517959	0.161495	3.20728	0.00133995	0.330124	KIF2A	M01
0.334529	0.104325	3.2066	0.00134316	0.159895	VPS35	T09
2.79978	0.873364	3.20575	0.00134713		RWDD2B	T08
1.06575	0.332485	3.2054	0.00134873	0.197259	IL18	NK02
-0.590433	0.184218	-3.20507	0.00135029	0.308156	FXYD7	T07
-0.38714	0.120823	-3.20419	0.00135444	0.134089	DDX24	T08
0.388108	0.121144	3.2037	0.00135676	0.188369	BIRC3	T01
-3.05565	0.953967	-3.2031	0.00135956	0.413171	EPDR1	T04
0.657384	0.205248	3.20287	0.00136063	0.330124	FARSA	M01
-0.496235	0.154935	-3.20286	0.00136071	0.153372	SMN1	T05
-0.370615	0.115734	-3.20231	0.0013633	0.153372	EMB	T05
-0.337619	0.105449	-3.20173	0.00136604	0.330124	MXD1	M01
-0.351788	0.10992	-3.2004	0.00137239	0.211655	MT2A	T06
0.934788	0.292191	3.19923	0.00137795	0.330124	DDOST	M01
1.04738	0.327421	3.19888	0.00137963	0.332891	CD27	T03
0.264317	0.0826695	3.19727	0.00138733	0.161882	KLF2	T09
3.80101	1.18889	3.1971	0.00138818	0.785091	PRAG1	CDC01
-0.380529	0.119062	-3.19605	0.00139321	0.211655	RNF19A	T06
-3.55654	1.11293	-3.19565	0.00139518	0.46993	DCLRE1B	M03
0.303693	0.0950505	3.19507	0.00139798	0.494815	BUB3	NK01
-0.225102	0.0704614	-3.19468	0.00139985	0.161882	COX7A2	T09
-0.321239	0.100595	-3.19339	0.00140611	0.374722	SMN2	T02
0.892499	0.279513	3.19305	0.00140778		TXK	T08
-3.52936	1.10587	-3.19148	0.00141545	0.46993	GPHN	M03
0.295773	0.0927186	3.19001	0.00142268	0.374722	MARCH9	T02
-0.4827	0.151349	-3.18932	0.00142608	0.31423	STX16-NPEPL1	T07
0.258194	0.0809604	3.18914	0.00142696	0.157614	HNRNPF	T05
-0.328151	0.103004	-3.18579	0.00144358	0.213536	PMF1-BGLAP	T06
3.78031	1.18662	3.18578	0.00144365	0.785091	NAT1	CDC01
-0.332973	0.104532	-3.18535	0.00144577	0.38604	HERPUD1	M06
-0.397334	0.124741	-3.18526	0.00144622	0.164889	RNF125	T09
1.05938	0.332589	3.18526	0.00144626		TMEM62	T06
0.939335	0.294906	3.1852	0.00144652	0.332932	RAB12	M01
-4.9985	1.57094	-3.18185	0.00146336	0.785091	ITSN1	CDC01
2.30949	0.725835	3.18184	0.00146343		RNF43	T08
0.881592	0.277175	3.18063	0.00146955		MORC2	T05
-0.407951	0.128295	-3.17978	0.00147389	0.332932	BNIP2	M01
-0.811318	0.255229	-3.17879	0.00147891	0.38604	HCG11	M06
-0.602702	0.189611	-3.17863	0.00147974	0.197361	PRKCA	T01
2.55899	0.805364	3.17743	0.00148588		LYG2	T08
-0.584727	0.184034	-3.17728	0.00148663	0.214265	ATG2A	T06
0.75828	0.238745	3.17611	0.00149263	0.999931	DIDO1	B01
-0.594942	0.187338	-3.17576	0.00149443	0.214015	CITED2	NK02
-0.70065	0.220654	-3.17533	0.00149665	0.494815	ZNF407	NK01
-0.475423	0.149728	-3.17526	0.00149705	0.164939	IRAK1	T09
0.867225	0.273173	3.17464	0.00150025	0.16275	POLR3K	T05
0.806756	0.254172	3.17406	0.00150325	0.521446	OPTN	M02
0.958917	0.302288	3.1722	0.00151289	0.494815	ALAS1	NK01
-0.344827	0.108747	-3.17093	0.00151954	0.164939	PRNP	T09
0.505734	0.159548	3.16979	0.00152547	0.214366	RASSF7	T06
2.02667	0.639436	3.16946	0.00152723		CASP7	T08
0.50163	0.158272	3.16942	0.00152744	0.197361	VPS35	T01
0.754009	0.237909	3.16931	0.00152799		ZNF780B	T06
1.06238	0.335247	3.16895	0.0015299		CENPM	T01
-1.05765	0.333763	-3.16885	0.00153043	0.386305	AREG	T02
0.615292	0.194191	3.16849	0.00153233	0.164939	MED25	T09
-0.942739	0.297615	-3.16765	0.00153678	0.197361	BTG1	T01
-0.322377	0.101793	-3.16697	0.00154034	0.164939	SMCHD1	T09
-0.953239	0.301129	-3.16556	0.00154787	0.217144	UHRF2	NK02
-0.49087	0.155125	-3.16435	0.0015543	0.44986	POLR2G	T04
-0.935322	0.295886	-3.16109	0.00157179	0.164939	PDE4D	T09
-0.501175	0.158618	-3.15965	0.00157961	0.521633	COG3	M02
-0.525442	0.166303	-3.15955	0.00158011	0.369352	MYO9B	T03
-0.571484	0.181061	-3.1563	0.00159784	0.164939	CSRNP1	T09
0.371717	0.117775	3.15616	0.0015986	0.164939	POU2F2	T09
0.814716	0.258269	3.15452	0.0016076	0.353046	FSD1L	M01
-0.815721	0.258596	-3.15442	0.00160818	0.501812	CEBPD	M03
-0.373501	0.118416	-3.15415	0.00160966	0.164939	EML4	T09
0.509116	0.161448	3.15344	0.00161357	0.221217	SOS1	T06
-0.450865	0.143036	-3.1521	0.00162099	0.148133	FBXO7	T08
0.437108	0.138696	3.15155	0.00162409	0.521633	LRRC8C	M02
1.29504	0.411	3.15095	0.0016274	0.494815	P3H4	NK01
-2.20692	0.700596	-3.15005	0.0016324	0.501812	CLEC10A	M03
-1.41438	0.449334	-3.14772	0.00164552		VAV3	T05
-2.95198	0.937866	-3.14755	0.00164643	0.226351	CCDC125	NK02
-0.383413	0.121824	-3.14726	0.00164806	0.20649	SLC2A3	T01
0.542194	0.172308	3.14666	0.00165148	0.351765	CREB1	T07
0.367544	0.116882	3.14458	0.00166325	0.174884	MAT2B	T05
-1.07114	0.340711	-3.14383	0.00166751	0.494815	YOD1	NK01
0.654712	0.208255	3.1438	0.00166772	0.376728	EGR1	T03
-1.80501	0.574213	-3.14345	0.00166966	0.419184	GNPNAT1	M06
0.599011	0.190558	3.14345	0.00166968	0.174884	LINC01003	T05
-0.620616	0.197513	-3.14215	0.00167713	0.222759	PDE4D	T06
-0.506376	0.16121	-3.1411	0.00168312	0.170311	SOCS1	T09
-1.31033	0.417312	-3.13994	0.00168985	0.853275	NCAPD3	CDC01
-0.513125	0.163421	-3.1399	0.00169008	0.494815	ATG2A	NK01
-0.343586	0.109452	-3.13914	0.00169446	0.462987	C9orf16	T04
-0.619443	0.197448	-3.13724	0.00170547	0.170442	AREL1	T09
-0.525093	0.167438	-3.13605	0.0017124	0.376728	H2AFJ	T03
3.44275	1.09884	3.13307	0.00172987	0.512783	GOLGA8B	M03
-2.30457	0.735677	-3.13259	0.00173273		TMEM202-AS1	T08
0.478465	0.152752	3.1323	0.00173444	0.222759	PGM2L1	T06
0.818849	0.261512	3.13122	0.00174084	0.171855	USP32	T09
0.343973	0.109872	3.13068	0.00174404	0.179577	S1PR4	T05
0.306608	0.0979519	3.13019	0.00174694	0.494815	CPNE1	NK01
-0.846588	0.270533	-3.12934	0.00175201	0.462987	PSMG3	T04
-0.378461	0.120943	-3.12925	0.00175255	0.222759	CBX4	T06
0.424093	0.135545	3.12879	0.00175528	0.37506	FUCA1	M01
0.395096	0.126341	3.12722	0.00176468	0.546547	TNIP2	M02
-0.569424	0.182311	-3.12336	0.00178801	0.367239	GABARAPL1	T07
-0.302791	0.0969442	-3.12335	0.00178803	0.429838	ERAP2	T02
0.598633	0.191762	3.12175	0.0017978	0.174269	RNF31	T09
0.540775	0.173283	3.12077	0.00180381	0.494815	INO80B-WBP1	NK01
0.732721	0.2348	3.12061	0.00180475	0.243251	ZBTB44	NK02
-0.627941	0.201261	-3.12003	0.00180835	0.174269	ABCG1	T09
-0.373591	0.119758	-3.11955	0.00181128	0.183392	SRGN	T05
-0.612528	0.196422	-3.11844	0.00181813	0.154281	TENT5C	T08
-0.710941	0.22798	-3.11843	0.00181816		ITPK1	T05
1.29592	0.415893	3.11599	0.00183327		SS18L1	T01
-0.497847	0.159789	-3.11566	0.00183534	0.224479	EML4	T01
0.467593	0.150151	3.11414	0.0018448	0.429838	RYBP	T02
0.639342	0.205312	3.11401	0.00184565	0.494815	HPS6	NK01
0.555449	0.178391	3.11367	0.00184779	0.367239	CISD3	T07
0.518544	0.166555	3.11335	0.00184974	0.419184	GAPT	M06
0.511827	0.164436	3.11263	0.0018543	0.554501	STIP1	M02
-1.11067	0.356829	-3.11261	0.00185439		WRN	T01
0.389088	0.125012	3.11242	0.00185563	0.222759	DAAM1	T06
0.457043	0.146933	3.11055	0.0018674	0.388518	ITGA4	M01
0.453094	0.145668	3.11045	0.00186801	0.1779	FOXN2	T09
-0.475385	0.152847	-3.1102	0.00186962	0.222759	SOCS1	T06
-1.03518	0.333	-3.10866	0.00187936		TMEM140	T06
-1.03784	0.334125	-3.10613	0.00189555	0.419184	MCF2L2	M06
-0.432447	0.139231	-3.10597	0.00189654	0.367239	KLHDC4	T07
0.73962	0.238222	3.10475	0.00190441	0.52505	ARHGAP15	M03
-0.395996	0.127591	-3.10363	0.00191162	0.419184	MXD1	M06
-0.793415	0.255657	-3.10344	0.00191284	0.178126	PIK3R1	T09
0.513571	0.165497	3.1032	0.00191438	0.178126	MID1IP1	T09
0.376544	0.121384	3.10209	0.00192157	0.431144	AP1M1	T02
-0.379261	0.122268	-3.1019	0.00192286	0.225671	PPP4R2	T01
-0.668248	0.215558	-3.10008	0.00193471		NECAP1	T08
-0.596488	0.192503	-3.09859	0.00194441	0.419184	PFKFB3	M06
-1.38211	0.44609	-3.09827	0.00194655	0.52505	HIST2H2AC	M03
-0.39044	0.12614	-3.0953	0.00196616	0.180864	MYLIP	T09
1.42405	0.46021	3.09436	0.00197239		PWWP3A	T08
0.509975	0.16482	3.09412	0.00197396	0.225671	DBP	T01
-0.548891	0.177423	-3.09369	0.00197687	0.225671	CYSTM1	T01
1.56352	0.505486	3.0931	0.00198077	0.419184	FAXDC2	M06
-0.629994	0.203697	-3.09281	0.00198274	0.475477	FGFBP2	T04
-3.41549	1.10455	-3.09219	0.00198685	0.52505	GIPC1	M03
-0.292704	0.0946764	-3.09162	0.00199065	0.195483	VSIR	T05
-0.396749	0.128357	-3.09097	0.00199505	0.195483	MACF1	T05
-1.01994	0.330003	-3.0907	0.00199684		COQ2	T07
-0.59981	0.194078	-3.09056	0.0019978	0.400151	BCL3	M01
0.829051	0.268314	3.08985	0.00200259	0.182146	ZSWIM9	T09
0.941781	0.304798	3.08985	0.00200259	0.260612	ZNF429	NK02
0.854422	0.276609	3.08892	0.00200887	0.222759	SMYD4	T06
1.78023	0.576343	3.08884	0.00200937	0.260612	NLRP7	NK02
0.855551	0.277123	3.08726	0.00202011	0.475477	PIM2	T04
-0.493515	0.159882	-3.08675	0.00202358	0.222759	POLDIP2	T06
0.946291	0.30658	3.08661	0.00202454	0.400151	AKT3	M01
-2.51082	0.813484	-3.0865	0.00202529	0.419184	CYP2U1	M06
0.664032	0.215188	3.08583	0.00202988	0.222759	MID1IP1	T06
-1.27463	0.41306	-3.08582	0.00202989	0.941267	KIF15	CDC01
-0.659207	0.213655	-3.08538	0.00203295	0.494815	DENND3	NK01
-1.4235	0.461377	-3.08534	0.00203318		PEMT	T07
-1.80417	0.584789	-3.08517	0.00203435	0.423112	ZNF273	T03
-0.255916	0.082954	-3.08504	0.00203526	0.161193	LAPTM5	T08
0.738832	0.239521	3.08462	0.0020381	0.377835	TMEM8A	T07
-2.06938	0.671316	-3.08258	0.00205217	0.419184	SPATA5	M06
-0.355059	0.11519	-3.08237	0.00205358	0.195862	KDM6B	T05
0.265265	0.086093	3.08114	0.00206206	0.423112	IL7R	T03
1.24764	0.404936	3.08107	0.00206257	0.52505	LRRC37A2	M03
-0.463664	0.150494	-3.08095	0.0020634	0.195862	DOCK2	T05
0.842489	0.273454	3.08091	0.00206368	0.569743	DXO	M02
0.771035	0.250295	3.08051	0.00206647	0.475477	TMEM173	T04
-0.72643	0.235828	-3.08034	0.00206763	0.419184	XRCC1	M06
-0.384243	0.124752	-3.08007	0.00206952	0.377835	AIMP1	T07
0.248867	0.0808511	3.07809	0.00208329	0.43447	PLP2	T02
-2.48504	0.807336	-3.07808	0.00208342	0.941267	ZNF821	CDC01
-2.62156	0.851851	-3.07749	0.00208755	0.52505	TNNT1	M03
-1.30136	0.422929	-3.07701	0.00209086		LRIG1	T05
0.477962	0.155348	3.07672	0.00209294	0.423112	TAGAP	T03
0.547722	0.178053	3.07617	0.00209677	0.222759	DDX58	T06
-0.763198	0.248151	-3.07553	0.00210126	0.494815	ING2	NK01
-0.338399	0.110043	-3.07517	0.00210384	0.401247	CDC40	M01
0.619898	0.201623	3.07454	0.0021083	0.494815	CHI3L2	NK01
0.374685	0.121868	3.07451	0.00210845	0.222759	TRIM8	T06
2.59	0.842553	3.07399	0.00211219	0.475477	TBCK	T04
-0.272046	0.0885229	-3.07318	0.00211792	0.236517	RBM25	T01
0.719843	0.23424	3.0731	0.00211846	0.197994	CYTH2	T05
-0.81511	0.265348	-3.07185	0.00212736	0.419184	ICAM1	M06
-0.412821	0.134406	-3.07144	0.00213026	0.222759	DCAF16	T06
-0.412339	0.134324	-3.06975	0.0021424	0.419184	TFRC	M06
-0.438753	0.142966	-3.06892	0.00214832	0.569743	NXT1	M02
0.472673	0.154043	3.06845	0.00215174	0.222759	PFDN6	T06
2.77706	0.905091	3.06826	0.0021531		FAM111A-DT	T08
0.366019	0.119361	3.06649	0.00216585	0.384438	CCDC82	T07
-1.31809	0.43029	-3.06326	0.00218941	0.430968	PELI2	T03
-0.491853	0.160582	-3.06293	0.0021918	0.222759	DBF4	T06
-0.310646	0.101439	-3.06238	0.00219583	0.222759	LINC00513	T06
2.01492	0.657979	3.06228	0.00219656	0.197568	WWTR1	T09
-0.996044	0.325272	-3.06219	0.00219727		FNDC3B	T01
-0.629793	0.205699	-3.06171	0.00220074		LIPT2	T02
0.715038	0.233545	3.06167	0.00220105	0.494815	AASDH	NK01
-0.347198	0.113412	-3.06137	0.00220323	0.569743	GADD45B	M02
0.48344	0.15793	3.0611	0.00220523	0.280718	CXXC5	NK02
0.425505	0.139043	3.06024	0.00221157	0.494815	PICALM	NK01
-0.332291	0.108589	-3.06008	0.0022128	0.401247	RIOK3	M01
-0.642242	0.210018	-3.05804	0.00222793	0.401247	TNFAIP3	M01
-0.843767	0.275981	-3.05734	0.0022331	0.401247	SOCS6	M01
-0.379855	0.12426	-3.05694	0.0022361	0.16603	VIM	T08
0.285628	0.0934664	3.05594	0.00224357	0.222759	CA5B	T06
-0.790879	0.258872	-3.05509	0.00224992		EEF2K	T07
-0.785704	0.257207	-3.05476	0.00225244	0.419184	CMPK2	M06
0.686346	0.224723	3.05419	0.00225666	0.494815	DTX3L	NK01
-0.741281	0.242798	-3.05307	0.00226509	0.391188	ZNF350	T07
0.56721	0.185875	3.05157	0.00227645	0.222759	TRIP4	T06
0.569769	0.186847	3.04938	0.00229314	0.984217	CFLAR	CDC01
-0.804069	0.263694	-3.04925	0.00229417	0.560047	RHOB	M03
-0.306099	0.100399	-3.04882	0.00229745	0.287139	S100A4	NK02
-0.478152	0.156844	-3.04859	0.00229918	0.204364	RMC1	T09
-0.26413	0.0866835	-3.04707	0.00231085	0.43447	SMU1	T02
-0.521895	0.171353	-3.04573	0.00232119	0.419184	STOM	M06
-0.615824	0.202195	-3.04569	0.00232143	0.569743	MRNIP	M02
-0.731011	0.240027	-3.04554	0.0023226	0.204364	C22orf34	T09
0.971148	0.318912	3.04519	0.00232532		SEC24A	T01
0.658251	0.216213	3.04445	0.00233106	0.436149	MYC	T03
-0.416375	0.13678	-3.04412	0.0023336	0.569743	CLIP4	M02
-0.673345	0.221199	-3.04407	0.00233404	0.214838	VPS11	T05
0.682007	0.224117	3.04308	0.00234167	0.252961	ZNF567	T01
-0.432375	0.142099	-3.04276	0.00234419	0.419184	TENT5A	M06
-0.217996	0.0716501	-3.04251	0.00234613	0.436149	TMSB10	T03
-0.342026	0.112431	-3.04209	0.00234944	0.222759	SLC2A3	T06
-0.943984	0.310329	-3.04188	0.00235109	0.494815	ZFY	NK01
2.69152	0.884927	3.04152	0.00235389	0.28894	APBA3	NK02
0.811713	0.266884	3.04144	0.00235451		ARSK	T02
0.79584	0.261676	3.04131	0.0023555		ZNF274	T08
-1.74767	0.574716	-3.04094	0.00235844		HMGXB3	T08
-1.05606	0.347333	-3.04048	0.00236205	0.222759	SIK1	T06
-0.206395	0.067893	-3.04	0.00236579	0.43447	AIF1	T02
-0.586795	0.193099	-3.03883	0.00237501	0.419184	MAPK6	M06
-0.569571	0.187453	-3.03847	0.00237779	0.222759	THADA	T06
0.498095	0.16397	3.03773	0.00238369	0.494815	COQ4	NK01
-0.339328	0.111708	-3.03763	0.00238449	0.419184	GGA1	M06
-0.373189	0.122887	-3.03685	0.00239066	0.436149	COTL1	T03
-0.801849	0.264084	-3.03634	0.00239466	0.569743	MPV17L2	M02
-0.726326	0.239213	-3.03632	0.00239483	0.252961	PDE4B	T01
0.317421	0.10457	3.0355	0.0024014	0.43447	SDHC	T02
-0.745742	0.245678	-3.03545	0.00240178		LINC01431	T02
-0.298432	0.0983445	-3.03456	0.00240887	0.43447	DDX21	T02
0.811281	0.267359	3.03443	0.00240993	0.3957	PAAF1	T07
-0.492602	0.162358	-3.03406	0.0024129	0.252961	IQSEC1	T01
-1.66166	0.54794	-3.03256	0.00242487	0.494815	MTM1	NK01
-0.672922	0.221923	-3.03223	0.00242754		DOP1A	T06
-0.775594	0.255835	-3.03161	0.0024325		BNIP1	T01
-1.29905	0.42854	-3.03134	0.00243475	0.494815	C5AR2	NK01
0.991574	0.327123	3.03119	0.00243589		TTC9C	T01
-0.892425	0.294446	-3.03086	0.0024386		KCTD9	T01
1.27939	0.422183	3.03042	0.00244216	0.567903	ZBTB2	M03
-2.9864	0.98592	-3.02905	0.00245323	0.512294	CENPM	T04
-0.31772	0.104895	-3.02894	0.00245416	0.43447	RCC1	T02
0.930963	0.307396	3.02855	0.0024573		VKORC1L1	T07
-3.36906	1.1127	-3.02783	0.00246319	0.567903	NATD1	M03
-0.423715	0.139942	-3.02779	0.00246345	0.223365	ABT1	T05
-0.461329	0.152411	-3.02687	0.00247097	0.224692	POMT1	T06
0.718806	0.237488	3.0267	0.00247239	0.297193	WDFY2	NK02
0.509206	0.168242	3.02664	0.0024729	0.999931	CAPZB	B01
0.232145	0.0767176	3.02597	0.00247837	0.224692	TAGLN2	T06
0.937666	0.30993	3.02541	0.00248299		ZNF600	T07
-0.229804	0.0759647	-3.02515	0.00248512	0.255321	PSME1	T01
1.12858	0.373108	3.0248	0.00248797		BBS7	T05
-0.356934	0.11804	-3.02383	0.00249597	0.3957	ARL4C	T07
2.60703	0.862275	3.02343	0.00249926	0.999789	BRMS1L	CDC01
0.740341	0.244875	3.02335	0.00249995	0.3957	IRF7	T07
0.239418	0.0792193	3.02222	0.00250929	0.43447	GIMAP7	T02
-2.22613	0.736737	-3.02161	0.00251436	0.297193	NR4A1	NK02
1.76682	0.584739	3.02156	0.00251474	0.498295	ZSCAN5A	NK01
-0.391301	0.129518	-3.02121	0.00251766	0.569743	RNF11	M02
0.757814	0.250837	3.02114	0.00251823	0.440641	WDR55	T03
-0.774509	0.256381	-3.02092	0.00252005	0.441652	AHCTF1	M01
0.358081	0.118544	3.02066	0.00252225	0.43447	RGS14	T02
0.860231	0.284812	3.02035	0.00252481	0.212794	SQLE	T09
-1.00612	0.33313	-3.0202	0.00252611	0.212794	NUP35	T09
-0.220512	0.073029	-3.01951	0.00253184	0.225897	BCL2L14	T06
-0.463494	0.153575	-3.01802	0.00254428	0.440641	PHPT1	T03
-0.347509	0.115164	-3.01751	0.00254862	0.169207	NOP58	T08
-0.959931	0.318224	-3.01652	0.0025569	0.212794	PMAIP1	T09
0.807535	0.26772	3.01634	0.00255845		ZUP1	T05
0.929513	0.308201	3.01594	0.00256188	0.569743	GZMA	M02
-0.352636	0.116933	-3.01571	0.00256374	0.169207	FNBP1	T08
-1.04904	0.347859	-3.0157	0.0025639		SYNGR1	T05
0.565361	0.187478	3.01562	0.00256459	0.512294	ATF7IP	T04
0.703903	0.233424	3.01556	0.00256509	0.212794	MCM7	T09
-0.419739	0.139196	-3.01546	0.00256592	0.212794	ZBTB11	T09
-0.835485	0.277108	-3.01501	0.00256969	0.441652	SLC26A11	M01
-2.26568	0.751604	-3.01446	0.00257435		CNTROB	T08
0.925751	0.307125	3.01425	0.00257613	0.212794	CRKL	T09
0.331378	0.109962	3.01358	0.00258186	0.43447	GIMAP1	T02
-0.736643	0.244495	-3.01292	0.00258746	0.3957	GNPDA2	T07
-0.508024	0.168618	-3.01287	0.00258789	0.227289	MED21	T06
0.399565	0.132687	3.01133	0.00260103	0.569743	TRIQK	M02
0.549876	0.182631	3.01085	0.00260514	0.297193	CD226	NK02
0.673219	0.223611	3.01067	0.00260675	0.569743	KLRB1	M02
-0.958616	0.318591	-3.00892	0.00262178	0.512294	NR1D2	T04
-0.883113	0.293547	-3.00842	0.00262608	0.297193	TRAPPC13	NK02
0.594958	0.197778	3.0082	0.00262797	0.569743	FAM120B	M02
1.2622	0.419587	3.00819	0.00262808		ZNF354B	T01
-2.85169	0.948309	-3.00713	0.0026373	0.297193	DHX58	NK02
-0.46515	0.154717	-3.00646	0.0026431	0.266227	CTSA	T01
-0.577609	0.192135	-3.00627	0.00264472		SGK1	T02
0.683057	0.227222	3.00612	0.00264604	0.511525	COX15	NK01
-0.584272	0.194451	-3.00472	0.00265825	0.3957	RCHY1	T07
0.638143	0.212389	3.00459	0.00265937	0.999931	DCTN3	B01
-0.369164	0.122883	-3.0042	0.00266277	0.3957	PABPC4	T07
1.05118	0.34996	3.00372	0.00266705	0.218078	DROSHA	T09
0.886076	0.295023	3.00341	0.00266972		HDDC3	T05
2.9776	0.992042	3.00149	0.0026866	0.512294	PEAK3	T04
-0.442851	0.147552	-3.00133	0.00268799	0.228054	LYRM4	T05
0.207547	0.0691625	3.00085	0.00269223	0.228054	LTB	T05
0.303632	0.101187	3.0007	0.00269363	0.453271	RAB10	M06
2.94783	0.982512	3.0003	0.00269717	0.512294	CEP295	T04
-0.924569	0.308171	-3.00018	0.00269821	0.228054	TNFAIP3	T05
-0.369408	0.123147	-2.99972	0.00270229	0.453271	GADD45B	M06
0.892566	0.297552	2.99969	0.0027025	0.440641	CCDC127	T03
0.816781	0.272316	2.99939	0.00270522	0.440641	EDEM3	T03
-0.423368	0.141153	-2.99935	0.00270556	0.228054	LTV1	T05
-1.11156	0.370943	-2.99657	0.00273032	0.612478	UTF1	M03
-0.349261	0.116572	-2.99611	0.00273451	0.170979	SEPT9	T08
-0.382445	0.127651	-2.99603	0.00273519	0.460093	RNF138	M01
0.384214	0.128242	2.99601	0.00273537	0.228054	KRAS	T05
-0.501558	0.167441	-2.99542	0.00274065	0.231897	SYNJ2	T06
0.757742	0.252983	2.99523	0.00274238		DVL2	T07
-0.260218	0.0868884	-2.99485	0.00274578	0.228054	MDH2	T05
1.06331	0.355074	2.99461	0.002748	0.999789	ARAP2	CDC01
-0.289284	0.0966464	-2.99322	0.00276051	0.272707	GYPC	T01
-0.458343	0.153128	-2.9932	0.00276068	0.231897	MIR4435-2HG	T06
0.272153	0.0909354	2.99282	0.00276412	0.231897	KLF6	T06
-0.33536	0.112112	-2.9913	0.00277794	0.228054	SMARCA2	T05
-0.314776	0.105243	-2.99093	0.00278127	0.449746	RASAL2	T02
-0.694313	0.232263	-2.98934	0.00279585	0.406034	DDIT3	T07
2.08174	0.696663	2.98816	0.00280666	0.453271	ZNF182	M06
2.6463	0.886228	2.98603	0.00282627	0.313351	ZNF75D	NK02
3.52097	1.17951	2.98511	0.00283476	0.619172	ZNF558	M03
-0.458234	0.153565	-2.98398	0.0028453	0.515435	RBM7	NK01
0.410627	0.137637	2.9834	0.00285062	0.449746	SCAMP1	T02
-1.26301	0.423392	-2.98308	0.00285367	0.999789	FAM149B1	CDC01
-0.419612	0.140724	-2.98181	0.0028655	0.453271	LAIR1	M06
-0.660611	0.221559	-2.98164	0.00286706	0.440641	TNKS	T03
0.772719	0.259226	2.98086	0.00287437		METRN	T06
-0.205789	0.0690421	-2.98063	0.00287659	0.23286	CHCHD2	T09
-0.464885	0.155984	-2.98034	0.0028793	0.471973	CXCR4	M01
1.17916	0.395676	2.98013	0.00288129		MED25	T08
0.357846	0.120093	2.97974	0.00288489	0.235284	CTDSP2	T06
1.3318	0.446958	2.97969	0.0028854	0.999789	IL7	CDC01
0.850347	0.285383	2.97967	0.00288557		LINC02328	T05
-0.600525	0.201559	-2.97939	0.0028882	0.235284	TGFBR3	T06
-0.385677	0.129481	-2.97863	0.00289536	0.449746	SENP2	T02
1.49316	0.501396	2.97801	0.00290123		PDIK1L	T01
-0.184873	0.0621059	-2.97674	0.00291335	0.235982	MIR1244-2	T05
0.376204	0.126382	2.97673	0.00291338	0.607598	TSPYL1	M02
2.98806	1.00406	2.97598	0.00292053	0.524967	GLB1L3	T04
-0.585699	0.196834	-2.97559	0.00292424		MYD88	T06
0.799156	0.268688	2.97429	0.00293664	0.524967	JAK3	T04
0.564037	0.18965	2.97409	0.0029386	0.453271	CPSF3	M06
0.471987	0.158706	2.97396	0.00293983	0.453271	ZNF672	M06
-0.211749	0.0712065	-2.97373	0.00294199	0.236242	MIR1244-2	T06
-0.732097	0.246194	-2.97366	0.0029427	0.607598	UBASH3B	M02
1.56804	0.527384	2.97324	0.00294676	0.440641	GFOD2	T03
-0.592401	0.19935	-2.97167	0.00296188	0.453271	CAPN7	M06
0.467353	0.157285	2.97138	0.00296469	0.236906	ZNF33A	T09
1.09762	0.369415	2.97125	0.00296593	0.31979	CLUAP1	NK02
1.19788	0.403316	2.97006	0.00297738	0.31979	CISD1	NK02
-0.95239	0.320679	-2.96992	0.00297879		ABL1	T06
0.65808	0.221601	2.96966	0.00298132	0.623833	ANP32E	M03
0.428821	0.144488	2.96786	0.00299879	0.471973	ZBTB20	M01
0.975155	0.328578	2.9678	0.00299935	0.453271	GIHCG	M06
-0.442696	0.14918	-2.96754	0.00300198	0.290966	NKAP	T01
1.24605	0.419937	2.96722	0.0030051		WDR7	T01
-1.37437	0.463206	-2.96708	0.00300642	0.623833	GBA2	M03
0.95204	0.320877	2.96699	0.00300732	0.999931	LONP1	B01
-0.67883	0.228801	-2.9669	0.00300814		IFI44L	T02
-0.557032	0.187751	-2.96686	0.00300858		TRAPPC6A	T08
0.4366	0.14718	2.96644	0.00301271	0.236906	SESN1	T09
0.252896	0.0852572	2.96627	0.00301437	0.236906	TAGLN2	T09
0.501708	0.169156	2.96595	0.00301745	0.515435	SPART	NK01
0.847449	0.285854	2.96462	0.00303057		VPS37A	T08
0.532111	0.17965	2.96192	0.00305725	0.471973	PAG1	M01
-0.223015	0.0753053	-2.96148	0.00306166	0.238264	CCNL1	T09
-0.214779	0.0725493	-2.96045	0.00307188	0.455342	CYCS	T02
0.434924	0.146926	2.96015	0.00307485	0.456669	TTC37	M06
0.785593	0.265415	2.95986	0.00307775	0.471973	TUBA1B	M01
-0.479251	0.161948	-2.95929	0.00308344	0.455342	NPIPB12	T02
0.769742	0.260141	2.95894	0.00308697	0.440641	PSEN1	T03
0.688109	0.232654	2.95765	0.0030999	0.294892	CD58	T01
-2.51588	0.850643	-2.95762	0.00310019	0.999931	MTERF1	B01
-0.51844	0.175293	-2.95756	0.00310087	0.440323	BTG3	T07
1.25109	0.423062	2.95722	0.0031043	0.471973	HDHD2	M01
-0.765258	0.258782	-2.95715	0.003105	0.515435	APBB1	NK01
0.247467	0.0836874	2.95704	0.00310609	0.245906	ITGB1	T06
0.501205	0.169551	2.95608	0.0031158	0.515435	IGSF8	NK01
0.376891	0.127506	2.95587	0.00311791	0.238264	TAZ	T09
0.38575	0.130512	2.95567	0.00311994	0.238264	RSBN1L	T09
-2.59401	0.877805	-2.9551	0.00312563	0.628739	SCUBE3	M03
0.611416	0.206903	2.95509	0.00312583	0.185674	CDK2AP2	T08
-0.931376	0.315354	-2.95343	0.00314265	0.332347	ZNF101	NK02
0.74237	0.251376	2.95322	0.00314477	0.440641	COLGALT1	T03
-0.59362	0.201013	-2.95315	0.00314554	0.440641	ZFAND2A	T03
-0.552132	0.187081	-2.9513	0.00316437	0.515435	ASMTL	NK01
0.770494	0.261083	2.95115	0.00316593	0.440641	FOXO3	T03
-0.587497	0.199167	-2.94977	0.00318008	0.246853	TFRC	T05
-0.50979	0.172847	-2.94937	0.00318418	0.515435	FAM91A1	NK01
1.29023	0.437622	2.94828	0.00319547		BCDIN3D	T07
1.95908	0.664516	2.94813	0.00319707	0.33298	C15orf39	NK02
2.95108	1.00122	2.94748	0.00320376	0.999931	MSANTD2	B01
-0.752882	0.25544	-2.94739	0.00320467		FOSL2	T02
-0.182907	0.0620762	-2.94649	0.00321399	0.455342	AAK1	T02
0.32475	0.11023	2.94612	0.00321793	0.251222	TAGAP	T06
0.933268	0.316833	2.94562	0.00322309		NCKAP5L	T02
-0.34837	0.118296	-2.94489	0.00323065	0.471675	BST1	M06
-0.84715	0.287722	-2.94433	0.00323654	0.628739	DNAJC21	M03
-1.60427	0.54487	-2.94431	0.00323675		SNTB1	T07
-0.793849	0.269634	-2.94417	0.00323822	0.246853	SNN	T05
0.480494	0.163277	2.94281	0.0032525	0.455342	PTK2	T02
0.566726	0.192581	2.9428	0.00325262	0.246853	PFKL	T05
0.799223	0.271605	2.9426	0.0032547	0.515435	NR2C2	NK01
2.02396	0.687873	2.94235	0.00325732	0.628739	CRELD1	M03
-0.595974	0.202576	-2.94199	0.00326116	0.449661	YARS	T07
0.709589	0.241202	2.94188	0.00326224	0.246853	MCUR1	T05
-0.602705	0.204876	-2.94181	0.00326305	0.295811	ETV3	T01
-0.577509	0.196398	-2.9405	0.00327681	0.482317	VPS18	M01
-0.642424	0.21854	-2.93961	0.00328626	0.440641	CSRNP1	T03
0.653788	0.222434	2.93924	0.0032902	0.642257	TBC1D4	M02
-0.498423	0.169586	-2.93906	0.00329209	0.295811	FBXO33	T01
0.434197	0.147744	2.93885	0.00329435	0.482317	NDUFA8	M01
-0.979121	0.333226	-2.93831	0.00330005	0.999931	ZNF43	B01
0.220638	0.075095	2.93811	0.00330219	0.246853	PRMT2	T05
-0.451585	0.153706	-2.93797	0.00330368	0.474298	POLR2C	M06
-0.435258	0.148156	-2.93784	0.00330505	0.295811	PDE3B	T01
-0.409058	0.139247	-2.93764	0.00330721	0.455342	TRDMT1	T02
0.678085	0.230888	2.93685	0.0033156	0.440641	C2orf68	T03
0.420095	0.143066	2.93637	0.00332073	0.515435	UBL3	NK01
-0.475829	0.162095	-2.93549	0.00333023	0.642257	FBXO21	M02
-0.272861	0.0929572	-2.93533	0.00333188	0.246853	DDX18	T05
0.763955	0.260269	2.93525	0.00333274	0.642257	ZNF383	M02
-0.768495	0.261817	-2.93523	0.00333295	0.440641	GADD45A	T03
3.05955	1.04237	2.93517	0.00333362	0.440641	FUZ	T03
-1.31445	0.447885	-2.9348	0.00333761		IL18BP	T01
-0.401706	0.136886	-2.93459	0.00333989	0.295811	ISG15	T01
0.925842	0.3155	2.93453	0.00334056		ATF2	T08
1.41939	0.483722	2.93432	0.00334281	0.440641	ERI1	T03
0.75869	0.258566	2.93422	0.00334388	0.526023	MSL3	T04
0.938601	0.319929	2.93378	0.00334862		SKP2	T05
1.35969	0.463508	2.93347	0.00335195		BCL9	T05
-1.35289	0.461277	-2.93293	0.00335783		C4orf33	T01
1.52886	0.521275	2.93293	0.00335783	0.440641	FAM102B	T03
-0.497164	0.169522	-2.93274	0.0033598	0.190069	ATP1A1	T08
0.332416	0.113353	2.93257	0.00336171	0.252459	MARCH7	T09
1.13846	0.388247	2.9323	0.00336461	0.999931	ASMTL	B01
0.736655	0.251222	2.93229	0.00336477		KCTD7	T06
-0.337137	0.114987	-2.93197	0.0033682	0.252459	ZPR1	T09
-0.416388	0.14202	-2.93191	0.00336886	0.246853	LSAMP	T05
-0.137085	0.0467564	-2.9319	0.00336896	0.526023	TMSB10	T04
0.350391	0.119524	2.93156	0.00337265	0.246853	TAGAP	T05
0.984851	0.336075	2.93045	0.00338469		LAT2	T08
1.11377	0.380225	2.92925	0.00339784	0.515435	PLEKHG1	NK01
-0.549099	0.187485	-2.92876	0.00340319	0.252741	JUNB	T09
-0.672245	0.229563	-2.92837	0.00340749		DTX3	T02
-0.395341	0.135089	-2.92652	0.00342772	0.6462	MEF2D	M02
2.75265	0.94097	2.92533	0.00344088	0.999789	SPON2	CDC01
-0.323491	0.110599	-2.92492	0.0034455	0.253558	HERPUD2	T09
0.679094	0.232275	2.92366	0.00345943		TMEM63A	T08
0.79735	0.272763	2.92323	0.00346419	0.446753	MROH7-TTC4	T03
2.85206	0.975665	2.9232	0.00346459	0.526023	ARHGEF7	T04
1.93559	0.662163	2.92313	0.00346534	0.491075	SHMT1	M01
0.288754	0.098806	2.92244	0.00347305	0.46755	NOG	T02
0.366103	0.12528	2.92229	0.00347471	0.351776	YPEL3	NK02
-0.357043	0.122183	-2.92219	0.00347579	0.526023	TMED9	T04
0.44435	0.152073	2.92196	0.0034784	0.491075	CCT5	M01
0.862521	0.295199	2.92182	0.00347989	0.351776	EVA1B	NK02
-0.310679	0.106334	-2.92173	0.00348097	0.25062	STAT3	T05
-0.742895	0.254321	-2.92109	0.0034881	0.490555	BMF	M06
0.659476	0.225774	2.92095	0.00348963		XCL2	T08
-3.43655	1.1766	-2.92076	0.00349182	0.651237	MINDY1	M03
-0.309153	0.105928	-2.91853	0.00351686	0.25631	CNOT2	T09
-0.560425	0.192041	-2.91826	0.00351992		TMEM218	T06
0.857235	0.293784	2.91791	0.00352385	0.446753	RNF31	T03
1.30555	0.447661	2.91638	0.00354121	0.352787	UNC93B1	NK02
-1.17606	0.403294	-2.91613	0.003544	0.490555	ZFP62	M06
0.528819	0.181355	2.91594	0.00354623	0.25631	PAXIP1-AS1	T09
-0.58036	0.199036	-2.91585	0.00354725	0.449661	TSPAN32	T07
0.701971	0.240772	2.9155	0.00355123	0.449661	METTL2B	T07
-3.29631	1.13065	-2.91541	0.00355225	0.651237	SMIM4	M03
0.411492	0.141145	2.91539	0.00355246	0.449661	UBE2J2	T07
-0.339736	0.116563	-2.91461	0.00356129	0.493957	ZFAND5	M01
-0.592549	0.203321	-2.91435	0.00356428		CHCHD10	T08
1.02306	0.351075	2.91408	0.00356734	0.515435	LACTB2	NK01
-0.218102	0.0748506	-2.91384	0.00357015	0.25062	GNAS	T05
-2.4	0.823719	-2.91362	0.00357267	0.526023	TAF9B	T04
1.10702	0.379973	2.91343	0.00357481		STARD9	T05
-0.32591	0.111885	-2.9129	0.00358091	0.25062	RCC1	T05
-0.983592	0.337737	-2.9123	0.00358776	0.490555	MPV17L2	M06
-0.696026	0.239002	-2.91222	0.00358875	0.257088	GPR132	T09
0.66302	0.227671	2.91218	0.00358912	0.25062	MAP3K1	T05
1.63309	0.561115	2.91043	0.00360927	0.651237	P2RY10	M03
-0.573018	0.196885	-2.91042	0.00360944	0.449977	CEMIP2	T03
-0.181029	0.062218	-2.9096	0.00361896	0.449661	GUK1	T07
-0.657563	0.226037	-2.9091	0.00362474	0.656025	RCE1	M02
0.594064	0.204286	2.90799	0.00363756	0.515435	DDX10	NK01
-2.34346	0.805996	-2.90753	0.00364297	0.526023	CLN8	T04
-0.326531	0.112318	-2.9072	0.00364675	0.449661	AATF	T07
-0.834233	0.286975	-2.90699	0.00364928		TRMT61B	T05
-0.379002	0.13039	-2.90667	0.00365293	0.252177	KLHDC4	T05
-0.422532	0.145369	-2.90663	0.00365346	0.257525	SCNM1	T09
-0.326571	0.112359	-2.9065	0.00365497	0.515435	WAPL	NK01
-1.69264	0.582401	-2.90632	0.00365706		CR1L	T07
-0.410707	0.141321	-2.9062	0.00365848	0.257525	VCPIP1	T09
0.614869	0.211575	2.90615	0.00365902	0.515435	MIR646HG	NK01
1.09243	0.375966	2.90567	0.00366467	0.656025	MVB12B	M02
0.28459	0.097949	2.90549	0.0036668	0.31926	KLRC4-KLRK1	T01
-0.483075	0.166288	-2.90505	0.00367198		ETFB	T08
-0.212334	0.0731394	-2.90315	0.00369432	0.474059	MDH2	T02
-0.616143	0.212244	-2.903	0.00369608	0.283137	NAF1	T06
-3.45582	1.19054	-2.90274	0.0036991	0.653246	CEP76	M03
-0.32663	0.11255	-2.90209	0.00370678	0.656025	LIPA	M02
-0.244759	0.0843438	-2.90193	0.00370876	0.449661	SLC38A1	T07
1.1591	0.399443	2.90179	0.00371042		ZMYND19	T06
-0.373919	0.128884	-2.9012	0.00371738	0.515435	PSME4	NK01
-0.33349	0.114983	-2.90035	0.00372748	0.283137	H2AFJ	T06
0.351943	0.121351	2.90021	0.00372911	0.319274	ARID1A	T01
0.788772	0.271982	2.90008	0.00373063	0.526023	PLEC	T04
0.640078	0.220723	2.89992	0.00373254	0.508348	RALGAPA1	M01
0.565182	0.194917	2.8996	0.00373638	0.457677	GIMAP1-GIMAP5	T03
-0.662167	0.228482	-2.89812	0.00375408	0.260755	NRAS	T09
-1.14555	0.395345	-2.8976	0.00376035		RBMS2	T01
0.494348	0.17062	2.89736	0.00376315	0.474059	TBC1D20	T02
0.410192	0.141577	2.8973	0.00376389	0.254258	ORAI1	T05
-0.715213	0.246862	-2.89722	0.00376489	0.369712	CORO7-PAM16	NK02
-0.438955	0.151517	-2.89706	0.00376678	0.254258	HIF1A	T05
0.819511	0.282886	2.89697	0.00376788	0.515435	NTAN1	NK01
-0.998018	0.34457	-2.89642	0.00377449	0.999931	MMS22L	B01
0.304478	0.105154	2.89554	0.00378513	0.260755	YIPF4	T09
0.883563	0.30522	2.89483	0.00379358	0.457677	FOXN2	T03
-1.02509	0.354109	-2.89483	0.00379364	0.508348	LIG3	M01
-0.72961	0.252053	-2.89467	0.00379556	0.449661	TACO1	T07
0.347237	0.119982	2.89408	0.00380268	0.659537	SSBP3	M02
2.37413	0.820386	2.89391	0.00380472	0.526023	ZNF687	T04
-0.717432	0.247992	-2.89297	0.00381622	0.260755	DUSP5	T09
-0.4336	0.149893	-2.89274	0.00381898	0.474059	BCKDHB	T02
0.549725	0.190047	2.89257	0.00382098	0.491252	CCDC90B	M06
0.987756	0.34149	2.89249	0.00382199		GORAB	T02
0.722036	0.249693	2.89169	0.00383173	0.370977	CD244	NK02
-0.270098	0.0934087	-2.89157	0.00383321	0.260755	MYDGF	T09
-0.344161	0.119026	-2.89147	0.00383441	0.474059	IDI1	T02
0.565335	0.195521	2.89143	0.00383492	0.526023	TAGAP	T04
-0.558437	0.193176	-2.89081	0.00384246	0.491252	ING1	M06
0.518496	0.179363	2.89076	0.00384308	0.449661	SAMD9L	T07
-0.224093	0.0775289	-2.89044	0.00384704	0.20774	EEF2	T08
-0.875549	0.302927	-2.8903	0.0038488		TBC1D13	T07
-1.10055	0.380964	-2.88885	0.0038665	0.491252	IFIT1	M06
-0.292906	0.10142	-2.88806	0.00387625	0.491252	NFKBIA	M06
1.07209	0.371222	2.88799	0.00387707	0.526023	INPP4B	T04
-2.06366	0.714585	-2.88792	0.003878	0.491252	PALB2	M06
-0.520263	0.180158	-2.88781	0.00387935	0.659641	KBTBD11	M02
0.623337	0.215863	2.88765	0.00388131		TBCK	T05
1.25436	0.434414	2.88747	0.00388354		CA11	T06
-0.563229	0.1951	-2.88687	0.00389099	0.449661	CYB561D2	T07
0.591864	0.20504	2.88658	0.00389454	0.526023	ZNF24	T04
-0.396137	0.137235	-2.88655	0.00389492	0.262745	TMEM167B	T09
-0.347984	0.120557	-2.88647	0.00389596	0.513358	DYNC1LI2	M01
-0.621698	0.215396	-2.8863	0.00389801	0.515435	TBC1D2B	NK01
2.04629	0.709199	2.88536	0.00390972		BCOR	T08
0.6019	0.208688	2.8842	0.00392403		ING2	T06
-0.667726	0.23153	-2.88397	0.003927		CERS4	T06
0.344377	0.11944	2.88326	0.00393577	0.263306	LIMS1	T09
-0.246341	0.0854499	-2.88287	0.00394069	0.449661	NOL7	T07
0.303515	0.10531	2.88211	0.00395018	0.515435	DCXR	NK01
0.610272	0.211796	2.88141	0.003959	0.3334	PPTC7	T01
0.602305	0.209052	2.88112	0.00396262		KEAP1	T02
0.833995	0.28949	2.88091	0.00396529	0.515435	GPR155	NK01
-0.421478	0.14633	-2.88033	0.00397258	0.297732	KPNA2	T06
-1.26051	0.4377	-2.87984	0.00397874	0.496709	PFN2	M06
0.619483	0.215146	2.87936	0.00398479	0.664541	KIAA1586	M02
1.58159	0.549293	2.87932	0.0039853	0.515435	RNLS	NK01
-0.800752	0.278171	-2.87863	0.00399402	0.264299	CHCHD6	T09
0.487873	0.169558	2.87731	0.00401076	0.47279	MUC20-OT1	T03
-0.769487	0.267474	-2.87687	0.00401643	0.515435	TMEM64	NK01
2.57473	0.895186	2.8762	0.00402496	0.999789	SULT1B1	CDC01
-0.314343	0.109312	-2.87565	0.00403191	0.515435	VPS26A	NK01
0.225359	0.0783937	2.8747	0.00404408	0.264299	PBXIP1	T09
1.22874	0.427447	2.87461	0.00404526	0.47279	DPAGT1	T03
-1.21815	0.423959	-2.87326	0.00406254	0.264299	TBC1D32	T09
0.398676	0.138757	2.87319	0.00406355	0.300542	DAXX	T06
-1.07828	0.37553	-2.87135	0.00408727		AFAP1	T07
0.561158	0.195478	2.8707	0.00409567		MTURN	T06
0.926775	0.322889	2.87026	0.00410133		EDC3	T06
-0.893835	0.311505	-2.86941	0.00411241	0.999931	ARFGEF1	B01
-0.246685	0.0859731	-2.86933	0.00411345	0.264299	PPP1CB	T09
1.0744	0.374462	2.8692	0.00411516		RP2	T07
-0.374324	0.130499	-2.86841	0.00412536	0.275402	PTAR1	T05
-0.418921	0.146058	-2.86818	0.00412842	0.264299	MTCP1	T09
1.03463	0.360831	2.86735	0.00413924	0.509363	PM20D2	M06
0.404722	0.141166	2.86699	0.0041439	0.674588	CYP27A1	M02
0.655554	0.228713	2.86627	0.0041534		PIAS4	T06
-0.248935	0.0868501	-2.86626	0.00415348	0.473447	IRF1	T03
-0.452031	0.15773	-2.86585	0.00415885	0.303596	SLC2A14	T06
-0.323478	0.112877	-2.86575	0.00416028	0.487791	GAMT	T02
-0.716113	0.249985	-2.86463	0.00417499	0.264299	GABARAPL1	T09
0.573088	0.200079	2.86431	0.00417915	0.264299	WASHC5	T09
0.658448	0.23001	2.86269	0.00420062	0.674588	LINC00909	M02
0.741199	0.258933	2.86251	0.00420303	0.401273	ZNF92	NK02
0.322209	0.112573	2.86222	0.00420691	0.555861	CD8B2	T04
-0.595793	0.208171	-2.86203	0.00420933	0.459058	ING2	T07
0.861573	0.301036	2.86203	0.00420941		TBC1D10B	T07
0.786508	0.274888	2.8612	0.00422046	0.264842	PPME1	T09
0.717192	0.250813	2.85947	0.00424349	0.473447	MID1IP1	T03
-0.486407	0.170105	-2.85946	0.00424365	0.351607	PSME4	T01
-0.371105	0.129789	-2.85931	0.00424567	0.459058	COPA	T07
-0.46196	0.161597	-2.85871	0.00425367	0.27975	RABL6	T05
-2.51557	0.880077	-2.85835	0.0042585	0.730636	TMEM144	M03
0.392468	0.13731	2.85826	0.00425975		CCND2	T08
-0.414544	0.145093	-2.85708	0.00427553	0.532974	HLA-DRB1	NK01
-1.14912	0.402217	-2.85697	0.00427704	0.266328	TLR1	T09
-0.313129	0.109663	-2.85538	0.0042986	0.459058	SCAND1	T07
0.366198	0.128255	2.85523	0.00430058	0.27975	CYTH4	T05
-0.231615	0.0811232	-2.8551	0.0043023	0.219621	NDUFS5	T08
0.35497	0.124354	2.8545	0.0043104	0.459058	IKZF3	T07
0.844173	0.295738	2.85446	0.00431101	0.473447	POLR3K	T03
-0.72028	0.252362	-2.85415	0.0043152		FAM193B	T05
1.31752	0.461657	2.8539	0.00431857	0.406655	CYSLTR1	NK02
-0.469196	0.164435	-2.85339	0.00432562	0.351746	INPP5D	T01
-0.716451	0.251143	-2.85276	0.00433414		EML3	T01
-0.295653	0.103653	-2.85232	0.00434016	0.27975	NONO	T05
-0.36929	0.129494	-2.8518	0.00434728		PEPD	T08
-0.898507	0.315173	-2.85084	0.0043604	0.685183	THBS3	M02
-0.716652	0.251399	-2.85065	0.004363	0.473447	UNK	T03
-0.673243	0.236206	-2.85023	0.00436872		NPIPB2	T02
-0.297138	0.104273	-2.84961	0.00437725	0.315443	ZNF131	T06
-0.286924	0.100698	-2.84936	0.0043807	0.268778	GSPT1	T09
0.491991	0.172674	2.84925	0.00438228	0.351746	VHL	T01
0.49001	0.171981	2.84921	0.00438279	0.268778	GIMAP7	T09
0.709777	0.249198	2.84825	0.00439604		SLF2	T01
0.686084	0.240885	2.84818	0.00439694	0.532974	ENTR1	NK01
0.354851	0.124619	2.84749	0.00440654	0.487791	PCNX4	T02
-0.6421	0.225534	-2.84701	0.00441314	0.532974	TMEM156	NK01
-0.990245	0.347866	-2.84663	0.00441847		INAFM1	T06
0.850213	0.29872	2.84619	0.00442461	0.685183	CD3E	M02
0.791703	0.27818	2.846	0.00442716	0.269162	E4F1	T09
-0.581306	0.204258	-2.84594	0.00442799	0.527239	NFIL3	M01
1.10687	0.389006	2.84538	0.00443583		KIF1B	T05
0.48355	0.169946	2.84531	0.00443679	0.219621	PLEK	T08
0.476115	0.167338	2.84522	0.00443809	0.532974	GIMAP1-GIMAP5	NK01
0.588914	0.207011	2.84485	0.0044433	0.27975	ZCCHC3	T05
-0.311612	0.109562	-2.84417	0.0044527	0.527239	MAP7D1	M01
-1.38841	0.488193	-2.84397	0.00445556	0.269162	MAP3K8	T09
0.692127	0.243379	2.84382	0.0044576	0.473447	ALDH9A1	T03
-3.48145	1.22423	-2.84378	0.00445817	0.730636	CCDC71	M03
0.873865	0.307359	2.84314	0.00446718		GEMIN5	T05
0.393477	0.138429	2.84245	0.00447678		DYRK2	T08
-0.506016	0.178023	-2.84243	0.00447714	0.527239	RHOU	M01
0.228691	0.0804738	2.8418	0.00448593	0.27975	EMP3	T05
0.240582	0.0846613	2.8417	0.00448741	0.487791	GIMAP1-GIMAP5	T02
-0.339351	0.119426	-2.8415	0.00449014	0.543922	PJA2	M06
0.428592	0.150834	2.84148	0.00449046	0.318989	IL6R	T06
0.908846	0.319923	2.84083	0.00449968		IPMK	T05
-0.25001	0.0880133	-2.84059	0.00450299	0.27975	COTL1	T05
0.70594	0.248622	2.83941	0.00451972	0.473447	MAPK14	T03
0.410368	0.14453	2.83933	0.00452079	0.527239	SGMS2	M01
-2.55114	0.898602	-2.83901	0.00452537	0.42037	PXMP2	NK02
0.383314	0.13502	2.83893	0.00452646	0.27975	ZSCAN18	T05
0.422433	0.14882	2.83856	0.00453183	0.271742	DBP	T09
-0.881722	0.310627	-2.83853	0.0045322		TESC	T08
-0.39398	0.138821	-2.83805	0.00453897	0.473447	NUP210	T03
-0.318842	0.112348	-2.83798	0.00453999	0.527239	LITAF	M01
2.41476	0.850893	2.83791	0.00454096	0.999931	NFXL1	B01
1.70735	0.601809	2.83703	0.00455346	0.58885	TNFRSF9	T04
2.77722	0.979009	2.83677	0.00455724	0.473447	IGFBP4	T03
0.341054	0.120231	2.83665	0.00455889	0.27975	MPLKIP	T05
-0.524755	0.185041	-2.83589	0.00456982	0.465439	YRDC	T07
-0.77547	0.273463	-2.83574	0.00457194	0.355162	TENT5C	T01
0.902916	0.318511	2.8348	0.00458541	0.527239	FTSJ3	M01
0.426415	0.150436	2.83453	0.00458937	0.527239	ZKSCAN1	M01
0.597032	0.210635	2.83445	0.00459053	0.465439	UBLCP1	T07
0.487038	0.171829	2.83443	0.00459075	0.543922	NUPL2	M06
-0.373108	0.131643	-2.83425	0.00459335	0.697376	ARRDC2	M02
-0.415121	0.146469	-2.83418	0.00459432	0.318989	HIST3H2A	T06
-0.416136	0.146833	-2.83407	0.00459589	0.355162	VPS37B	T01
-0.196754	0.0694258	-2.83402	0.00459672	0.318989	CHCHD2	T06
0.19135	0.0675241	2.83381	0.0045997	0.487791	S100A10	T02
-0.817335	0.288451	-2.83354	0.0046036	0.274016	CES4A	T09
0.82967	0.292892	2.83268	0.00461596	0.465439	LINC00662	T07
-0.35459	0.125179	-2.83266	0.00461628	0.487791	CREM	T02
-0.382643	0.135088	-2.83254	0.00461795	0.487791	SLC2A14	T02
0.828217	0.29245	2.83199	0.00462589	0.999789	UBQLN1	CDC01
-2.78742	0.984483	-2.83136	0.00463507		IGFBP6	T05
0.747978	0.264199	2.83111	0.00463864	0.548744	UQCC1	NK01
0.960388	0.339299	2.83051	0.00464738	0.274602	TADA1	T09
-0.387623	0.136982	-2.82974	0.00465855	0.527239	UBALD2	M01
-0.191677	0.0677418	-2.82953	0.00466168	0.465439	GNAS	T07
0.778289	0.275069	2.82944	0.004663		C10orf143	T07
-0.422968	0.14949	-2.8294	0.00466353	0.355162	DYNLL2	T01
0.434701	0.153656	2.82905	0.00466866	0.543922	KYNU	M06
-0.896168	0.316784	-2.82896	0.00466995	0.474233	ZC3H12A	T03
-0.616725	0.218008	-2.82891	0.00467068	0.697376	SDE2	M02
-0.33805	0.119504	-2.82878	0.00467265	0.543922	CTNNB1	M06
2.05102	0.725069	2.82873	0.00467338		OR4D1	T08
-2.64091	0.933628	-2.82866	0.00467438	0.730636	TMEM39A	M03
-3.22528	1.14042	-2.82815	0.00468172	0.730636	AFF3	M03
-1.04966	0.371208	-2.8277	0.00468841	0.730636	RPRD2	M03
-0.279977	0.09902	-2.82748	0.00469161	0.474233	GZMM	T03
-0.383986	0.135825	-2.82707	0.00469754	0.487791	SNHG15	T02
-1.10828	0.392055	-2.82685	0.00470088		FEM1C	T05
0.996682	0.352594	2.82671	0.00470291	0.2751	CYFIP1	T09
1.47731	0.522698	2.82631	0.00470873	0.548844	ZNF671	NK01
-0.426383	0.150909	-2.82543	0.00472166	0.527239	TNRC6A	M01
-0.622442	0.220309	-2.82532	0.0047234	0.527239	FZR1	M01
0.575129	0.20357	2.82522	0.00472489	0.287037	STX7	T05
-0.336771	0.119209	-2.82504	0.00472749	0.355162	TMF1	T01
-0.282278	0.0999292	-2.82478	0.00473129	0.593197	SF3B2	T04
0.638223	0.225966	2.82442	0.00473667	0.527239	TMEM245	M01
0.305456	0.108162	2.82406	0.00474193	0.487791	ADGRE5	T02
-0.283979	0.100563	-2.82388	0.0047446	0.697376	SPIDR	M02
-2.57125	0.91057	-2.82378	0.00474604	0.730636	MSH5	M03
-0.324932	0.115083	-2.82347	0.00475074	0.2751	CTSH	T09
0.849436	0.300849	2.82346	0.00475081		SLC25A12	T07
0.620763	0.21986	2.82344	0.00475111		WRB	T02
1.02642	0.363648	2.82256	0.00476414		EEF1AKNMT	T07
-0.208158	0.0737584	-2.82215	0.00477022	0.487791	CD7	T02
2.8526	1.01108	2.82135	0.00478227	0.593197	SPAG16	T04
1.38979	0.492659	2.821	0.00478749	0.433402	INTS13	NK02
-0.605141	0.214535	-2.82071	0.00479176	0.433402	OXNAD1	NK02
0.529724	0.187813	2.82049	0.00479507	0.287497	POLK	T05
0.440636	0.156244	2.82017	0.00479978	0.487791	CPSF2	T02
0.264929	0.0939446	2.82005	0.00480157	0.527239	DDX3X	M01
1.32551	0.470092	2.81969	0.00480708	0.2751	FAM206A	T09
1.18653	0.420849	2.81937	0.00481182	0.552654	LRRC23	M06
0.484161	0.171735	2.81924	0.0048138	0.2751	DAXX	T09
2.17767	0.77261	2.81858	0.00482362		ATG4C	T08
0.415038	0.147273	2.81815	0.00483007	0.355162	ATP2B1-AS1	T01
0.369865	0.131247	2.81808	0.00483121	0.487791	RAB4B-EGLN2	T02
0.750983	0.266518	2.81776	0.00483598	0.2751	ZNHIT2	T09
0.397719	0.14116	2.81752	0.00483966	0.355162	PURA	T01
-0.400075	0.142016	-2.81711	0.00484575	0.556629	NSRP1	NK01
-0.583836	0.207312	-2.81622	0.00485918	0.287497	GPX7	T05
1.82128	0.646733	2.81613	0.00486066	0.48477	DSN1	T03
-0.822741	0.29225	-2.8152	0.00487468		DISC1	T07
-1.11742	0.396948	-2.81502	0.00487736	0.999931	ATAD5	B01
-0.839902	0.298444	-2.81426	0.0048889	0.2751	KCNAB1	T09
0.733823	0.260883	2.81284	0.00491056		C21orf91-OT1	T02
0.452252	0.160789	2.81271	0.00491258	0.334084	TMA16	T06
1.44472	0.513715	2.8123	0.00491884	0.532717	DNAAF5	M01
-0.263832	0.0938326	-2.81173	0.00492761	0.2751	NDUFA6	T09
-0.496472	0.176591	-2.81143	0.00493219	0.730636	TBL1XR1	M03
-0.434106	0.154411	-2.81137	0.0049331	0.334084	GLUL	T06
-1.31677	0.468412	-2.81114	0.00493665	0.706067	NT5DC2	M02
0.628231	0.223534	2.81045	0.00494724	0.441653	SSBP2	NK02
-0.260538	0.0927049	-2.8104	0.00494793	0.287497	NOP58	T05
-0.413546	0.147189	-2.80962	0.00496	0.2751	SAMSN1	T09
0.404411	0.143958	2.80922	0.00496614	0.287497	COX17	T05
0.395462	0.140782	2.80903	0.00496909	0.287497	LINS1	T05
1.85303	0.659942	2.80787	0.00498707		GDAP1	T08
-0.274619	0.0978197	-2.8074	0.00499438	0.559357	MID1IP1	M06
2.25237	0.802534	2.80658	0.00500709	0.593555	TMEM101	T04
0.475748	0.169534	2.80621	0.00501287	0.488831	LRP10	T03
-0.203538	0.072536	-2.80602	0.00501576	0.498123	YME1L1	T02
0.303564	0.108189	2.80587	0.00501803	0.2751	CNTRL	T09
0.282283	0.100617	2.80552	0.00502358	0.287908	LBH	T05
-0.25318	0.0902528	-2.80524	0.00502796	0.476024	CCNH	T07
0.612105	0.218209	2.80513	0.0050296		AXIN1	T01
0.569465	0.203014	2.80505	0.00503081	0.706067	USP28	M02
0.290446	0.103548	2.80495	0.00503246	0.559357	IL27RA	M06
0.429141	0.153023	2.80443	0.00504058	0.2751	MLLT11	T09
-0.218216	0.0778243	-2.80396	0.00504799	0.706067	LACTB	M02
-0.312157	0.111334	-2.8038	0.00505048	0.539165	FOSL2	M01
-0.439812	0.156864	-2.80378	0.00505068	0.2751	TSPYL2	T09
0.301646	0.107595	2.80354	0.00505452	0.338232	CREB1	T06
-2.12579	0.758398	-2.803	0.00506293	0.442397	ZNF345	NK02
-0.174702	0.0623275	-2.80296	0.00506361	0.2751	SSR4	T09
-0.482757	0.172232	-2.80294	0.0050639	0.593555	TBCA	T04
2.05058	0.731669	2.80261	0.00506911		TMEM140	T08
1.01436	0.361963	2.80238	0.00507269	0.730636	LPIN1	M03
2.04125	0.728577	2.8017	0.00508347	0.488831	CEP41	T03
0.544364	0.194345	2.80103	0.00509404	0.289217	AGFG1	T05
-0.9047	0.323	-2.80093	0.00509563		SLC16A1	T05
0.890041	0.317798	2.80065	0.00510003		BPNT1	T01
0.574842	0.205305	2.79995	0.00511112	0.27583	ZC2HC1A	T09
-0.429261	0.153316	-2.79985	0.00511259	0.559357	ABCE1	M06
-1.21617	0.434391	-2.79972	0.00511477	0.539165	CEP19	M01
-0.34728	0.124053	-2.79945	0.00511894	0.233776	MAGOH	T08
0.477203	0.170478	2.7992	0.00512292	0.488831	GPR171	T03
0.909599	0.325001	2.79876	0.00512993	0.559357	ALMS1	M06
-3.54415	1.26645	-2.79849	0.00513417	0.730636	WTIP	M03
0.316036	0.11295	2.79802	0.00514164	0.70775	ZBTB20	M02
-0.600012	0.214508	-2.79716	0.00515543	0.476024	ZNF107	T07
-0.782311	0.279699	-2.79697	0.00515838		DPH1	T07
2.02167	0.722937	2.79647	0.00516648	0.730636	TMEM120B	M03
0.734585	0.262743	2.79583	0.00517663	0.476024	INTS4	T07
0.401249	0.143525	2.79567	0.00517926	0.27608	C2orf68	T09
-3.34318	1.19591	-2.79551	0.00518173	0.730636	ZNF790	M03
0.9955	0.356122	2.79539	0.00518372	0.442397	APIP	NK02
-0.921312	0.329584	-2.79538	0.00518389		CHAF1A	T01
-0.335759	0.120112	-2.79538	0.00518395	0.27608	LARP1	T09
2.53588	0.907282	2.79503	0.0051895	0.999789	SLC10A7	CDC01
2.9775	1.06533	2.7949	0.00519153	0.999931	SLC10A7	B01
2.13634	0.764378	2.79488	0.00519196	0.442397	TULP3	NK02
0.922999	0.330257	2.79479	0.00519334	0.593555	RIOK1	T04
0.434678	0.155538	2.79468	0.00519514	0.233776	KLRB1	T08
2.69534	0.964458	2.79467	0.00519527	0.999789	GASAL1	CDC01
2.07064	0.741103	2.794	0.00520611		TBXA2R	T05
0.272559	0.0975551	2.7939	0.00520768	0.476024	GRK6	T07
-0.293152	0.104926	-2.79389	0.00520786	0.581651	RWDD1	NK01
0.558859	0.20004	2.79373	0.00521035	0.581651	PDK3	NK01
-0.244502	0.0875198	-2.79367	0.0052113	0.506999	BCAS2	T02
1.14539	0.410003	2.79361	0.00521225		TMIGD2	T01
1.43435	0.513448	2.79357	0.005213	0.442397	ZNF891	NK02
-2.16353	0.774709	-2.7927	0.00522708	0.999931	CD3G	B01
0.700415	0.250825	2.79244	0.00523114		UPRT	T05
-0.664172	0.237904	-2.79177	0.00524211	0.593555	MAP3K8	T04
1.36048	0.487383	2.79139	0.00524827	0.277678	ZNF786	T09
-0.757309	0.271349	-2.7909	0.00525614	0.546777	HMGXB3	M01
0.980409	0.351319	2.79066	0.00526014	0.476024	ARID3A	T07
-0.632158	0.22654	-2.79049	0.0052628	0.476024	PSMD5	T07
0.389532	0.1396	2.79035	0.00526514	0.296164	DNLZ	T05
1.20375	0.43149	2.78975	0.00527484	0.730636	CCL5	M03
-3.21024	1.1509	-2.78933	0.00528171	0.730636	ZBTB26	M03
1.30453	0.46771	2.78919	0.005284		MPDU1	T08
0.489986	0.1757	2.78876	0.00529101	0.506999	NFYB	T02
-1.32198	0.474155	-2.78807	0.00530237	0.567293	EREG	M06
-0.320355	0.114922	-2.7876	0.00531005	0.593555	MDH2	T04
-1.31633	0.472255	-2.78734	0.00531433	0.999789	INAFM2	CDC01
0.715469	0.256724	2.78692	0.00532121	0.476024	HIF1AN	T07
-0.430932	0.154634	-2.78678	0.00532342	0.71755	CDKN1B	M02
-0.673092	0.241594	-2.78605	0.00533553	0.567293	KCNC3	M06
0.787583	0.282698	2.78595	0.00533713	0.999931	PLRG1	B01
-0.305809	0.109796	-2.78525	0.00534862	0.350782	RSU1	T06
-0.333226	0.119678	-2.78437	0.00536325	0.296337	RGL4	T05
0.300048	0.107763	2.78434	0.00536365	0.476024	TAGAP	T07
-0.410705	0.147516	-2.78415	0.00536688	0.350782	HDAC4	T06
0.371417	0.133428	2.78364	0.00537527	0.385784	S100A11	T01
2.37098	0.85196	2.78297	0.00538634		FCHO2	T08
1.3719	0.49297	2.78292	0.00538715	0.488831	EPHX2	T03
-0.353566	0.127057	-2.78274	0.00539016	0.233776	GOLGA8A	T08
0.63972	0.22989	2.78273	0.0053904	0.488831	ECI2	T03
-0.634083	0.227874	-2.78261	0.00539241	0.593555	PMAIP1	T04
0.81069	0.291382	2.78223	0.00539869	0.999789	SAMD4B	CDC01
-0.343896	0.123609	-2.78213	0.00540029	0.567293	MYLIP	M06
0.663612	0.238536	2.78202	0.00540212	0.296337	VPS16	T05
-0.36816	0.132336	-2.78201	0.00540229	0.554682	RBM7	M01
0.265011	0.0952687	2.78172	0.00540714	0.385784	KIF2A	T01
0.379914	0.136597	2.78128	0.00541454	0.296337	AP1M1	T05
-0.453835	0.163266	-2.77973	0.00544048	0.476228	GAPDH	T07
1.03241	0.371474	2.77923	0.00544875		GGCX	T07
0.488632	0.175816	2.77923	0.00544885	0.71755	ALAS1	M02
0.274613	0.0988338	2.77853	0.00546053	0.488831	PZP	T03
-2.25732	0.812557	-2.77804	0.00546875	0.593555	ARID3A	T04
0.446434	0.160774	2.77679	0.00548986	0.488831	NDUFB5	T03
0.513595	0.184981	2.77648	0.00549507	0.600122	ZSCAN18	NK01
-0.431691	0.155494	-2.77626	0.00549875	0.733246	MBD2	M03
-0.754764	0.271875	-2.77615	0.00550071	0.71755	UHRF1BP1	M02
0.512745	0.18471	2.77595	0.00550405	0.298545	TTF1	T05
0.600114	0.216195	2.7758	0.00550653	0.488831	PRKAR1A	T03
0.94247	0.339554	2.77561	0.00550986	0.233776	KLRF1	T08
0.379353	0.136675	2.77559	0.00551021	0.558509	MANF	M01
1.7816	0.642078	2.77474	0.00552455	0.488831	HGH1	T03
-0.486272	0.17525	-2.77473	0.00552472	0.287343	NCR3	T09
-2.39839	0.864432	-2.77452	0.0055283	0.733246	PCYT2	M03
0.750405	0.27053	2.77384	0.00553993	0.445502	SNAP29	NK02
1.55027	0.558926	2.77366	0.00554299	0.445502	CHI3L2	NK02
0.484907	0.174829	2.77361	0.0055438	0.71755	SNCA	M02
-0.370951	0.133755	-2.77338	0.00554781	0.575769	APOL6	M06
-0.343681	0.12394	-2.77296	0.0055549	0.488831	CCNH	T03
2.2129	0.798363	2.7718	0.0055748		C7orf25	T08
0.231212	0.0834265	2.77144	0.00558088	0.360576	ATP2B1-AS1	T06
0.308313	0.111274	2.77075	0.00559271	0.506999	EPHX2	T02
-0.536037	0.193466	-2.77071	0.00559338	0.506999	SLC5A6	T02
-0.898381	0.324243	-2.7707	0.00559351		ZXDA	T02
-0.386498	0.139508	-2.77042	0.00559832	0.29876	CWF19L2	T05
0.706852	0.255154	2.77029	0.0056006	0.597171	FKBP2	T04
2.53952	0.916714	2.77024	0.0056015	0.999789	NPC1	CDC01
-0.777016	0.280515	-2.76996	0.00560625	0.733246	C2orf68	M03
0.291641	0.105307	2.76944	0.00561532	0.506999	EZR	T02
-0.493033	0.178027	-2.76943	0.00561542	0.395156	MIR4435-2HG	T01
-0.333506	0.120441	-2.76903	0.00562228	0.445502	GTF3A	NK02
-0.154476	0.0558	-2.76838	0.00563351	0.29876	PLEKHA7	T05
1.12066	0.404831	2.76821	0.00563645		CIPC	T01
-0.197323	0.0712969	-2.76763	0.00564664	0.287343	MTRNR2L12	T09
-0.801535	0.289631	-2.76744	0.00564992	0.445502	FLOT2	NK02
-0.607553	0.21954	-2.76739	0.00565074	0.445502	EIF4E2	NK02
2.71022	0.979409	2.7672	0.00565395	0.733246	MFSD6	M03
-0.39848	0.144006	-2.76711	0.00565553	0.29876	RSU1	T05
0.544415	0.196754	2.76699	0.00565764	0.580178	ANAPC7	M06
0.825591	0.298407	2.76666	0.00566343	0.722254	CLDN15	M02
1.50099	0.542555	2.76652	0.00566581		PIP5K1C	T08
0.540305	0.195337	2.76601	0.0056747	0.287343	UBE2O	T09
3.37777	1.22127	2.76578	0.00567869	0.999789	ZNF468	CDC01
-0.813431	0.294138	-2.76547	0.00568409		MLLT1	T07
0.40175	0.145283	2.7653	0.00568708	0.600122	CNOT9	NK01
-0.366226	0.132441	-2.76519	0.00568894	0.492076	ERN1	T03
-0.254966	0.0922141	-2.76494	0.00569336	0.287343	PHIP	T09
0.302912	0.109559	2.76483	0.00569522	0.49179	SIRT7	T07
1.85727	0.671794	2.76464	0.00569858	0.597171	ELP3	T04
-0.464429	0.168002	-2.76443	0.00570227	0.506999	CERS6	T02
2.54878	0.922004	2.76439	0.00570285	0.999789	PPARD	CDC01
-0.387944	0.140403	-2.76307	0.00572598	0.506999	ASPSCR1	T02
-0.276515	0.100095	-2.76252	0.00573563	0.363618	CCNH	T06
0.557884	0.201959	2.76236	0.00573851	0.287343	DDX58	T09
0.606472	0.219594	2.76178	0.0057487	0.445502	FIBP	NK02
1.00754	0.364867	2.76139	0.00575557		NCR1	T08
0.41862	0.151614	2.76109	0.00576083	0.287343	RRAGA	T09
-1.08934	0.394555	-2.76094	0.0057635	0.445502	ID1	NK02
0.778545	0.282009	2.76071	0.00576761	0.287343	SP1	T09
-0.459537	0.166461	-2.76063	0.00576908	0.287343	SCLT1	T09
0.705498	0.255673	2.75937	0.00579123	0.579563	TMEM106A	M01
0.520811	0.188769	2.75898	0.00579816	0.401042	MYC	T01
-0.242533	0.0879161	-2.75868	0.00580352	0.303934	ITGB2	T05
-0.334131	0.121121	-2.75865	0.00580399	0.363618	GPCPD1	T06
-0.271131	0.0982889	-2.75851	0.00580661	0.494723	MYDGF	T07
0.366807	0.132986	2.75825	0.00581116	0.506999	CBR1	T02
-0.775778	0.281303	-2.7578	0.00581913	0.445502	TENT5C	NK02
1.04163	0.377724	2.75766	0.00582164		HOOK1	T07
0.399941	0.14503	2.75764	0.00582203	0.363618	DLGAP4	T06
-0.449111	0.162864	-2.75758	0.00582304	0.492076	DGCR6L	T03
-0.496867	0.18021	-2.75715	0.00583074	0.732814	TAF2	M02
0.497169	0.180328	2.75703	0.00583287	0.445502	ST13	NK02
1.36262	0.494259	2.7569	0.00583519		ATRN	T06
-0.437376	0.15867	-2.75652	0.00584204	0.492076	PTPN7	T03
1.12991	0.409941	2.75626	0.00584661		ZNF527	T07
-0.247966	0.0899797	-2.7558	0.00585482	0.287343	CYTIP	T09
-0.344129	0.124875	-2.7558	0.00585492	0.492076	NCBP2-AS2	T03
0.411587	0.149372	2.75544	0.00586126	0.287343	TMEM33	T09
-1.0683	0.387755	-2.75508	0.00586769	0.594639	C19orf54	M06
-1.26685	0.45983	-2.75503	0.00586871	0.999931	ANKRD26	B01
0.426892	0.155002	2.75411	0.00588523	0.287343	ZSWIM6	T09
-0.986308	0.358158	-2.75384	0.00589014	0.287343	HIST1H4K	T09
0.793234	0.2881	2.75333	0.00589933		PROSER3	T01
-0.447157	0.162418	-2.75313	0.00590286	0.401042	CCS	T01
0.418358	0.151961	2.75306	0.00590416	0.506999	TMEM107	T02
-0.196758	0.071477	-2.75275	0.00590972	0.600122	GZMH	NK01
-0.333173	0.121044	-2.75249	0.00591444	0.36533	EIF3B	T06
0.900422	0.32714	2.75241	0.00591592	0.287343	TTC7A	T09
-0.303504	0.110295	-2.75174	0.00592788	0.287343	RNF157	T09
0.43198	0.156987	2.7517	0.00592875	0.242874	RBM6	T08
-0.543825	0.197665	-2.75125	0.00593681	0.594647	NRDE2	M06
0.871804	0.316879	2.75122	0.00593745		NADK2	T01
-0.403861	0.146807	-2.75096	0.00594205	0.506999	GRK5	T02
1.11523	0.405426	2.75076	0.00594574	0.999931	BIRC2	B01
1.96805	0.715544	2.75043	0.00595178		PAQR8	T07
0.964432	0.350659	2.75034	0.00595329		CDC14B	T06
-0.780199	0.283728	-2.74982	0.00596285		IFI44	T08
0.894314	0.325291	2.74927	0.00597274		INPP5B	T08
0.21919	0.0797288	2.7492	0.00597414	0.287861	RESF1	T09
1.69422	0.616385	2.74863	0.00598443		DYNC2H1	T01
0.731968	0.266372	2.74791	0.0059976	0.758585	CYSTM1	M03
-0.231215	0.084146	-2.74778	0.00600006	0.401042	COX5B	T01
1.11647	0.406323	2.74775	0.00600062		PTER	T01
-0.490353	0.178494	-2.74716	0.00601134	0.401042	DHRS3	T01
-0.372861	0.135749	-2.74669	0.00601999	0.288354	WASHC2A	T09
1.08139	0.393745	2.74641	0.0060251	0.592847	STMN3	M01
-0.399102	0.145326	-2.74625	0.00602808	0.504935	ANKRD13A	T07
-0.404821	0.147425	-2.74595	0.00603352	0.310685	STK16	T05
0.419078	0.152626	2.74579	0.00603648	0.310685	FCER1G	T05
-0.29359	0.106953	-2.74504	0.0060503	0.508387	HPS4	T02
-0.592479	0.215845	-2.74492	0.00605252	0.600122	MAN2B2	NK01
2.0278	0.738823	2.74463	0.00605795	0.999789	ANKRD46	CDC01
1.18394	0.431409	2.74436	0.00606294	0.598107	PLEKHA5	M06
0.898281	0.327378	2.74386	0.00607211	0.747249	CCDC142	M02
0.325465	0.118616	2.74386	0.00607218	0.504666	ARPC5L	T03
2.3104	0.842155	2.74344	0.00607991	0.620525	LCORL	T04
2.16691	0.789867	2.74338	0.00608102		WIPI1	T08
1.25808	0.458627	2.74314	0.0060855	0.459689	FAM13A	NK02
-0.428639	0.15626	-2.74312	0.00608584	0.310685	RAP2B	T05
-0.401644	0.146438	-2.74277	0.00609241	0.370959	SNHG15	T06
0.742092	0.270658	2.74181	0.00611022	0.598107	BET1	M06
2.73186	0.996378	2.74179	0.00611051	0.758585	CROT	M03
-0.369269	0.134722	-2.74098	0.00612562	0.620525	PAN3	T04
0.840393	0.306645	2.74061	0.00613251		RNPC3	T08
0.778519	0.28408	2.74049	0.00613477	0.290762	TMEM64	T09
-0.153462	0.056016	-2.7396	0.00615133	0.290762	MTRNR2L8	T09
0.969291	0.353858	2.7392	0.00615881	0.592847	LINC00265	M01
-0.181196	0.0661494	-2.73919	0.00615911	0.504935	ARHGAP15	T07
-0.922047	0.336627	-2.73907	0.00616123	0.999931	TXNDC5	B01
0.751695	0.274441	2.739	0.00616261		ZNF354A	T01
-1.11176	0.40594	-2.73873	0.00616768	0.999931	SEC61A1	B01
-0.606653	0.221516	-2.73865	0.00616926	0.600122	TCF12	NK01
-0.15808	0.0577316	-2.73818	0.00617801	0.290762	IFITM2	T09
0.725426	0.264936	2.73811	0.00617932	0.999789	EP400	CDC01
0.388582	0.141922	2.73799	0.00618168	0.592847	COA6	M01
-0.334952	0.122341	-2.73786	0.00618411	0.370959	ZPR1	T06
-1.09503	0.399979	-2.73773	0.00618651	0.758585	ZNF3	M03
-0.534361	0.195216	-2.73728	0.00619498	0.600122	CRYBG1	NK01
1.83837	0.671687	2.73694	0.00620133	0.461575	DAPP1	NK02
-0.496852	0.181543	-2.73682	0.00620356	0.370959	TIMM10	T06
0.614274	0.224468	2.73658	0.00620816	0.747249	ZFYVE19	M02
-1.64104	0.59968	-2.73653	0.00620908	0.510373	MAN1C1	T03
-0.534968	0.195546	-2.73577	0.00622344	0.504935	MVD	T07
1.78046	0.650867	2.73552	0.00622824	0.758585	MYC	M03
1.49223	0.545589	2.73508	0.0062365		BUD13	T08
-0.306705	0.112142	-2.73498	0.00623848	0.247044	ZFP36L2	T08
0.265661	0.097147	2.73462	0.00624515	0.311448	NOP56	T05
0.460218	0.168303	2.73445	0.0062484	0.747249	POLD3	M02
-0.683131	0.249843	-2.73424	0.00625246	0.311448	USP12	T05
0.28485	0.104183	2.73413	0.0062546	0.311448	GIMAP1-GIMAP5	T05
-1.00259	0.366749	-2.73371	0.00626242	0.508387	RGS1	T02
-0.434746	0.159061	-2.73321	0.00627205	0.600122	CCNT2	NK01
0.428427	0.15676	2.73302	0.00627572	0.508387	ARL3	T02
-1.10307	0.403657	-2.73271	0.00628165	0.592847	INTS9	M01
-0.564532	0.206585	-2.73268	0.00628206	0.600122	UQCC3	NK01
-0.962175	0.352182	-2.73204	0.00629437		CHAF1A	T07
-0.607991	0.222543	-2.73202	0.00629475		FILIP1L	T02
-0.566651	0.207414	-2.73198	0.00629554	0.461575	AMD1	NK02
0.933641	0.341767	2.7318	0.0062989	0.592847	TNRC6C	M01
-0.360856	0.132095	-2.73179	0.00629914	0.508387	PSME4	T02
0.59481	0.217767	2.73141	0.00630634	0.311472	FLNB	T05
0.515719	0.188828	2.73116	0.0063112	0.513128	SPOP	T03
-0.186353	0.0682537	-2.7303	0.00632765	0.293868	MIR1244-2	T09
-0.671797	0.246062	-2.7302	0.00632961		GADD45A	T08
0.546433	0.200203	2.72939	0.0063451	0.293868	RAB10	T09
-1.24055	0.454581	-2.72899	0.00635292	0.293868	AREG	T09
0.806026	0.295357	2.72899	0.00635294		DUSP7	T06
0.559505	0.205103	2.72793	0.00637338	0.504935	UBAP1	T07
0.428642	0.157133	2.72789	0.00637407	0.41189	SNW1	T01
0.164217	0.0602026	2.72774	0.00637696	0.747249	MS4A6A	M02
-0.268494	0.0984382	-2.72754	0.00638086	0.508387	SRGN	T02
0.634951	0.23283	2.7271	0.00638945	0.504935	ASXL2	T07
-0.514889	0.188832	-2.7267	0.00639702	0.758585	CDV3	M03
1.88497	0.691307	2.72667	0.0063977	0.758585	AP3M2	M03
0.756913	0.277607	2.72656	0.00639976		STAM	T01
-0.447725	0.164266	-2.72561	0.00641826	0.372772	WWP2	T06
-1.65671	0.607874	-2.72542	0.00642206	0.747249	MANSC1	M02
0.6228	0.228538	2.72514	0.0064274	0.605942	ZNRF1	M06
-0.956956	0.351172	-2.72504	0.00642943		SPDYE2	T01
-0.679757	0.249487	-2.72462	0.00643752	0.372772	IRS2	T06
-0.755321	0.277224	-2.72458	0.00643828	0.296124	CD69	T09
0.399958	0.146825	2.72405	0.00644869	0.41189	DIMT1	T01
-0.909691	0.334029	-2.72339	0.0064616	0.600122	KLHL15	NK01
1.54005	0.565533	2.72318	0.0064657	0.461575	AKTIP	NK02
0.900642	0.330766	2.72289	0.00647127	0.747249	PAFAH2	M02
-0.347951	0.127789	-2.72286	0.0064719	0.508387	RIOK3	T02
-0.850839	0.312485	-2.72281	0.0064729	0.639891	SUPV3L1	T04
0.513305	0.188534	2.72262	0.0064767	0.605942	CREBZF	M06
1.53349	0.563269	2.72249	0.0064792		CRAMP1	T01
-0.42326	0.155481	-2.72227	0.00648354	0.599436	DCTN4	M01
-0.69095	0.253834	-2.72205	0.00648782	0.504935	NUMA1	T07
-0.941985	0.34606	-2.72203	0.00648831	0.605942	NAB2	M06
-0.325913	0.119749	-2.72164	0.00649597	0.29709	TBC1D15	T09
0.808057	0.296931	2.72136	0.00650131		CHRNB1	T06
0.344145	0.126494	2.72064	0.00651564	0.504935	TM9SF2	T07
0.725313	0.266609	2.72051	0.0065181		EIF2B3	T01
0.322606	0.118585	2.72046	0.00651902	0.600122	BTN3A2	NK01
-0.324307	0.119211	-2.72045	0.00651925	0.41189	NFKBIZ	T01
-1.0543	0.387546	-2.72044	0.00651942	0.600122	KLHL5	NK01
-0.527859	0.194038	-2.72039	0.00652056	0.599436	RAB20	M01
0.208324	0.0765802	2.72034	0.00652151	0.319501	BCL2L2-PABPN1	T05
0.354774	0.130418	2.72029	0.00652255	0.600122	GLYR1	NK01
-1.86993	0.687459	-2.72006	0.00652692	0.605942	HS6ST1	M06
2.69263	0.989924	2.72004	0.00652735	0.639891	SLC49A4	T04
1.93182	0.710229	2.72	0.00652822	0.760288	MAP2K6	M03
-0.464311	0.170746	-2.7193	0.00654198	0.605942	ALDH1A1	M06
0.489642	0.180069	2.71919	0.00654415	0.297612	DDX23	T09
0.355632	0.13079	2.71911	0.00654576	0.508387	WDR59	T02
-0.671013	0.246777	-2.7191	0.00654595		MAPK9	T01
0.466042	0.171404	2.71896	0.00654877	0.747249	ZNF710	M02
0.54919	0.201988	2.71893	0.00654942		FBF1	T02
-0.288109	0.105982	-2.71848	0.00655832	0.41189	TMED4	T01
-0.377522	0.138873	-2.71846	0.00655862	0.504935	PTP4A1	T07
0.427664	0.157366	2.71764	0.00657485	0.41189	ADNP	T01
0.619122	0.227829	2.71748	0.00657805	0.461575	SEPT11	NK02
-0.722511	0.265914	-2.71709	0.00658594	0.526219	RC3H2	T03
-0.813368	0.299427	-2.71642	0.00659923	0.461575	NEK7	NK02
-0.260621	0.0959513	-2.71618	0.00660402	0.600131	FTH1	M01
0.707575	0.260513	2.71608	0.00660594	0.600122	ACAT1	NK01
0.309146	0.113829	2.71589	0.00660976	0.372772	RAB14	T06
1.63947	0.603677	2.7158	0.00661161		PECAM1	T08
0.466895	0.171923	2.71573	0.006613	0.24934	TYROBP	T08
-1.81595	0.668713	-2.71559	0.00661577	0.461575	RGPD8	NK02
1.19642	0.440638	2.71521	0.00662346		PEX3	T07
-0.411234	0.15146	-2.71514	0.00662473	0.299451	TNFRSF4	T09
0.453587	0.16707	2.71495	0.00662861	0.526219	ZNF91	T03
0.881128	0.324569	2.71477	0.00663227	0.760288	TUT4	M03
0.81314	0.299592	2.71415	0.00664451		SETD4	T01
-0.485622	0.178947	-2.71378	0.00665199	0.372772	GFPT1	T06
0.509139	0.18767	2.71295	0.00666864	0.506955	RAB4B-EGLN2	T07
-2.65722	0.979516	-2.71279	0.00667197	0.999789	ZNF600	CDC01
-0.620961	0.22892	-2.71257	0.00667637		CANT1	T06
-1.70634	0.629089	-2.7124	0.00667989	0.608977	RBKS	M06
0.544523	0.200766	2.71223	0.00668326	0.526219	SS18	T03
0.286259	0.105567	2.71164	0.00669518	0.299451	C16orf54	T09
-0.386384	0.142492	-2.71162	0.00669556	0.299451	REEP3	T09
-0.667501	0.246188	-2.71134	0.00670114		ZRANB1	T02
2.31699	0.854562	2.71132	0.0067015	0.600122	LINC00092	NK01
0.187861	0.0692998	2.71084	0.00671123	0.372772	H2AFZ	T06
1.24092	0.457801	2.7106	0.00671613	0.608977	HIRIP3	M06
-0.388408	0.143292	-2.7106	0.00671622	0.24934	UQCRFS1	T08
-0.260444	0.0960917	-2.71037	0.00672072	0.509703	CUL3	T02
-0.275092	0.101504	-2.71017	0.00672495	0.324424	RBM3	T05
1.19044	0.439258	2.71012	0.00672588	0.760288	PROSER1	M03
-0.283124	0.104479	-2.70987	0.00673098	0.509703	SESN3	T02
0.585883	0.216217	2.7097	0.00673445		LACTB	T06
-0.682099	0.251744	-2.7095	0.00673849		GRPEL2	T06
0.692534	0.255618	2.70925	0.00674353	0.506955	NAA30	T07
0.30056	0.11099	2.70799	0.0067693	0.601433	TNFAIP8	M01
-0.661622	0.244323	-2.70798	0.0067695	0.301094	REC8	T09
1.06249	0.392368	2.70789	0.00677135	0.999931	STK11	B01
-0.75087	0.277296	-2.70783	0.00677248		NADK2	T07
-0.59276	0.218915	-2.70772	0.00677469	0.324424	MAPK9	T05
-0.279821	0.103347	-2.70758	0.00677767	0.600122	HNRNPUL1	NK01
0.913321	0.33733	2.7075	0.00677922		S100PBP	T08
-0.297936	0.110047	-2.70735	0.0067822	0.324424	EML4	T05
-2.23895	0.827354	-2.70616	0.00680658	0.461575	CCDC102B	NK02
-0.649769	0.240136	-2.70584	0.00681322	0.601433	ADGRE1	M01
0.626373	0.231498	2.70574	0.00681523	0.301464	STX7	T09
2.51511	0.929569	2.70567	0.00681665	0.461575	ATRN	NK02
0.629667	0.232722	2.70567	0.00681673		CCS	T08
-0.543315	0.200837	-2.70526	0.00682517	0.760288	FAM50A	M03
0.526542	0.194648	2.7051	0.00682836		KLHDC4	T08
1.39447	0.515579	2.70467	0.00683721		MSANTD4	T07
-1.09915	0.406516	-2.70383	0.00685445	0.301464	SIK1B	T09
-0.330822	0.12236	-2.70368	0.00685766	0.325471	CBLB	T05
0.647559	0.239526	2.7035	0.00686138		SGPP1	T02
0.312517	0.1156	2.70342	0.00686292	0.461575	TYROBP	NK02
0.852289	0.3153	2.7031	0.00686957	0.600122	ENOX2	NK01
-2.40419	0.889584	-2.7026	0.00687993	0.760288	PPP6R1	M03
-0.347834	0.128726	-2.70214	0.00688955	0.301464	CTSW	T09
0.462592	0.171211	2.70188	0.00689492	0.999789	PPP1R18	CDC01
0.66065	0.244537	2.70164	0.00689992		TBK1	T08
1.02338	0.378828	2.70143	0.00690422		ETFBKMT	T07
0.807874	0.299068	2.70131	0.00690669		RHOBTB3	T08
0.708652	0.26235	2.70117	0.00690963	0.759068	NAPB	M02
-0.292852	0.108458	-2.70015	0.00693086	0.372772	CMC2	T06
0.398464	0.147575	2.70007	0.00693239	0.372772	ZNF107	T06
-0.734938	0.272228	-2.69972	0.00693979	0.461575	INPP5K	NK02
-0.294325	0.109034	-2.69938	0.0069469	0.428957	PCBP2	T01
-1.7214	0.637777	-2.69907	0.00695345	0.54179	ZNF554	T03
0.540811	0.200379	2.69894	0.006956		ARMT1	T06
0.655392	0.24284	2.69887	0.00695759	0.601433	DUSP11	M01
-1.0692	0.396203	-2.6986	0.00696312	0.760288	ZMYND15	M03
1.5984	0.592371	2.69831	0.0069692		ATPSCKMT	T07
0.32157	0.119185	2.69808	0.00697408	0.372772	MOB2	T06
0.418114	0.154986	2.69776	0.00698078	0.328746	CASP8AP2	T05
-0.317189	0.117591	-2.69739	0.00698851	0.372772	POLN	T06
0.310681	0.115182	2.6973	0.00699052	0.304238	AP1S2	T09
-0.472203	0.175066	-2.69728	0.00699086	0.672858	PSAP	T04
-1.72219	0.638513	-2.69719	0.00699283		BCL6	T08
0.772802	0.286546	2.69695	0.00699772	0.601433	MLLT3	M01
-0.572809	0.212398	-2.69687	0.00699955	0.601433	RAB30-AS1	M01
0.620292	0.230019	2.6967	0.00700313	0.461575	GALNT1	NK02
-0.216248	0.0802067	-2.69613	0.00701498	0.372772	PSMB6	T06
-0.368032	0.136521	-2.6958	0.00702195	0.759068	ELOA	M02
0.445573	0.165285	2.69579	0.00702227	0.759068	NTPCR	M02
-1.78348	0.66168	-2.69539	0.00703071	0.624883	BMP1	M06
1.85535	0.688377	2.69526	0.00703342	0.461575	ALG2	NK02
0.524785	0.194733	2.6949	0.00704107		GZMA	T02
-0.687207	0.255063	-2.69427	0.00705434	0.511017	BNIP2	T07
-0.45785	0.169953	-2.69398	0.00706054	0.305169	MORN3	T09
-0.663941	0.2465	-2.69347	0.00707124		TNFRSF25	T08
-1.50238	0.557793	-2.69344	0.0070719		ZNF275	T07
0.336203	0.124827	2.69336	0.00707355	0.330552	FBXL15	T05
0.525103	0.194966	2.6933	0.00707478	0.601433	PIAS4	M01
-0.352012	0.130714	-2.693	0.00708131	0.372772	ZZEF1	T06
-0.270456	0.100448	-2.69249	0.00709196	0.530409	STX5	T02
1.18254	0.439217	2.69238	0.00709446		RALB	T05
-0.627426	0.233089	-2.69179	0.00710703	0.760288	PEX16	M03
0.682087	0.253539	2.69026	0.00713957	0.600122	BICD1	NK01
0.465132	0.1729	2.69018	0.00714131	0.331171	BTBD1	T05
-2.84922	1.05918	-2.69002	0.00714487	0.760288	CPLANE1	M03
-0.214318	0.0796734	-2.68996	0.00714616	0.672858	ARPC2	T04
-1.06541	0.396115	-2.68965	0.00715281	0.600122	SLC9A3R2	NK01
0.282118	0.104901	2.68937	0.00715874	0.372772	WDR54	T06
-1.22967	0.457331	-2.68879	0.0071712	0.461575	PDP1	NK02
0.321175	0.119456	2.68864	0.00717437	0.759068	MITD1	M02
0.268818	0.0999911	2.68842	0.00717916	0.305169	CCNDBP1	T09
-0.409649	0.152381	-2.68831	0.00718143	0.511017	TOB1	T07
0.695066	0.258561	2.68821	0.00718357		AP4M1	T02
0.839973	0.312502	2.68789	0.00719042	0.624883	AAAS	M06
1.4625	0.544141	2.68772	0.00719414		BLOC1S5-TXNDC5	T08
-0.45543	0.16945	-2.68769	0.00719484	0.511017	ZNF335	T07
0.519411	0.193258	2.68766	0.00719536	0.759068	GIMAP6	M02
0.677145	0.251947	2.68765	0.00719575	0.672858	CCDC82	T04
-0.296508	0.110345	-2.68709	0.00720766	0.372772	PRKAA1	T06
1.21718	0.453023	2.68679	0.00721431	0.545537	DDX11	T03
0.612773	0.228094	2.68649	0.00722063	0.305169	PATZ1	T09
-0.353043	0.131438	-2.68599	0.00723145	0.534246	RAP2C	T02
0.745362	0.2775	2.68599	0.00723157	0.305169	TREX2	T09
0.187979	0.0699872	2.6859	0.00723342	0.305169	NEAT1	T09
0.457228	0.170246	2.68569	0.0072381	0.372772	CENPM	T06
1.45923	0.543337	2.68569	0.00723811	0.305169	PRMT6	T09
-0.977824	0.364112	-2.6855	0.0072421	0.624883	CRAMP1	M06
-0.305574	0.11381	-2.68494	0.00725429	0.372772	CCDC57	T06
-0.369558	0.137644	-2.68488	0.00725563	0.7623	GNAS	M03
0.76302	0.284199	2.68481	0.00725706		GALK2	T01
0.240067	0.0894183	2.68477	0.00725805	0.759068	FKBP2	M02
-1.7164	0.639355	-2.68458	0.00726217	0.461575	SPON1	NK02
1.785	0.664933	2.68449	0.00726411	0.461575	DOK6	NK02
0.499978	0.18625	2.68444	0.00726507	0.759068	SLFN5	M02
1.07211	0.399382	2.68441	0.0072657		HDGFL3	T08
0.248209	0.0924685	2.68425	0.00726923	0.511017	FXR1	T07
0.900742	0.335569	2.68422	0.00726986	0.624883	TCEANC2	M06
1.31772	0.490978	2.68386	0.00727779	0.461575	ARMT1	NK02
-0.601774	0.224232	-2.68371	0.00728095	0.600122	USF1	NK01
-0.439587	0.163815	-2.68343	0.00728718	0.999931	SSR4	B01
-0.800951	0.298497	-2.68328	0.00729032		NXT2	T07
-0.61503	0.229224	-2.68309	0.00729444		CMTR1	T06
-0.620675	0.23133	-2.68307	0.00729494	0.372772	DUSP10	T06
1.85353	0.690854	2.68296	0.00729743	0.545537	PAOX	T03
0.547035	0.203942	2.68231	0.00731154		CA5B	T08
0.917666	0.34216	2.68198	0.00731879	0.461575	TP53TG1	NK02
1.82362	0.68003	2.68167	0.00732553	0.461575	PPP6R1	NK02
0.47872	0.178556	2.68107	0.00733867	0.624883	RAB35	M06
-0.281906	0.10516	-2.68073	0.00734609	0.545537	DNAJB1	T03
-0.339903	0.126824	-2.68011	0.00735973	0.511017	BCAS2	T07
-0.46147	0.172184	-2.68009	0.00736021	0.545537	SBDS	T03
-0.402469	0.150183	-2.67986	0.00736528	0.336445	POLN	T05
0.605632	0.225997	2.67982	0.00736621	0.545537	TMEM8A	T03
-1.47208	0.549362	-2.67962	0.00737062	0.624883	LCLAT1	M06
-0.986436	0.368162	-2.67935	0.00737649	0.765311	ZDHHC17	M03
-0.360459	0.134537	-2.67926	0.00737855	0.620449	HRH2	M01
0.799159	0.298315	2.67891	0.00738621	0.600122	ZNF16	NK01
0.567854	0.212003	2.67851	0.00739498	0.999931	SYTL1	B01
-0.439593	0.16413	-2.67831	0.00739936	0.624883	SMN2	M06
-0.494174	0.184532	-2.67799	0.00740661	0.336445	SPECC1L	T05
-0.587883	0.219569	-2.67745	0.00741859	0.428957	SOCS3	T01
-0.3877	0.144806	-2.67737	0.00742026	0.428957	ECHDC2	T01
0.6029	0.225187	2.67733	0.00742116	0.336445	PHOSPHO2	T05
-0.699153	0.261173	-2.67697	0.00742905	0.31119	PPP2R2B	T09
-0.496918	0.185714	-2.67572	0.00745689	0.428957	CASP3	T01
0.487636	0.182248	2.67568	0.00745779	0.31119	SLC35E2B	T09
2.329	0.870523	2.6754	0.00746391	0.675669	PRRT3	T04
-0.342711	0.128125	-2.67483	0.0074768	0.378622	AP3M2	T06
-0.332505	0.124315	-2.67469	0.00747975	0.461575	HSP90B1	NK02
0.628453	0.235038	2.67383	0.00749895	0.337453	LRIG2	T05
0.267002	0.0998584	2.6738	0.00749961	0.600122	PYHIN1	NK01
0.994039	0.371794	2.67363	0.0075036		EVA1C	T08
0.911928	0.341087	2.6736	0.00750424	0.311278	CCDC34	T09
0.672915	0.251743	2.67303	0.00751703	0.77312	CPEB3	M02
0.64022	0.239513	2.67301	0.00751746	0.600122	TRIM73	NK01
0.402622	0.150628	2.67296	0.00751853	0.461575	NDUFS8	NK02
-0.756637	0.283073	-2.67294	0.00751903		NTHL1	T07
1.30709	0.489028	2.67284	0.00752114		ZNF736	T07
0.785006	0.293736	2.67249	0.00752905	0.620449	ODF2L	M01
-0.319141	0.119417	-2.67249	0.00752913	0.271049	ANP32B	T08
-0.553782	0.207225	-2.67237	0.00753183	0.600122	ETFRF1	NK01
-0.45004	0.168411	-2.67227	0.00753391	0.620449	NXT1	M01
-0.777164	0.290826	-2.67226	0.00753417		NSUN7	T07
0.382675	0.14321	2.67212	0.00753739	0.311278	DPY30	T09
-0.385833	0.144408	-2.67183	0.00754379	0.461575	GZMM	NK02
-0.390221	0.146058	-2.67169	0.00754705	0.630198	ARRDC2	M06
-0.544527	0.203817	-2.67164	0.00754808	0.675669	IMP4	T04
-0.267045	0.0999754	-2.67111	0.0075601	0.37894	NOP58	T06
-0.963386	0.360721	-2.67072	0.00756879	0.775568	MAP3K7CL	M03
0.199488	0.0747087	2.67021	0.00758049	0.511017	CRIP1	T07
0.683257	0.255929	2.66972	0.00759153	0.600122	LINC00921	NK01
-0.620278	0.232364	-2.66942	0.00759821	0.311278	SLA2	T09
1.07105	0.401232	2.6694	0.00759865		ICMT	T05
-0.287534	0.107717	-2.66936	0.00759958	0.337556	DNTTIP2	T05
0.932812	0.349481	2.66913	0.00760469		CCDC191	T01
2.37884	0.891291	2.66898	0.0076082	0.999789	ACOT11	CDC01
0.490959	0.183958	2.66887	0.00761076	0.600122	VGLL4	NK01
0.517483	0.193901	2.6688	0.00761236	0.337556	RUVBL2	T05
1.00101	0.375082	2.66877	0.00761294		PHF23	T01
0.633731	0.237476	2.66861	0.00761665		MAP1S	T02
-0.820052	0.307305	-2.66853	0.00761837	0.511017	MTX3	T07
0.968896	0.36312	2.66825	0.00762469		ZNF785	T07
-0.175159	0.0656509	-2.66803	0.00762966	0.428957	TMSB10	T01
0.393252	0.147404	2.66785	0.00763382	0.549874	BBC3	T02
3.12947	1.17311	2.66767	0.00763791	0.461575	HOXA9	NK02
0.349634	0.131068	2.66757	0.00764012	0.37894	SGF29	T06
3.23763	1.21385	2.66724	0.00764771	0.999789	HSD17B8	CDC01
-0.232551	0.0872068	-2.66666	0.0076608	0.428957	SNRPB	T01
0.857897	0.321727	2.66654	0.00766368	0.77312	LCK	M02
-0.615588	0.230917	-2.66584	0.00767954	0.563167	PSMA1	T03
2.06124	0.773204	2.66584	0.00767973		PIP4P2	T08
0.583281	0.218824	2.66552	0.00768685		ARID3A	T02
-0.445462	0.167145	-2.66512	0.00769605	0.428957	NCOA2	T01
-0.371037	0.139227	-2.66499	0.00769917	0.511017	EMC3	T07
-0.163619	0.0613996	-2.66481	0.00770307	0.37894	ACTG1	T06
0.536819	0.20148	2.66438	0.00771294	0.311278	TUBA1B	T09
-0.719763	0.27016	-2.66421	0.00771684	0.600122	GRASP	NK01
-0.681393	0.255775	-2.66403	0.00772099	0.624443	LIMK1	M01
-0.399489	0.149969	-2.6638	0.00772624	0.549874	BET1L	T02
-0.284438	0.106792	-2.66348	0.00773368	0.549874	RANBP2	T02
0.70049	0.26302	2.66325	0.00773895	0.311278	C12orf29	T09
-0.576538	0.216483	-2.6632	0.00774013	0.338835	GOLGA2	T05
0.85773	0.322069	2.66319	0.00774037	0.624443	ERI2	M01
-0.645839	0.24252	-2.66303	0.00774399		C1orf122	T08
-0.613748	0.230477	-2.66295	0.00774598	0.77312	LRP3	M02
-0.241437	0.0906752	-2.66265	0.00775277	0.338835	PSMC5	T05
-0.909949	0.341769	-2.66247	0.00775697	0.600122	SYCE1L	NK01
-0.244458	0.0918242	-2.66224	0.00776233	0.563711	TCF25	T03
-0.86164	0.32366	-2.66218	0.00776361		PEAK3	T07
-0.569655	0.213983	-2.66215	0.00776432		PTGER4	T08
0.437907	0.164507	2.66193	0.00776933	0.511017	MGAT1	T07
1.9843	0.745451	2.66187	0.00777074	0.461575	LINC00921	NK02
0.558016	0.209662	2.6615	0.00777925	0.311278	DAPP1	T09
-0.449003	0.168703	-2.6615	0.00777931	0.428957	NME1	T01
-0.911232	0.342433	-2.66105	0.00778978		PWWP2B	T07
0.638753	0.240046	2.66096	0.0077919		PLCE1	T06
0.229669	0.0863197	2.66068	0.00779837	0.600122	TNRC6B	NK01
0.898837	0.337874	2.66027	0.00780777		HIPK2	T08
2.13611	0.803004	2.66015	0.00781067	0.461575	FUZ	NK02
-0.537586	0.2021	-2.65999	0.00781423	0.630198	RNPC3	M06
-0.580727	0.218323	-2.65995	0.0078153	0.311278	LGALS3BP	T09
-0.338138	0.127133	-2.65972	0.00782066	0.428957	MALT1	T01
1.91108	0.718563	2.65958	0.00782379	0.675669	KCNK6	T04
-0.660745	0.248483	-2.65912	0.00783455	0.675669	CTNNBL1	T04
-0.279102	0.104967	-2.65896	0.00783814	0.428957	STAT3	T01
-0.254601	0.0957814	-2.65814	0.00785729	0.549874	RNF149	T02
-0.967124	0.363844	-2.65807	0.00785893	0.77312	ZNF219	M02
0.255201	0.096014	2.65796	0.00786157	0.37894	C16orf54	T06
-0.873453	0.328671	-2.65753	0.00787151	0.311278	ANKRD37	T09
0.465187	0.175055	2.65738	0.0078751	0.428957	RAB4B-EGLN2	T01
-0.344587	0.129672	-2.65737	0.00787541	0.340317	HIPK1	T05
0.978598	0.368265	2.65732	0.00787642	0.600122	SLC26A2	NK01
-0.88337	0.332451	-2.65714	0.00788059		SLC27A1	T06
-0.379234	0.142726	-2.65708	0.0078821	0.311278	CREBBP	T09
0.70823	0.266546	2.65706	0.00788254	0.37894	RPP25L	T06
-0.670971	0.252552	-2.65676	0.00788957		MUL1	T05
0.268806	0.101193	2.65637	0.00789871	0.340317	PBXIP1	T05
1.29384	0.487118	2.65611	0.00790474	0.566145	LCLAT1	T03
-0.56221	0.211667	-2.65611	0.00790478	0.600122	DHDDS	NK01
0.569998	0.214631	2.65572	0.00791398	0.511017	YBEY	T07
-0.256323	0.0965225	-2.65558	0.00791729	0.549874	PSMD3	T02
1.62459	0.611767	2.65556	0.00791761	0.461575	GALE	NK02
-2.06238	0.776631	-2.65555	0.00791784	0.461575	CENPL	NK02
0.360319	0.135696	2.65534	0.00792281	0.272957	PYHIN1	T08
0.962078	0.362322	2.65531	0.00792345	0.461575	METTL2A	NK02
0.453899	0.170956	2.65505	0.00792957	0.37894	SPART	T06
-0.464792	0.175085	-2.65467	0.00793861	0.511017	ZFAND2B	T07
0.362904	0.136723	2.6543	0.00794721	0.311278	VCP	T09
-0.361896	0.13636	-2.65398	0.00795497	0.37894	PSME4	T06
-1.00257	0.377812	-2.65362	0.00796333	0.311278	NAP1L5	T09
-0.529878	0.199701	-2.65336	0.00796957	0.636439	CDK16	M01
-1.31355	0.495062	-2.6533	0.00797101	0.675669	B4GALT4	T04
0.662077	0.249536	2.65323	0.00797249	0.511017	JAK2	T07
-0.473364	0.178429	-2.65295	0.00797907	0.600122	CCDC9	NK01
0.404784	0.15259	2.65276	0.00798366	0.600122	USE1	NK01
0.36993	0.139479	2.65223	0.0079962	0.311278	EHD1	T09
0.627733	0.236689	2.65214	0.00799824	0.600122	TRERF1	NK01
-1.07776	0.406427	-2.65178	0.00800684	0.311278	NMB	T09
0.480435	0.181182	2.65167	0.00800945	0.549874	C14orf119	T02
-0.950237	0.35838	-2.65148	0.00801404	0.999789	MARVELD1	CDC01
0.408246	0.153977	2.65134	0.00801728	0.600122	UBE2J2	NK01
1.36256	0.513919	2.65131	0.00801806	0.566145	GATD3B	T03
-0.317157	0.119632	-2.6511	0.00802292	0.566145	PRKCH	T03
0.657846	0.248152	2.65098	0.00802585	0.600122	IPCEF1	NK01
-0.555178	0.209428	-2.65092	0.00802723	0.675669	STMP1	T04
-0.394033	0.148646	-2.65081	0.00802979	0.428957	GIGYF2	T01
-0.407199	0.153613	-2.65081	0.00802999	0.311278	LLPH	T09
-0.481118	0.181504	-2.65073	0.00803171	0.630198	AKT2	M06
0.607692	0.229273	2.65052	0.00803678		NADK	T01
-0.289911	0.109387	-2.65032	0.00804166	0.272957	SPCS1	T08
0.525522	0.198292	2.65025	0.00804328	0.428957	PSD4	T01
0.251287	0.0948232	2.65006	0.00804776	0.311278	ZNHIT1	T09
-0.246714	0.0931066	-2.6498	0.00805387	0.511017	NDUFB4	T07
-0.36154	0.136445	-2.64972	0.00805584	0.428957	MED30	T01
-0.695734	0.262586	-2.64954	0.00806006	0.465587	PSMD11	NK02
-0.634434	0.239638	-2.64747	0.00810963	0.566916	ABCD3	T03
0.404442	0.152766	2.64747	0.00810971	0.311278	ATP2B4	T09
-0.39258	0.148294	-2.64731	0.0081136	0.311278	ATP6V0A2	T09
0.864649	0.32662	2.64726	0.00811459	0.77312	RIOX1	M02
-0.607044	0.229319	-2.64716	0.008117	0.601265	PLAA	NK01
0.262751	0.0992693	2.64685	0.00812456	0.346252	SH3YL1	T05
-0.309168	0.116814	-2.64666	0.0081291	0.77312	FOSL2	M02
1.13774	0.429962	2.64613	0.00814186		TMTC4	T01
-0.797062	0.301224	-2.64608	0.00814304	0.675669	PSMD7	T04
0.300476	0.113568	2.64577	0.00815045	0.346252	PLP2	T05
0.833777	0.315219	2.64507	0.00816729	0.630198	GLMN	M06
-0.567124	0.214411	-2.64504	0.00816814	0.467898	KAT7	NK02
0.907715	0.343219	2.64471	0.00817607		WDR92	T07
-0.194825	0.0736699	-2.64457	0.0081796	0.312329	SH3BGRL	T09
0.940541	0.355651	2.64456	0.00817968	0.640597	ENOSF1	M01
-0.370871	0.14024	-2.64456	0.0081798	0.428957	GTPBP1	T01
0.632681	0.239252	2.64441	0.00818333	0.428957	MAP9	T01
0.24504	0.0926785	2.64398	0.00819385	0.77312	RAB11A	M02
-1.01255	0.382971	-2.64393	0.00819485		KCTD17	T05
0.49589	0.187577	2.64366	0.00820155	0.549874	CEP192	T02
-1.07411	0.406331	-2.64343	0.00820716	0.630198	MAIP1	M06
-0.331279	0.125327	-2.64331	0.00820991	0.549874	PTPN22	T02
1.97211	0.746152	2.64304	0.00821659		INPPL1	T08
0.734215	0.277865	2.64234	0.00823344		SEC23IP	T01
-0.391843	0.148296	-2.64231	0.00823437	0.675669	SLC25A5	T04
-0.269066	0.101835	-2.64218	0.00823742	0.511017	CHCHD10	T07
-0.19077	0.0722067	-2.642	0.00824169	0.604849	TPM3	NK01
-0.288657	0.109285	-2.64133	0.00825816	0.630198	FOXN3	M06
1.301	0.492607	2.64105	0.00826487		PLLP	T01
2.25503	0.853866	2.64096	0.0082671	0.675669	JAKMIP2	T04
-0.281208	0.10652	-2.63996	0.00829166	0.391659	HERPUD1	T06
-0.449697	0.170369	-2.63954	0.00830178	0.511017	RGL4	T07
-1.37739	0.521854	-2.63941	0.00830502	0.575199	ALAD	T03
0.712019	0.269786	2.6392	0.0083101	0.77312	GZMB	M02
0.470001	0.178098	2.639	0.00831515		TMEM38B	T06
0.641595	0.243121	2.639	0.00831519	0.640597	DUSP18	M01
0.767841	0.290964	2.63896	0.00831611		TAF1A	T02
-0.53341	0.202154	-2.63864	0.00832403	0.77312	ESRRA	M02
0.897242	0.340056	2.63852	0.00832699	0.472083	HIP1	NK02
0.485164	0.183883	2.63843	0.00832901	0.511017	PARVB	T07
0.446075	0.169097	2.63797	0.00834032	0.549874	TLNRD1	T02
-0.199486	0.0756247	-2.63785	0.00834344	0.349387	GUK1	T05
-0.407467	0.154487	-2.63755	0.00835069	0.549874	SOCS1	T02
-0.257845	0.0977934	-2.63663	0.00837334	0.511017	PFDN2	T07
0.597697	0.2267	2.63651	0.00837631	0.349387	CCDC127	T05
-0.36668	0.139082	-2.63642	0.00837854	0.472083	ERP29	NK02
-0.245108	0.0929713	-2.63638	0.00837947	0.392508	STAT3	T06
-0.782354	0.296774	-2.6362	0.00838409	0.511017	DUSP5	T07
-0.441671	0.167544	-2.63616	0.00838513	0.630198	SLC20A1	M06
-0.343261	0.130216	-2.63609	0.00838673	0.316751	RBPJ	T09
-0.489703	0.185788	-2.63582	0.00839347		ANKRD23	T08
-0.923288	0.35029	-2.63579	0.00839429	0.316751	CR1	T09
-0.198513	0.0753174	-2.63568	0.0083968	0.349387	CD48	T05
-0.414283	0.157196	-2.63546	0.00840241	0.77312	ARHGEF11	M02
0.442968	0.168084	2.6354	0.00840388	0.511017	TMEM41B	T07
0.702876	0.266746	2.635	0.00841378		LRTOMT	T06
1.14031	0.43276	2.63496	0.0084146	0.999789	PRRG3	CDC01
-0.839198	0.318488	-2.63494	0.00841514	0.640597	DHX58	M01
2.27014	0.861552	2.63494	0.00841521	0.675669	SPICE1	T04
0.484351	0.183838	2.63467	0.008422	0.511017	UPF3B	T07
0.652263	0.247577	2.63458	0.00842411	0.437118	SLC12A9	T01
1.3324	0.505816	2.63415	0.00843476		TRIM16	T07
1.03125	0.391493	2.63414	0.00843495	0.851935	PPP1R12B	M03
-0.549768	0.208725	-2.63394	0.0084401	0.316751	FBXO4	T09
-0.610091	0.231655	-2.63361	0.00844818	0.77312	GRASP	M02
0.38025	0.14439	2.6335	0.008451	0.550497	SMYD4	T02
0.50776	0.192811	2.63345	0.00845211	0.630198	TCHP	M06
0.806512	0.306284	2.63322	0.008458		PRMT3	T05
0.66101	0.251085	2.63262	0.00847292		TMOD2	T02
-0.376243	0.142924	-2.63247	0.00847677	0.350315	ADPGK	T05
-1.11887	0.425073	-2.63218	0.0084838		SEPSECS	T07
-0.280965	0.106746	-2.63208	0.00848634	0.316751	FAM118A	T09
0.785115	0.298308	2.63189	0.00849105	0.316751	RITA1	T09
0.81161	0.308376	2.63189	0.0084912	0.675669	HCG17	T04
0.577314	0.219373	2.63166	0.00849686	0.617854	PREB	NK01
-0.73713	0.280137	-2.63132	0.00850536		COMT	T08
-0.505424	0.192138	-2.63052	0.00852542	0.630198	BCL2L11	M06
0.70885	0.269512	2.63013	0.0085353	0.77312	PM20D2	M02
-0.610709	0.232213	-2.62995	0.00853975	0.58603	CYTOR	T03
-0.37867	0.144022	-2.62925	0.00855724	0.511017	RGS1	T07
0.363087	0.138098	2.6292	0.00855852	0.77312	DST	M02
-1.19991	0.456435	-2.62888	0.00856658	0.851935	ZNF746	M03
0.57036	0.217011	2.62825	0.00858249	0.479642	UNC50	NK02
2.29564	0.873583	2.62784	0.00859286	0.675669	CD14	T04
0.948046	0.360776	2.6278	0.00859397		BLM	T06
-0.914366	0.347989	-2.62757	0.00859979	0.999931	MCPH1	B01
-0.579319	0.220481	-2.62753	0.00860074	0.319372	NELL2	T09
0.559304	0.212891	2.62719	0.00860932		CD2BP2	T08
0.668767	0.254621	2.62652	0.00862633		NRF1	T01
0.887181	0.337819	2.6262	0.00863432		TMEM250	T01
0.383704	0.146135	2.62568	0.00864756	0.640597	LYAR	M01
0.551523	0.210056	2.6256	0.00864972	0.623046	ASF1A	NK01
0.207196	0.0789141	2.62559	0.00864986	0.511017	BRK1	T07
-0.303146	0.115462	-2.6255	0.00865216	0.557604	ETF1	T02
-0.73009	0.278087	-2.6254	0.00865462	0.773741	MCF2L2	M02
-0.698812	0.26618	-2.62533	0.00865639		CCDC88A	T08
-0.329458	0.125492	-2.62533	0.00865649	0.398636	RNMT	T06
-0.493198	0.187871	-2.6252	0.00865991	0.319581	RGS2	T09
3.12353	1.19001	2.6248	0.00867007	0.851935	SAMD3	M03
0.613081	0.233576	2.62476	0.00867098	0.675669	RAB14	T04
-1.41721	0.540052	-2.62421	0.00868506		C3orf14	T07
0.462584	0.176276	2.6242	0.00868533	0.319581	ING1	T09
-1.05541	0.402287	-2.62351	0.00870278	0.630198	MPI	M06
0.406165	0.154835	2.62321	0.00871053	0.357544	LYAR	T05
-0.565475	0.215567	-2.62319	0.00871098	0.482897	DAZAP1	NK02
2.37593	0.905925	2.62266	0.00872463	0.851935	SIMC1	M03
0.707944	0.269937	2.62263	0.00872548	0.623046	UBN2	NK01
-1.37253	0.523356	-2.62255	0.00872735	0.630198	JMJD7-PLA2G4B	M06
0.450272	0.17171	2.62228	0.00873445	0.448689	CXCR3	T01
0.400509	0.152736	2.62222	0.00873586	0.511017	SNX27	T07
-1.27466	0.486263	-2.62135	0.00875833	0.511017	AREG	T07
-0.772424	0.29471	-2.62096	0.00876822		CLEC16A	T05
0.33635	0.128347	2.62062	0.00877699	0.321492	ZNF91	T09
0.386967	0.147706	2.61985	0.00879685	0.511017	SF3B3	T07
0.405501	0.154795	2.61959	0.00880353	0.640597	REV3L	M01
0.376715	0.143833	2.61912	0.0088158	0.678259	CHD9	T04
[truncated: 6,341 more rows]

## Sheet: CNS-h signature
up	down
AAGAB	AAK1
ACD	ABCG1
ACOX1	ABHD10
ACTL6A	ABI1
ACTN1	ACBD5
ACYP1	ADAM19
ADGRE5	AFG3L2
AHNAK	AKAP17A
AIDA	ALG13
AK2	ANGEL2
AKR7A2	ANKRD11
ALDH9A1	ANKRD37
ALKBH1	AP3M2
ANAPC13	AREG
ANXA1	AREL1
AP1S2	ARID5A
AP4M1	ARID5B
AQP3	ARL17B
ARFIP2	ARRDC2
ARL6IP5	ARSA
ARMC10	ARSG
ARPC4-TTLL3	ATG2A
ATP2B1	ATP11B
ATP2B4	ATP6V0A2
ATXN2	ATP7A
B3GALT4	ATXN7
BISPR	AXIN2
BRD8	BACH2
BRK1	BCL2L14
BTN2A1	BCL3
BUB3	BOLA3
C12orf29	BORCS5
C16orf54	BRD1
C19orf66	BUD31
C1orf56	C11orf1
C22orf46	C15orf41
C2CD5	C1D
C2orf68	C1QBP
CAMTA2	C22orf34
CAP1	C5AR2
CASP2	C6orf48
CASP3	CAPG
CASP6	CBLB
CBLL1	CCND2
CBR1	CCNH
CBX6	CCNL1
CBX7	CCR4
CCDC174	CCT2
CCNDBP1	CD69
CD27	CD7
CD82	CDK17
CDC25B	CEMIP2
CDC42EP3	CEP120
CDK2AP2	CEP57
CDK9	CES4A
CFLAR	CHCHD10
CHCHD5	CHCHD2
CHD4	CHCHD6
CKAP2	CHD2
CNPPD1	CHD6
CNTRL	CHI3L2
COA6	CHST11
COG8	CIRBP
COPB2	CLPP
COQ10A	CMIP
CPSF2	CNOT2
CRIP1	CNOT6L
CRIP2	COX7A2
CXCR3	COX8A
DAPP1	CR1
DAXX	CREBBP
DBP	CREM
DCTN5	CRYBG1
DDX23	CS
DDX41	CSNK2B
DDX58	CSRNP1
DENND4B	CSRNP2
DFFA	CTBS
DICER1	CTSH
DNLZ	CTSW
DPY30	CWF19L1
DTX3L	CXCR4
DYNC1I2	CXorf56
EHD1	CYP2R1
EIF4E	CYTIP
EMP3	DDIT4
ERCC6L2	DDTL
ERG28	DDX27
EXOG	DENND1C
EZR	DHDDS
FAM102A	DHRS3
FAM193B	DHX36
FANCF	DHX57
FBXW5	DIP2C
FCMR	DNAJB1
FOXN2	DNAJC4
FTX	DPP4
GALNT11	DRG2
GEMIN6	DTNB
GIMAP1-GIMAP5	DUSP16
GIMAP4	DUSP5
GIMAP7	EFHD2
GLG1	EIF4G1
GNAI2	EIF5A
GNAL	EMB
GTF2H5	EML4
H6PD	ERCC1
HDHD3	ERN1
HINFP	ETFDH
HLA-DPB1	ETS2
HNRNPF	FAAH2
HOPX	FAM118A
HSPBAP1	FAM189A1
ICE1	FAM214A
IER2	FBXO4
IFI35	FKBP1C
IGSF8	FOSL2
ING1	FOXN3
ING2	FRY
ING4	FUBP1
ITGA4	FURIN
ITGB1	FUS
JADE2	FYTTD1
JAGN1	G3BP2
KIAA0040	GABARAPL1
KIF3A	GABPB1
KIF5C	GADD45G
KLF2	GCOM1
KLF6	GGT7
KRAS	GNLY
LBH	GOLGA8A
LIMS1	GOLGA8B
LINC00861	GOSR2
LRP10	GPR132
LRRC58	GRPEL1
LRRC8A	GSPT1
LRRFIP1	GTF2F1
LYPLAL1	H2AFJ
MAD2L1BP	HAUS6
MARCH7	HBA2
MARCKSL1	HBB
MARS	HDHD5
MAT2B	HERPUD2
MBD1	HIF1A
MCM7	HIST1H4K
MED11	HMGA1
MED25	HNRNPL
MEF2A	HSPA5
MEPCE	IARS
MGAT1	IBA57
MIAT	IDS
MID1IP1	IFITM2
MIF4GD	IFITM3
MITD1	IFT22
MLLT11	IGF1R
MSL1	IL2RB
MYC	INPP5D
NAP1L4	IQCE
NEAT1	IRAK1
NSD2	IRS2
NSG1	JPX
NT5DC1	JUN
NUDT5	JUNB
NUP160	KANSL3
ORMDL2	KCNAB1
PATZ1	KPNA4
PAXIP1-AS1	LANCL2
PBXIP1	LARP1
PCNX4	LCP1
PCSK1N	LEMD3
PDCD10	LGALS3BP
PEX26	LINC00513
PHF23	LLPH
PHKB	LMAN1
PIGC	LMNA
POGK	LRIG1
POLR3K	LRRC37B
POU2F2	LRRFIP2
PPME1	LY6E
PPP1R12C	LYRM4
PRMT2	MACROD2
PSD4	MAGOHB
PTGES3L-AARSD1	MAGT1
QTRT2	MAN2B1
RAB10	MAP3K8
RAB30-AS1	MARCH8
RANGRF	MATK
RASSF7	MED12
RBX1	MEMO1
RESF1	METTL17
REV3L	MFF
RMND1	MIA2
RNF113A	MIB2
RNF130	MICB
RNF170	MIDN
RNF31	MIR1244-2
RP9	MMD
RRAGA	MORN3
RRAGC	MPHOSPH9
RRP36	MPP5
RSBN1L	MPZL3
SAMD9	MSN
SDHAF1	MT1F
SEPT11	MTCP1
SERF1B	MTERF2
SERGEF	MTHFD2
SERPINB9	MTRNR2L12
SESN1	MTRNR2L8
SFT2D1	MYBL1
SFXN3	MYDGF
SIT1	MYLIP
SLBP	NAMPT
SLC25A4	NAP1L5
SLC35E2B	NCR3
SLC35E3	NDUFA13
SLC41A3	NDUFA6
SLC46A3	NELL2
SLFN5	NFKBIZ
SNRNP40	NFXL1
SNX27	NMB
SNX4	NOLC1
SOAT1	NOMO1
SPOP	NPC2
SPPL2A	NPM1
SQLE	NR4A2
ST6GAL1	NRAS
STARD3	NUBPL
STX7	NUDT21
SYNJ2BP-COX16	NUP35
TAGAP	NXT1
TAGLN2	OGDH
TAZ	OS9
TBC1D14	PAG1
TBC1D4	PDCL3
TBCK	PDE3B
TCF3	PDE4B
THAP11	PDE4D
THRAP3	PDPR
TIFA	PET100
TIMM8B	PHF11
TMBIM6	PHF20
TMCC1	PHIP
TMEM107	PIGQ
TMEM33	PIGT
TMEM71	PIK3R1
TNFRSF25	PIKFYVE
TPCN1	PLAC8
TRIM35	PLCB1
TRMT6	PLCB2
TSPYL1	PMAIP1
TTC5	POLR2A
TTC9	POLR2K
TUBA1B	POLR3E
UBE2O	PPP1CB
USP22	PPP2R2B
USP5	PPP2R5C
UXS1	PRDX6
VCP	PRKCSH
VOPP1	PRKD3
VPS35	PRMT1
WASHC5	PRNP
WBP1L	PRRC2A
WDR1	PRRC2B
WDR46	PRRC2C
YIPF4	PSMD7
YPEL3	PSME4
ZBTB48	PSTK
ZBTB7B	PTGER4
ZC2HC1A	PTPN22
ZEB2	PUSL1
ZFP36L1	PXN
ZMIZ2	RABAC1
ZNF33A	RAP2C
ZNF518B	RAPGEF1
ZNF91	RASAL2
ZNHIT1	RBM15
ZNHIT2	RBM33
ZNRF2	RBMS2
ZSWIM6	RBPJ
ABCC6	RCN2
ABCD2	REC8
ACTR3B	REEP3
ACVR1C	RELB
AGFG2	RGPD5
ALG10B	RGPD8
AP1G2	RGS1
AP5B1	RGS2
APLF	RHBDD1
ARSK	RHOH
AZI2	RIC3
B4GALT5	RMC1
CBY1	RNF125
CCDC34	RNF157
CDK5R1	RNF19A
CLMP	RNMT
CRKL	RPF1
CYFIP1	RREB1
DDX28	RUNX3
DNAJC3-DT	S100A9
DROSHA	SAAL1
E4F1	SAMD4B
EEF1AKMT1	SAMD8
FAM206A	SAMSN1
FGFBP3	SCAF11
FHL3	SCAMP4
GON7	SCLT1
INTS6L	SCNM1
INTS9	SCPEP1
JPT2	SEC14L1
KDM1B	SEC61G
KIAA0930	SERTAD1
LINC00954	SF3A1
LYSMD4	SH3BGRL
MAP3K14	SH3D19
MBOAT7	SIDT2
MICALL1	SIGIRR
MIS18A	SIK1
MORC4	SIK1B
MSH2	SLA2
NAV1	SLAIN2
NCOA5	SLC23A2
NFE2L3	SLC25A26
PDIK1L	SLC2A14
PEX11B	SLC2A3
PIK3CG	SLC38A1
POLA2	SLC39A6
POLH	SLC3A2
PPARD	SMCHD1
PPP2R5B	SMIM19
PPP5C	SMN1
PRAG1	SMN2
PRMT6	SNHG15
PRUNE1	SNRPE
RHOB	SNRPF
RIN3	SOCS1
RITA1	SOCS3
SETD6	SPNS3
SLC22A5	SPON2
SLC35A5	SPTY2D1
SP1	SRGN
TADA1	SRM
TCP11L1	SRRM1
TMEM104	SSR4
TMEM64	STK11
TRAM2	STK17B
TREX2	STK4
TTC7A	SUGP2
TYMP	SYAP1
URB1-AS1	SYTL2
URGCP	TANC2
USP21	TBC1D15
USP32	TBC1D32
WDR92	TBP
WWTR1	TCEAL4
YPEL1	TFRC
ZFYVE19	THUMPD2
ZNF324	THUMPD3
ZNF551	TIPARP
ZNF583	TLR1
ZNF780B	TMEM127
ZNF786	TMEM167B
ZNF85	TMEM256-PLSCR3
ZSWIM9	TMEM259
	TNFAIP3
	TNFRSF4
	TOB1
	TOP1MT
	TRAPPC9
	TRIM33
	TRUB1
	TSHZ1
	TSPYL2
	TTN
	TWISTNB
	TXNDC12
	UBALD2
	UNK
	UQCRC2
	UQCRH
	UROS
	USP36
	UTRN
	VCPIP1
	VPS37B
	VWA8
	WASHC2A
	WDR26
	WIPF1
	XPA
	ZBTB1
	ZBTB10
	ZBTB11
	ZBTB37
	ZBTB40
	ZBTB49
	ZCCHC4
	ZDHHC12
	ZEB1
	ZFAND5
	ZFP36L2
	ZNF182
	ZNF281
	ZNF331
	ZNF512
	ZNF777
	ZPR1
	SUSD4
	AHI1

## Sheet: DEG_T09-TCD4mem
avg_logFC	pct.1	pct.2	gene	padj
6.80172	0.997	0.187	KLRB1	2.2250738585072e-308
1.09771	0.126	0.028	CCL5	2.2250738585072e-308
1.0591	0.649	0.345	MAF	2.2250738585072e-308
0.982965	0.387	0.191	LYAR	2.2250738585072e-308
0.888831	0.558	0.245	PDE4D	2.2250738585072e-308
0.857256	0.225	0.122	ID2	2.2250738585072e-308
0.745835	0.32	0.088	NCR3	2.2250738585072e-308
0.735034	0.5	0.086	ABCB1	2.2250738585072e-308
0.663707	0.502	0.315	ZFP36L1	2.2250738585072e-308
0.620087	0.49	0.276	ERN1	2.2250738585072e-308
0.617244	0.611	0.39	SESN1	2.2250738585072e-308
0.605466	0.696	0.535	AQP3	2.2250738585072e-308
0.596927	0.307	0.207	DUSP2	2.2250738585072e-308
0.56145	0.078	0.006	CCR1	2.2250738585072e-308
0.558305	0.12	0.046	MATK	2.2250738585072e-308
0.511371	0.429	0.16	ZBTB16	2.2250738585072e-308
0.494093	0.744	0.515	EEF1B2	2.2250738585072e-308
0.489836	0.041	0.031	CLIC3	2.2250738585072e-308
0.488663	0.665	0.385	LIMS1	2.2250738585072e-308
0.410228	0.819	0.612	TPT1	2.2250738585072e-308
0.408178	0.793	0.601	PLEKHA7	2.2250738585072e-308
0.385774	0.691	0.386	TMEM156	2.2250738585072e-308
0.376535	0.725	0.513	WASF3	2.2250738585072e-308
0.363164	0.072	0.017	CEBPD	2.2250738585072e-308
0.35468	0.6	0.295	ITGA4	2.2250738585072e-308
0.341088	0.237	0.137	NINJ1	2.2250738585072e-308
0.32785	0.834	0.645	TXNRD1	2.2250738585072e-308
0.310086	0.73	0.527	BAIAP2L1	2.2250738585072e-308
0.305926	0.664	0.49	USP10	2.2250738585072e-308
0.283055	0.402	0.253	PCID2	2.2250738585072e-308
0.266201	0.752	0.575	ZMYM4	2.2250738585072e-308
0.246492	0.185	0.277	IL15RA	2.2250738585072e-308
0.230989	0.668	0.475	RORA	2.2250738585072e-308
0.228482	0.712	0.534	SPOCK2	2.2250738585072e-308
0.219558	0.524	0.375	YEATS4	2.2250738585072e-308
0.203993	0.126	0.03	ADRB2	2.2250738585072e-308
0.198364	0.717	0.582	AMBRA1	2.2250738585072e-308
0.162605	0.631	0.35	RGP1	2.2250738585072e-308
0.160152	0.733	0.595	EEF1G	2.2250738585072e-308
0.146836	0.641	0.348	DNAAF2	2.2250738585072e-308
0.146235	0.738	0.592	GCDH	2.2250738585072e-308
0.146063	0.199	0.077	PTMS	2.2250738585072e-308
0.141392	0.003	0.004	FTL	2.2250738585072e-308
0.135749	0.33	0.117	TANC2	2.2250738585072e-308
0.12566	0.346	0.139	IL18R1	2.2250738585072e-308
0.102828	0.75	0.242	ANKMY2	2.2250738585072e-308
0.0986164	0.441	0.199	HENMT1	2.2250738585072e-308
0.0898629	0.32	0.184	GAB3	2.2250738585072e-308
0.0897648	0.226	0.142	SYTL3	2.2250738585072e-308
0.0873917	0.286	0.167	TMEM181	2.2250738585072e-308
0.086909	0.458	0.257	ACP6	2.2250738585072e-308
0.0824872	0.001	0.001	TYROBP	2.2250738585072e-308
0.0823859	0.254	0.164	CASP1	2.2250738585072e-308
0.0766547	0.605	0.225	PTCH1	2.2250738585072e-308
0.0753016	0.43	0.269	PAXX	2.2250738585072e-308
0.0742978	0.585	0.296	SOCS2	2.2250738585072e-308
0.068982	0.012	0.01	RNASE2	2.2250738585072e-308
0.067076	0.072	0.01	KLRC1	2.2250738585072e-308
0.0600995	0.573	0.39	ZC3H6	2.2250738585072e-308
0.040534	0.007	0.009	S100A12	2.2250738585072e-308
0.0404221	0.465	0.267	SMYD3	2.2250738585072e-308
0.0372953	0.017	0.032	AKR1C3	2.2250738585072e-308
0.0355151	0.002	0.002	S100A9	2.2250738585072e-308
0.0276505	0.089	0.014	S1PR5	2.2250738585072e-308
0.0250485	0.251	0.13	DUSP7	2.2250738585072e-308
0.0248772	0.374	0.173	GMEB1	2.2250738585072e-308
0.0245755	0.117	0.098	STXBP2	2.2250738585072e-308
0.0102059	0.027	0.063	CPPED1	2.2250738585072e-308
0.00533462	0.006	0.005	MGST1	2.2250738585072e-308
0.00275831	0.398	0.247	AMMECR1	2.2250738585072e-308
0.00147801	0.032	0.024	PLEK	2.2250738585072e-308
-0.00344722	0.436	0.234	LINC01934	2.2250738585072e-308
-0.00783375	0.496	0.245	GCFC2	2.2250738585072e-308
-0.0112307	0.014	0.007	RBP7	2.2250738585072e-308
-0.0123997	0.351	0.224	CD58	2.2250738585072e-308
-0.0124785	0.653	0.295	FANCD2	2.2250738585072e-308
-0.0153775	0.481	0.354	DSTN	2.2250738585072e-308
-0.0166844	0.483	0.245	UHRF2	2.2250738585072e-308
-0.0202618	0.268	0.098	RGS3	2.2250738585072e-308
-0.0228565	0.235	0.141	STARD4	2.2250738585072e-308
-0.0287205	0.183	0.264	MARCKSL1	2.2250738585072e-308
-0.0289434	0.534	0.375	PTGER2	2.2250738585072e-308
-0.0300272	0.603	0.213	HIST1H1E	2.2250738585072e-308
-0.0329816	0.718	0.479	TIFA	2.2250738585072e-308
-0.0335223	0.396	0.153	TBC1D31	2.2250738585072e-308
-0.0356995	0.488	0.248	METTL4	2.2250738585072e-308
-0.0457207	0.58	0.25	HIST1H1D	2.2250738585072e-308
-0.0485862	0.452	0.226	BRD1	2.2250738585072e-308
-0.0489606	0.086	0.067	RGS2	2.2250738585072e-308
-0.053799	0.567	0.341	SPATA5	2.2250738585072e-308
-0.05832	0.178	0.083	LINC02084	2.2250738585072e-308
-0.0593105	0.303	0.166	MAGI3	2.2250738585072e-308
-0.059406	0.5	0.287	ZC3H12D	2.2250738585072e-308
-0.0598173	0.918	0.845	LTB	2.2250738585072e-308
-0.0744428	0.509	0.374	ANKRD11	2.2250738585072e-308
-0.0778803	0.453	0.15	RNF8	2.2250738585072e-308
-0.0783053	0.615	0.397	PVT1	2.2250738585072e-308
-0.0833672	0.015	0.033	FCGR2A	2.2250738585072e-308
-0.0933011	0.545	0.352	MORN3	2.2250738585072e-308
-0.0947546	0.735	0.152	PABPC1L	2.2250738585072e-308
-0.0971367	0.678	0.304	CROT	2.2250738585072e-308
-0.0994372	0.466	0.298	PTPN4	2.2250738585072e-308
-0.0998326	0.52	0.269	ZBTB38	2.2250738585072e-308
-0.0998837	0.553	0.392	PLA2G12A	2.2250738585072e-308
-0.099984	0.539	0.331	XPNPEP3	2.2250738585072e-308
-0.105621	0.304	0.064	GALNT3	2.2250738585072e-308
-0.105738	0.536	0.199	ATP10A	2.2250738585072e-308
-0.105889	0.518	0.263	NR1D2	2.2250738585072e-308
-0.106417	0.584	0.165	ATP8B1	2.2250738585072e-308
-0.107222	0.618	0.455	HOXB2	2.2250738585072e-308
-0.112341	0.703	0.484	PDZD2	2.2250738585072e-308
-0.112821	0.211	0.343	PGAP2	2.2250738585072e-308
-0.113361	0.006	0.014	GPBAR1	2.2250738585072e-308
-0.114384	0.246	0.164	SLF2	2.2250738585072e-308
-0.115352	0.57	0.379	HIST1H4K	2.2250738585072e-308
-0.116027	0.54	0.376	MEI1	2.2250738585072e-308
-0.12456	0.02	0.031	PLAUR	2.2250738585072e-308
-0.125006	0.01	0.027	ITGAX	2.2250738585072e-308
-0.129562	0.516	0.355	SHISAL2A	2.2250738585072e-308
-0.131599	0.138	0.258	LAIR1	2.2250738585072e-308
-0.132653	0.546	0.283	ALKBH2	2.2250738585072e-308
-0.137531	0.099	0.081	PTPRE	2.2250738585072e-308
-0.139088	0.086	0.044	CST7	2.2250738585072e-308
-0.140384	0.591	0.446	CASK	2.2250738585072e-308
-0.141046	0.355	0.209	FAIM	2.2250738585072e-308
-0.150562	0.712	0.359	HOOK1	2.2250738585072e-308
-0.152259	0.377	0.091	FYCO1	2.2250738585072e-308
-0.153273	0.613	0.242	TMEM135	2.2250738585072e-308
-0.155831	0.493	0.229	GPALPP1	2.2250738585072e-308
-0.159018	0.012	0.028	IRF8	2.2250738585072e-308
-0.16781	0.098	0.244	ARIH2OS	2.2250738585072e-308
-0.179013	0.405	0.25	MYH11	2.2250738585072e-308
-0.180319	0.416	0.243	SENP1	2.2250738585072e-308
-0.186446	0.621	0.293	BCL2L1	2.2250738585072e-308
-0.187736	0.045	0.101	CSF2RA	2.2250738585072e-308
-0.18876	0.259	0.144	TGFBR1	2.2250738585072e-308
-0.189464	0.482	0.324	ZAP70	2.2250738585072e-308
-0.192344	0.418	0.256	ANKRD13C	2.2250738585072e-308
-0.19237	0.45	0.223	TRMT10B	2.2250738585072e-308
-0.197506	0.385	0.093	PKIG	2.2250738585072e-308
-0.200497	0.558	0.325	MPI	2.2250738585072e-308
-0.202651	0.015	0.016	VCAN	2.2250738585072e-308
-0.204386	0.46	0.288	PLCE1	2.2250738585072e-308
-0.205947	0.109	0.037	MAP3K8	2.2250738585072e-308
-0.207293	0.396	0.227	INTS2	2.2250738585072e-308
-0.20826	0.267	0.116	ENDOD1	2.2250738585072e-308
-0.210241	0.67	0.331	ZNF211	2.2250738585072e-308
-0.219533	0.265	0.136	FUT11	2.2250738585072e-308
-0.22505	0.039	0.093	TCF4	2.2250738585072e-308
-0.225132	0.098	0.145	PKD2	2.2250738585072e-308
-0.226247	0.217	0.311	BOLA1	2.2250738585072e-308
-0.229029	0.291	0.099	MZB1	2.2250738585072e-308
-0.22982	0.521	0.275	PALLD	2.2250738585072e-308
-0.241739	0.472	0.291	COQ6	2.2250738585072e-308
-0.242544	0.319	0.203	ATP7A	2.2250738585072e-308
-0.242615	0.56	0.238	RBM4	2.2250738585072e-308
-0.244826	0.369	0.232	GOLGA1	2.2250738585072e-308
-0.251601	0.134	0.094	TSPAN32	2.2250738585072e-308
-0.25195	0.531	0.239	CBR4	2.2250738585072e-308
-0.2535	0.179	0.234	ADGRL1	2.2250738585072e-308
-0.253863	0.506	0.201	SETMAR	2.2250738585072e-308
-0.255262	0.335	0.151	KDELC2	2.2250738585072e-308
-0.256321	0.422	0.232	TAMM41	2.2250738585072e-308
-0.264887	0.516	0.279	KLHL3	2.2250738585072e-308
-0.267634	0.296	0.166	SAV1	2.2250738585072e-308
-0.269857	0.121	0.184	ZNF583	2.2250738585072e-308
-0.272225	0.489	0.261	TSEN2	2.2250738585072e-308
-0.274373	0.67	0.345	TCEANC	2.2250738585072e-308
-0.276524	0.283	0.156	SLC25A53	2.2250738585072e-308
-0.27853	0.156	0.285	AKAP1	2.2250738585072e-308
-0.280969	0.39	0.258	CEBPZ	2.2250738585072e-308
-0.283648	0.452	0.287	VRK1	2.2250738585072e-308
-0.285002	0.095	0.033	IL1B	2.2250738585072e-308
-0.287648	0.614	0.207	SLC16A1	2.2250738585072e-308
-0.288102	0.486	0.289	UNKL	2.2250738585072e-308
-0.289619	0.655	0.329	HMGN5	2.2250738585072e-308
-0.290254	0.152	0.247	CDKN2C	2.2250738585072e-308
-0.29501	0.472	0.246	STAT5A	2.2250738585072e-308
-0.295456	0.152	0.301	BTRC	2.2250738585072e-308
-0.295483	0.18	0.325	BCKDHB	2.2250738585072e-308
-0.296079	0.008	0.022	LILRB3	2.2250738585072e-308
-0.296169	0.652	0.386	DOCK7	2.2250738585072e-308
-0.296745	0.345	0.186	MIEN1	2.2250738585072e-308
-0.299236	0.386	0.245	ITGA1	2.2250738585072e-308
-0.299883	0.472	0.232	MCM7	2.2250738585072e-308
-0.301863	0.4	0.241	ZNF708	2.2250738585072e-308
-0.303471	0.2	0.24	MARCH2	2.2250738585072e-308
-0.303734	0.246	0.146	MVD	2.2250738585072e-308
-0.304721	0.533	0.302	PHAX	2.2250738585072e-308
-0.307283	0.346	0.187	ZNF197	2.2250738585072e-308
-0.30739	0.312	0.153	PTCD2	2.2250738585072e-308
-0.313117	0.581	0.439	MPZL3	2.2250738585072e-308
-0.314751	0.174	0.248	IFI27L1	2.2250738585072e-308
-0.315648	0.675	0.196	KMT5C	2.2250738585072e-308
-0.315792	0.585	0.391	DNAJC27	2.2250738585072e-308
-0.316311	0.484	0.248	IL12RB1	2.2250738585072e-308
-0.316832	0.45	0.266	PDE4B	2.2250738585072e-308
-0.321918	0.127	0.272	ZNF248	2.2250738585072e-308
-0.322393	0.362	0.221	ZNF518B	2.2250738585072e-308
-0.323437	0.153	0.359	ZNF554	2.2250738585072e-308
-0.325077	0.188	0.35	GFOD2	2.2250738585072e-308
-0.325746	0.478	0.285	CENPM	2.2250738585072e-308
-0.325844	0.08	0.244	SULT1B1	2.2250738585072e-308
-0.329712	0.569	0.257	KRI1	2.2250738585072e-308
-0.329821	0.45	0.271	ITGA6	2.2250738585072e-308
-0.330751	0.204	0.35	ZNF444	2.2250738585072e-308
-0.331846	0.374	0.25	KPNA6	2.2250738585072e-308
-0.333309	0.413	0.285	GXYLT1	2.2250738585072e-308
-0.335406	0.347	0.2	TRMT11	2.2250738585072e-308
-0.339031	0.162	0.283	FAM149B1	2.2250738585072e-308
-0.340086	0.533	0.321	GDPGP1	2.2250738585072e-308
-0.3411	0.045	0.1	BCL6	2.2250738585072e-308
-0.342691	0.102	0.302	LINC00926	2.2250738585072e-308
-0.344183	0.603	0.294	UNG	2.2250738585072e-308
-0.347248	0.348	0.192	CBX4	2.2250738585072e-308
-0.347463	0.525	0.265	HLTF	2.2250738585072e-308
-0.3483	0.263	0.458	ZNF230	2.2250738585072e-308
-0.348969	0.344	0.185	ATN1	2.2250738585072e-308
-0.35524	0.353	0.222	PIK3C2B	2.2250738585072e-308
-0.358143	0.671	0.222	TRMT44	2.2250738585072e-308
-0.360394	0.157	0.266	BDH1	2.2250738585072e-308
-0.361646	0.147	0.239	FZD3	2.2250738585072e-308
-0.362342	0.378	0.26	STIM2	2.2250738585072e-308
-0.362812	0.39	0.238	GPATCH4	2.2250738585072e-308
-0.364454	0.416	0.187	ZNF675	2.2250738585072e-308
-0.364952	0.388	0.234	CEP152	2.2250738585072e-308
-0.37033	0.068	0.171	TRIB1	2.2250738585072e-308
-0.371105	0.579	0.42	TESPA1	2.2250738585072e-308
-0.373248	0.4	0.264	KCTD7	2.2250738585072e-308
-0.373581	0.356	0.122	DNAJC11	2.2250738585072e-308
-0.376318	0.029	0.017	BASP1	2.2250738585072e-308
-0.376358	0.517	0.282	EPM2A	2.2250738585072e-308
-0.377093	0.323	0.159	BAG4	2.2250738585072e-308
-0.378328	0.525	0.272	EIF1AD	2.2250738585072e-308
-0.378531	0.229	0.43	APBB1	2.2250738585072e-308
-0.379062	0.193	0.363	EIF4E	2.2250738585072e-308
-0.380967	0.308	0.191	EYA3	2.2250738585072e-308
-0.383313	0.146	0.34	ITGA5	2.2250738585072e-308
-0.383911	0.304	0.17	FANCM	2.2250738585072e-308
-0.384388	0.124	0.301	APTR	2.2250738585072e-308
-0.386757	0.269	0.185	ING2	2.2250738585072e-308
-0.38864	0.459	0.272	C11orf49	2.2250738585072e-308
-0.394972	0.393	0.242	FANCI	2.2250738585072e-308
-0.403813	0.203	0.311	KPNA5	2.2250738585072e-308
-0.410047	0.075	0.024	CXXC5	2.2250738585072e-308
-0.410785	0.524	0.267	UBE3D	2.2250738585072e-308
-0.41108	0.474	0.324	GAN	2.2250738585072e-308
-0.413374	0.338	0.194	CTPS1	2.2250738585072e-308
-0.414993	0.653	0.42	ICOS	2.2250738585072e-308
-0.416442	0.354	0.216	ESCO1	2.2250738585072e-308
-0.41895	0.506	0.333	CORO2A	2.2250738585072e-308
-0.419278	0.19	0.331	DDX58	2.2250738585072e-308
-0.420707	0.544	0.335	CCDC146	2.2250738585072e-308
-0.421911	0.135	0.222	AHR	2.2250738585072e-308
-0.422773	0.396	0.241	ALMS1	2.2250738585072e-308
-0.423595	0.274	0.468	TCEA3	2.2250738585072e-308
-0.423866	0.269	0.434	ABRAXAS1	2.2250738585072e-308
-0.42866	0.113	0.232	GABARAPL1	2.2250738585072e-308
-0.432133	0.175	0.117	TXNDC5	2.2250738585072e-308
-0.435466	0.355	0.249	ZNF426	2.2250738585072e-308
-0.437285	0.46	0.181	C16orf74	2.2250738585072e-308
-0.437834	0.039	0.018	OSBPL5	2.2250738585072e-308
-0.438423	0.061	0.024	DMXL2	2.2250738585072e-308
-0.440561	0.15	0.253	ITM2C	2.2250738585072e-308
-0.443114	0.466	0.227	PTPN22	2.2250738585072e-308
-0.443257	0.512	0.317	METTL15	2.2250738585072e-308
-0.444238	0.643	0.423	ACYP1	2.2250738585072e-308
-0.45232	0.17	0.392	FLNB	2.2250738585072e-308
-0.452679	0.463	0.26	CLDN15	2.2250738585072e-308
-0.453021	0.559	0.349	CCDC34	2.2250738585072e-308
-0.456237	0.402	0.286	KIF20B	2.2250738585072e-308
-0.456617	0.178	0.335	ZNF84	2.2250738585072e-308
-0.45956	0.472	0.31	ATF7IP	2.2250738585072e-308
-0.459907	0.391	0.257	TNRC6A	2.2250738585072e-308
-0.461869	0.095	0.202	FAM120C	2.2250738585072e-308
-0.462263	0.405	0.278	CAND1	2.2250738585072e-308
-0.464748	0.014	0.032	RGS18	2.2250738585072e-308
-0.466476	0.483	0.262	SLC41A1	2.2250738585072e-308
-0.468443	0.259	0.156	STAT2	2.2250738585072e-308
-0.468488	0.149	0.255	KANSL2	2.2250738585072e-308
-0.469049	0.354	0.251	TRUB1	2.2250738585072e-308
-0.469421	0.024	0.028	CFD	2.2250738585072e-308
-0.469484	0.455	0.275	SERF1A	2.2250738585072e-308
-0.471191	0.363	0.191	ZMAT1	2.2250738585072e-308
-0.471643	0.475	0.286	MMD	2.2250738585072e-308
-0.473996	0.262	0.398	TIMM8A	2.2250738585072e-308
-0.475236	0.387	0.226	AACS	2.2250738585072e-308
-0.476566	0.264	0.145	ATP8A1	2.2250738585072e-308
-0.478579	0.204	0.157	TNFRSF10B	2.2250738585072e-308
-0.47965	0.3	0.501	TMSB10	2.2250738585072e-308
-0.481698	0.322	0.199	LRRC8A	2.2250738585072e-308
-0.481933	0.201	0.333	CC2D1B	2.2250738585072e-308
-0.487538	0.469	0.314	DCAF4	2.2250738585072e-308
-0.490579	0.188	0.368	ITGAV	2.2250738585072e-308
-0.490953	0.298	0.489	PTGER4	2.2250738585072e-308
-0.491611	0.06	0.039	PECAM1	2.2250738585072e-308
-0.491633	0.2	0.274	ZNF419	2.2250738585072e-308
-0.491696	0.497	0.293	PHF7	2.2250738585072e-308
-0.495258	0.134	0.288	RPAP1	2.2250738585072e-308
-0.49533	0.522	0.274	GSDMB	2.2250738585072e-308
-0.496805	0.191	0.076	C1orf54	2.2250738585072e-308
-0.500995	0.335	0.22	FBF1	2.2250738585072e-308
-0.502497	0.215	0.337	XKR6	2.2250738585072e-308
-0.503359	0.587	0.392	SFI1	2.2250738585072e-308
-0.504	0.464	0.191	YTHDF3-AS1	2.2250738585072e-308
-0.506477	0.439	0.278	CD46	2.2250738585072e-308
-0.510993	0.26	0.09	YES1	2.2250738585072e-308
-0.512212	0.429	0.254	PSMA1	2.2250738585072e-308
-0.512446	0.526	0.315	CROCC	2.2250738585072e-308
-0.513539	0.049	0.024	CD244	2.2250738585072e-308
-0.513793	0.387	0.203	PDS5B	2.2250738585072e-308
-0.51404	0.25	0.398	LAX1	2.2250738585072e-308
-0.515719	0.111	0.21	ADAMTS10	2.2250738585072e-308
-0.515886	0.02	0.005	ALDH1A1	2.2250738585072e-308
-0.519506	0.473	0.185	MIGA2	2.2250738585072e-308
-0.522076	0.333	0.18	IBA57	2.2250738585072e-308
-0.523384	0.478	0.319	SPATA33	2.2250738585072e-308
-0.525003	0.509	0.306	SNHG25	2.2250738585072e-308
-0.526554	0.179	0.086	F2R	2.2250738585072e-308
-0.527877	0.57	0.29	RCL1	2.2250738585072e-308
-0.52963	0.429	0.264	ULK3	2.2250738585072e-308
-0.530705	0.204	0.118	MTURN	2.2250738585072e-308
-0.533795	0.41	0.239	FAM126B	2.2250738585072e-308
-0.534612	0.509	0.326	EHD1	2.2250738585072e-308
-0.537501	0.276	0.146	SEC24C	2.2250738585072e-308
-0.540301	0.221	0.38	SLA2	2.2250738585072e-308
-0.547077	0.392	0.257	TBC1D19	2.2250738585072e-308
-0.547721	0.465	0.308	EIF3J-DT	2.2250738585072e-308
-0.548812	0.346	0.184	MRE11	2.2250738585072e-308
-0.54897	0.432	0.267	C1orf131	2.2250738585072e-308
-0.551577	0.252	0.076	ENTPD1	2.2250738585072e-308
-0.552399	0.511	0.296	NT5DC3	2.2250738585072e-308
-0.556682	0.308	0.473	CHCHD6	2.2250738585072e-308
-0.557369	0.535	0.258	LINC00342	2.2250738585072e-308
-0.557812	0.429	0.268	CEP290	2.2250738585072e-308
-0.558648	0.381	0.601	ZNF345	2.2250738585072e-308
-0.55868	0.382	0.255	ARMH1	2.2250738585072e-308
-0.559276	0.371	0.247	ENOSF1	2.2250738585072e-308
-0.561294	0.02	0.038	GSN	2.2250738585072e-308
-0.562104	0.138	0.152	DGCR8	2.2250738585072e-308
-0.562942	0.129	0.048	SLC15A4	2.2250738585072e-308
-0.563233	0.159	0.218	RTTN	2.2250738585072e-308
-0.564244	0.253	0.156	NEU1	2.2250738585072e-308
-0.567286	0.412	0.278	SLC25A30	2.2250738585072e-308
-0.571164	0.115	0.224	NTMT1	2.2250738585072e-308
-0.574349	0.447	0.224	GLMN	2.2250738585072e-308
-0.577537	0.25	0.356	WDR27	2.2250738585072e-308
-0.580931	0.5	0.368	HPGD	2.2250738585072e-308
-0.584179	0.299	0.18	MSL2	2.2250738585072e-308
-0.586127	0.625	0.354	SLC16A4	2.2250738585072e-308
-0.587486	0.186	0.156	RAB27B	2.2250738585072e-308
-0.589675	0.464	0.254	OTUD7B	2.2250738585072e-308
-0.593497	0.148	0.303	MRTFB	2.2250738585072e-308
-0.594398	0.289	0.466	ZNF420	2.2250738585072e-308
-0.594911	0.106	0.188	CERS4	2.2250738585072e-308
-0.599599	0.399	0.22	GTDC1	2.2250738585072e-308
-0.602488	0.241	0.398	IFT122	2.2250738585072e-308
-0.60415	0.103	0.256	ZBTB40	2.2250738585072e-308
-0.606564	0.312	0.482	PRAF2	2.2250738585072e-308
-0.608081	0.151	0.205	UBE2J1	2.2250738585072e-308
-0.609117	0.385	0.241	FGFR1OP	2.2250738585072e-308
-0.612994	0.223	0.335	RAD54L2	2.2250738585072e-308
-0.615456	0.3	0.455	ISYNA1	2.2250738585072e-308
-0.617367	0.019	0.026	CHST2	2.2250738585072e-308
-0.617742	0.216	0.35	SPRYD7	2.2250738585072e-308
-0.617797	0.489	0.209	SPHK2	2.2250738585072e-308
-0.623184	0.005	0.017	CD33	2.2250738585072e-308
-0.626772	0.193	0.403	SEMA4C	2.2250738585072e-308
-0.627456	0.14	0.25	TMTC3	2.2250738585072e-308
-0.628912	0.452	0.203	CAPS	2.2250738585072e-308
-0.631069	0.133	0.226	TLR1	2.2250738585072e-308
-0.633204	0.083	0.107	TPST2	2.2250738585072e-308
-0.638233	0.47	0.219	TXNL4B	2.2250738585072e-308
-0.638256	0.438	0.23	FAM217B	2.2250738585072e-308
-0.639131	0.297	0.456	TMEM116	2.2250738585072e-308
-0.639549	0.221	0.391	CNOT3	2.2250738585072e-308
-0.640685	0.24	0.161	CIITA	2.2250738585072e-308
-0.644626	0.206	0.413	CGRRF1	2.2250738585072e-308
-0.644836	0.177	0.093	IGLL5	2.2250738585072e-308
-0.644975	0.236	0.43	RIMKLB	2.2250738585072e-308
-0.654583	0.375	0.233	MLH3	2.2250738585072e-308
-0.655187	0.474	0.317	PAAF1	2.2250738585072e-308
-0.656621	0.433	0.287	NEMP2	2.2250738585072e-308
-0.658785	0.477	0.204	LRIF1	2.2250738585072e-308
-0.659322	0.456	0.301	CLOCK	2.2250738585072e-308
-0.667184	0.173	0.288	CEP162	2.2250738585072e-308
-0.667939	0.344	0.2	ZNF827	2.2250738585072e-308
-0.66814	0.156	0.189	APOBEC3G	2.2250738585072e-308
-0.670321	0.133	0.266	ACTN1	2.2250738585072e-308
-0.671653	0.121	0.169	PRDM15	2.2250738585072e-308
-0.677317	0.194	0.32	CD320	2.2250738585072e-308
-0.678852	0.075	0.14	SULT1A1	2.2250738585072e-308
-0.679864	0.153	0.337	NCAPD3	2.2250738585072e-308
-0.680785	0.319	0.511	AK1	2.2250738585072e-308
-0.683632	0.154	0.296	GDAP1	2.2250738585072e-308
-0.684171	0.134	0.318	ACOT7	2.2250738585072e-308
-0.687345	0.412	0.214	REV3L	2.2250738585072e-308
-0.693769	0.18	0.336	STRBP	2.2250738585072e-308
-0.694846	0.158	0.26	TMEM120B	2.2250738585072e-308
-0.695972	0.535	0.327	GPR174	2.2250738585072e-308
-0.697102	0.422	0.277	ZNF789	2.2250738585072e-308
-0.703436	0.187	0.35	RUFY2	2.2250738585072e-308
-0.71037	0.02	0.019	BST1	2.2250738585072e-308
-0.71076	0.299	0.159	SYT11	2.2250738585072e-308
-0.715366	0.193	0.18	CPNE2	2.2250738585072e-308
-0.717941	0.139	0.295	MTRF1	2.2250738585072e-308
-0.71854	0.123	0.346	ZSCAN25	2.2250738585072e-308
-0.725001	0.378	0.23	ZNF266	2.2250738585072e-308
-0.730132	0.254	0.375	AGFG2	2.2250738585072e-308
-0.730751	0.518	0.345	PPP1R3E	2.2250738585072e-308
-0.745241	0.116	0.285	ARHGAP12	2.2250738585072e-308
-0.746574	0.115	0.224	ZNF707	2.2250738585072e-308
-0.747528	0.411	0.273	SBK1	2.2250738585072e-308
-0.751609	0.379	0.23	ZNF692	2.2250738585072e-308
-0.752892	0.166	0.387	COG6	2.2250738585072e-308
-0.754551	0.392	0.224	PEX26	2.2250738585072e-308
-0.760053	0.191	0.118	BCL2A1	2.2250738585072e-308
-0.762115	0.145	0.361	PTPRN2	2.2250738585072e-308
-0.764496	0.246	0.479	AXIN2	2.2250738585072e-308
-0.766595	0.167	0.323	TMEM41A	2.2250738585072e-308
-0.766876	0.194	0.336	ZNF714	2.2250738585072e-308
-0.769014	0.231	0.353	GATAD2B	2.2250738585072e-308
-0.775294	0.19	0.382	SELENOI	2.2250738585072e-308
-0.775644	0.076	0.055	CD8A	2.2250738585072e-308
-0.779244	0.165	0.316	SMYD4	2.2250738585072e-308
-0.783788	0.003	0.011	ADGRG1	2.2250738585072e-308
-0.788826	0.379	0.197	C12orf45	2.2250738585072e-308
-0.796385	0.207	0.396	MORC2	2.2250738585072e-308
-0.798226	0.201	0.339	ZNF569	2.2250738585072e-308
-0.798849	0.11	0.297	MMAA	2.2250738585072e-308
-0.799888	0.169	0.332	MCM3AP	2.2250738585072e-308
-0.804138	0.172	0.312	PRXL2C	2.2250738585072e-308
-0.806115	0.427	0.264	ABI2	2.2250738585072e-308
-0.806701	0.174	0.302	CCDC144A	2.2250738585072e-308
-0.809495	0.393	0.285	BRWD1	2.2250738585072e-308
-0.811872	0.265	0.42	LINC00426	2.2250738585072e-308
-0.813459	0.268	0.436	BOLA3	2.2250738585072e-308
-0.818076	0.459	0.308	HELLS	2.2250738585072e-308
-0.820274	0.494	0.336	CD84	2.2250738585072e-308
-0.82082	0.155	0.339	SKA2	2.2250738585072e-308
-0.821525	0.141	0.233	NPRL2	2.2250738585072e-308
-0.822127	0.127	0.298	LIN54	2.2250738585072e-308
-0.828441	0.236	0.364	TRABD2A	2.2250738585072e-308
-0.833295	0.477	0.287	FBXO3	2.2250738585072e-308
-0.833906	0.211	0.353	ITGB3BP	2.2250738585072e-308
-0.839896	0.303	0.452	LEF1	2.2250738585072e-308
-0.843047	0.153	0.279	BBS2	2.2250738585072e-308
-0.843631	0.229	0.39	DTNB	2.2250738585072e-308
-0.848602	0.25	0.413	CBFA2T2	2.2250738585072e-308
-0.849017	0.076	0.254	NOG	2.2250738585072e-308
-0.852181	0.248	0.468	EPHB6	2.2250738585072e-308
-0.859	0.224	0.381	HARBI1	2.2250738585072e-308
-0.861136	0.281	0.227	ZNF570	2.2250738585072e-308
-0.862005	0.116	0.212	LINC00662	2.2250738585072e-308
-0.862007	0.165	0.367	ZNF790	2.2250738585072e-308
-0.872555	0.34	0.492	CXCR3	2.2250738585072e-308
-0.874236	0.128	0.208	LMTK2	2.2250738585072e-308
-0.874792	0.333	0.512	TUBA4A	2.2250738585072e-308
-0.876865	0.207	0.334	TNFSF10	2.2250738585072e-308
-0.880754	0.189	0.398	CASTOR1	2.2250738585072e-308
-0.889212	0.113	0.264	RFC5	2.2250738585072e-308
-0.897786	0.19	0.383	PECR	2.2250738585072e-308
-0.901761	0.144	0.235	ZNF260	2.2250738585072e-308
-0.90188	0.007	0.014	BCL11A	2.2250738585072e-308
-0.912487	0.136	0.033	CD40	2.2250738585072e-308
-0.915964	0.153	0.24	SRRT	2.2250738585072e-308
-0.926656	0.119	0.214	PMAIP1	2.2250738585072e-308
-0.928841	0.143	0.302	SQLE	2.2250738585072e-308
-0.936067	0.211	0.377	MDS2	2.2250738585072e-308
-0.93744	0.121	0.182	ARHGAP18	2.2250738585072e-308
-0.941032	0.266	0.504	FAM84B	2.2250738585072e-308
-0.944806	0.206	0.321	ZNF331	2.2250738585072e-308
-0.946719	0.166	0.323	NADK2	2.2250738585072e-308
-0.969492	0.162	0.293	CRIM1	2.2250738585072e-308
-0.971014	0.349	0.2	AVL9	2.2250738585072e-308
-0.971218	0.122	0.224	EPG5	2.2250738585072e-308
-0.998946	0.012	0.024	GOLIM4	2.2250738585072e-308
-1.00114	0.261	0.468	TRMU	2.2250738585072e-308
-1.00635	0.268	0.146	HSH2D	2.2250738585072e-308
-1.03343	0.005	0.009	FCRL6	2.2250738585072e-308
-1.05165	0.425	0.271	NOL11	2.2250738585072e-308
-1.05424	0.161	0.234	DIP2A	2.2250738585072e-308
-1.05504	0.128	0.246	ADAM17	2.2250738585072e-308
-1.05856	0.513	0.64	CRIP2	2.2250738585072e-308
-1.06172	0.367	0.528	ARID5B	2.2250738585072e-308
-1.07834	0.15	0.247	ZNF493	2.2250738585072e-308
-1.08913	0.279	0.51	FXYD7	2.2250738585072e-308
-1.09214	0.258	0.172	MIR4435-2HG	2.2250738585072e-308
-1.10273	0.204	0.374	CRELD1	2.2250738585072e-308
-1.10856	0.182	0.399	CSNK2A2	2.2250738585072e-308
-1.11033	0.097	0.216	MTSS1	2.2250738585072e-308
-1.11437	0.096	0.255	IFIT3	2.2250738585072e-308
-1.12637	0.247	0.159	TENT4B	2.2250738585072e-308
-1.13027	0.34	0.213	BRCA2	2.2250738585072e-308
-1.17441	0.221	0.435	FBLN5	2.2250738585072e-308
-1.20243	0.24	0.316	PARP14	2.2250738585072e-308
-1.21801	0.157	0.288	RAP2C	2.2250738585072e-308
-1.22669	0.06	0.137	PRR5L	2.2250738585072e-308
-1.23174	0.232	0.443	ACVR2A	2.2250738585072e-308
-1.26206	0.096	0.104	CD38	2.2250738585072e-308
-1.29128	0.022	0.04	CDKN1C	2.2250738585072e-308
-1.32717	0.163	0.343	PTTG1	2.2250738585072e-308
-1.34298	0.271	0.222	CYTOR	2.2250738585072e-308
-1.34404	0.014	0.046	GFOD1	2.2250738585072e-308
-1.3602	0.007	0.019	GZMB	2.2250738585072e-308
-1.37405	0.181	0.249	BPGM	2.2250738585072e-308
-1.39705	0.07	0.137	FAM110A	2.2250738585072e-308
-1.6949	0.183	0.399	CSGALNACT1	2.2250738585072e-308
-1.72137	0.03	0.113	RHOBTB3	2.2250738585072e-308
-1.77755	0.303	0.49	LPAR6	2.2250738585072e-308
-1.95475	0.154	0.453	LMNA	2.2250738585072e-308
-2.1307	0.346	0.547	RGPD1	2.2250738585072e-308
-2.13305	0.017	0.028	SOX4	2.2250738585072e-308
-2.16928	0.424	0.549	RGPD4	2.2250738585072e-308
-2.49903	0.04	0.172	LGALS1	2.2250738585072e-308
-0.36582	0.205	0.337	PDE5A	4.84050672129942e-304
-0.160594	0.298	0.202	TGFBR2	6.24312034614386e-304
-0.587161	0.259	0.176	TMEM187	3.09068068139031e-303
-0.75226	0.21	0.357	PDCL	2.04902420745404e-301
-0.389512	0.477	0.334	NKAP	3.10903193946648e-301
-0.46464	0.508	0.366	PREPL	2.38642311225663e-300
-0.290828	0.011	0.011	PLBD1	2.46804307197707e-300
-0.686907	0.486	0.337	MTR	6.4979730933517e-300
0.0017345	0.008	0.008	LGALS2	5.85881288497145e-299
-0.102021	0.005	0.009	CD1D	6.56910249047737e-299
-0.5168	0.278	0.203	TP53BP1	7.30372690712213e-299
-0.488108	0.397	0.257	TRMT13	1.89025184687463e-297
-0.0995312	0.318	0.231	NOP10	1.79140337459058e-295
-0.430711	0.144	0.303	PM20D2	1.03555446836992e-294
0.0482175	0.288	0.177	ZNF510	1.23538449351424e-293
-0.245558	0.518	0.342	CATSPERB	2.85550210886764e-293
-0.706306	0.214	0.325	SSBP2	4.97393847233893e-292
-0.294234	0.172	0.226	ZNF200	5.09828905129523e-292
-0.427089	0.25	0.425	PTGR2	2.16615297866684e-291
-0.281092	0.466	0.312	LINC00402	3.53153515958023e-291
-0.358826	0.065	0.046	CCDC200	3.80698568882975e-291
-0.723734	0.424	0.283	GIPC1	1.7391985069153e-290
-0.956981	0.14	0.247	PKNOX1	2.95812742409015e-290
-1.29603	0.021	0.074	CD79A	2.47970074110599e-289
-0.328136	0.411	0.278	NF2	7.01652650572898e-289
-1.00502	0.296	0.232	SLC16A10	4.46800700566537e-288
-0.614517	0.019	0.048	INSR	4.78783454194036e-287
-0.0549171	0.259	0.159	RAB11FIP2	4.14501989713305e-286
-0.062459	0.328	0.212	DNAJC16	7.45870826849691e-286
-0.674536	0.128	0.21	UBFD1	4.88986348594438e-285
-0.845862	0.306	0.218	GPATCH2L	4.34885030145546e-284
-0.0669392	0.393	0.26	MLLT11	2.10680561874651e-283
-0.87452	0.062	0.127	YPEL1	4.83620228242867e-283
-0.354207	0.606	0.457	ZNF568	1.01792200821708e-282
-0.93203	0.231	0.335	LINC01588	3.2409530761967e-282
-0.776128	0.216	0.265	CEBPZOS	3.54208733611031e-282
-0.19949	0.209	0.304	CSPP1	1.58756771268265e-281
-0.638282	0.297	0.2	ZCCHC2	1.4072707815377e-280
-0.281625	0.126	0.148	CARMIL1	2.20094324835056e-280
0.365667	0.494	0.383	DUSP1	5.01181980184649e-280
-0.831972	0.401	0.291	TSPYL2	1.12680295286169e-279
-0.827668	0.086	0.138	TSC22D1	3.72961239694423e-279
0.0241479	0.157	0.261	ZNF780B	2.32400581314561e-278
-0.553343	0.137	0.24	EXOC8	2.81661778443775e-278
-0.279058	0.014	0.025	LILRA5	9.55116753951884e-278
-0.843478	0.314	0.448	CHMP7	2.59555833910379e-277
-0.26196	0.024	0.025	CFP	1.28011362582306e-276
-0.619802	0.472	0.332	AIG1	2.94568418129342e-276
-1.11794	0.263	0.192	SIDT1	4.73653544274385e-276
0.00776835	0.013	0.019	PLXDC2	2.82006955566401e-275
-0.0464623	0.01	0.021	P2RY13	3.47525024950044e-275
-1.2817	0.165	0.344	ADGRE3	4.71801009622586e-275
-0.392462	0.002	0.002	S100A8	2.73674844711515e-274
0.173398	0.768	0.645	OOEP	2.18393183414029e-273
-0.312889	0.026	0.049	SLC31A2	2.91972587221063e-273
-0.451315	0.272	0.413	ZNHIT2	4.72574353430352e-273
-0.705438	0.124	0.217	C1orf162	7.26570687599992e-273
-0.453753	0.228	0.295	AGAP2	7.02218256507665e-272
0.0456669	0.441	0.298	UBAP2	2.34549725249104e-271
-0.41264	0.04	0.07	TYMP	4.07064267300238e-271
-0.911713	0.319	0.474	CYP2R1	1.52520722782245e-270
-0.483296	0.472	0.332	PRKCH	4.52079904033058e-270
-0.94669	0.258	0.348	PRDM2	1.73356071604942e-269
-0.475555	0.202	0.266	CENPL	2.69267332170816e-268
-1.20037	0.211	0.317	DBF4	1.76040010160727e-266
-0.122307	0.513	0.397	NFKBIA	1.88932565168002e-266
-0.773168	0.138	0.23	ZNF595	2.30659930498189e-266
-0.586344	0.444	0.317	RABL2B	4.57433587312819e-264
-0.607554	0.541	0.392	LETM2	5.76921227309193e-264
-0.799424	0.198	0.163	HIVEP3	1.21069770919461e-263
-0.349724	0.451	0.334	PIGL	1.39121035305221e-263
-0.562901	0.388	0.283	SYAP1	2.74973551587662e-263
-1.09355	0.297	0.449	SLC40A1	3.96888847887457e-263
-0.853553	0.246	0.356	C15orf41	2.73397430132306e-262
-0.456697	0.492	0.356	ANKH	4.12539599479692e-262
-0.286543	0.404	0.287	PDCD7	4.20631355920966e-262
-0.218835	0.233	0.342	TFAP4	1.10186819710719e-261
-0.470405	0.435	0.304	TRMT61B	1.76797346907324e-261
-0.171119	0.16	0.144	TRIM37	4.24552875920741e-261
-0.540809	0.393	0.286	FAM129A	9.93359965140899e-261
-0.361128	0.415	0.287	MRFAP1L1	1.07917326626595e-259
0.203286	0.347	0.232	MZF1	4.89777493303342e-259
-0.981484	0.134	0.194	TSPAN3	7.10630395795502e-259
-0.174383	0.434	0.307	SF3B3	9.9036015135739e-259
-0.48102	0.477	0.33	SRPRB	2.35196179134985e-258
-0.329044	0.18	0.317	NAT10	4.08041904533782e-258
-0.0659482	0.125	0.101	LTA4H	3.11647830553064e-257
-0.189714	0.313	0.217	CCHCR1	3.21502853584249e-257
-0.505374	0.199	0.276	TERF1	4.13017754585239e-257
-0.725363	0.175	0.292	UBR1	7.61053364792223e-257
-0.755712	0.401	0.301	FUT7	8.76994419147033e-257
-0.351235	0.407	0.285	PPP2R5E	2.11633644173895e-256
-0.196421	0.359	0.262	MYADM	5.1887187416496e-256
-0.428769	0.173	0.285	CEP126	4.15019445446538e-255
-0.634931	0.388	0.275	ZNF180	9.73152469269218e-255
0.0263719	0.086	0.078	SLAMF7	3.4170930264806e-254
-0.378293	0.446	0.323	RNF43	3.72658185775639e-254
-0.383954	0.235	0.332	LNPK	5.36921294054086e-254
-0.692615	0.231	0.347	MOSPD1	8.90197317198168e-254
0.291121	0.591	0.441	ODF2L	1.87828691269725e-253
0.10251	0.02	0.016	CSF1R	1.90648326799644e-253
-0.755423	0.176	0.292	ST3GAL2	5.95156922455454e-253
-1.10567	0.353	0.237	ZNF117	7.38953126699336e-253
-0.558908	0.246	0.38	VGLL4	1.82411684777755e-252
0.0404936	0.385	0.23	KCNJ10	2.35688845866298e-252
-0.218759	0.615	0.5	SMIM27	8.10584728228637e-251
-0.628275	0.281	0.255	LY6G5C	3.05093919835019e-250
-0.271612	0.167	0.081	CR1	3.93502626831857e-250
-0.812136	0.212	0.304	MBD5	1.4895340026769e-249
-0.186538	0.529	0.383	ESYT1	1.67792382807486e-249
-0.303148	0.356	0.232	CWC22	2.50925729311552e-249
-0.58577	0.354	0.452	PKM	2.53069069017161e-249
-0.544068	0.223	0.304	RFXAP	4.11316707819864e-249
-0.386151	0.08	0.188	SERAC1	6.77504365793318e-249
-0.100448	0.392	0.283	C12orf66	1.13233650193716e-248
-0.421062	0.609	0.456	CLDND1	1.33092348970596e-248
-0.667682	0.419	0.525	DNAJB1	3.67938254197325e-248
0.140915	0.714	0.587	CHCHD3	1.53864236588401e-247
-0.431386	0.204	0.32	NUDCD3	2.56167440721319e-247
-0.268783	0.441	0.328	TNFRSF10A	3.08874255587003e-247
-0.301165	0.174	0.099	IFNGR1	5.13652705861001e-247
-0.669458	0.212	0.261	ZCRB1	6.93957497411146e-247
-1.1854	0.14	0.243	RAB37	1.26000503091394e-246
-0.225114	0.374	0.234	UVSSA	1.30174112200051e-246
-0.049531	0.163	0.275	ADTRP	3.84044251294317e-246
-0.427976	0.476	0.349	NOP56	4.121097002803e-246
-1.1335	0.287	0.41	SORL1	7.04293897496943e-246
-0.448549	0.238	0.152	ATF5	7.59783747807372e-246
-0.621101	0.428	0.537	GIMAP7	1.01903132802588e-245
-0.851087	0.176	0.288	NAALADL1	3.74765362075913e-245
-1.05963	0.2	0.308	CDK17	5.09800510639312e-245
-0.547148	0.263	0.384	ZNF468	6.36062595757847e-245
-0.746129	0.229	0.342	SPSB2	1.05152170748015e-244
-0.940582	0.147	0.233	EZH2	1.43564157996095e-244
-0.440616	0.528	0.386	SPAG16	3.1665692290456e-244
-0.78035	0.306	0.453	GPR82	1.29985258934125e-243
-0.862835	0.187	0.326	MAN1C1	4.18971871330206e-243
-0.764855	0.372	0.259	COQ7	5.80995805594919e-243
-0.254145	0.339	0.24	PDE12	2.19644490640458e-242
-0.476817	0.016	0.02	SIRPA	1.6031271311748e-241
0.145029	0.775	0.661	SSR1	3.54538231296603e-241
-0.575717	0.401	0.296	NABP1	9.59181184217667e-241
-0.508696	0.203	0.308	PSME4	4.99038053948092e-240
-0.689677	0.233	0.365	KIF21A	1.16914212773244e-239
-0.145329	0.224	0.343	IQCG	1.52644851005901e-239
-0.732405	0.145	0.211	FAM8A1	1.98827357826902e-239
-0.457602	0.237	0.316	RRP1B	2.99552418865994e-239
-0.558358	0.465	0.325	WHAMM	1.1614827496282e-238
-1.28014	0.158	0.254	MTMR9	1.79107406241488e-238
-0.585772	0.248	0.381	BNIP3	2.21426332696867e-237
-0.124772	0.248	0.376	PRKCQ	2.39660554922866e-237
-0.085804	0.024	0.015	DOCK5	3.49169709241764e-236
0.120456	0.668	0.545	TOMM7	4.34630816149685e-236
-0.565383	0.232	0.186	B3GALNT2	7.95281999543284e-236
-0.351977	0.28	0.221	ZBTB46	1.5019579659802e-235
-0.481664	0.197	0.299	CEP295	1.21790957644435e-234
-0.565252	0.03	0.037	ADAM28	1.36739626503823e-234
-0.135006	0.236	0.373	ZNF507	2.75069298116632e-234
-0.210752	0.275	0.163	SSBP3	3.28504144590799e-234
-0.663025	0.469	0.333	C19orf66	6.78451592223378e-234
-0.735481	0.205	0.319	SERF1B	1.1915363303107e-233
-0.575036	0.176	0.249	ITGAE	1.01605160497335e-232
-0.273653	0.491	0.356	PIDD1	3.37012849852276e-232
-0.2239	0.202	0.224	VASP	1.96106805290952e-231
-0.617316	0.1	0.15	OASL	1.8497103704341e-230
-0.333407	0.231	0.387	ZSWIM9	7.34678782540727e-230
-0.311172	0.092	0.182	AREG	1.481991511555e-229
-0.608832	0.139	0.05	PTGDS	1.53134827520613e-229
-0.37554	0.167	0.248	CMTR2	1.6888587924362e-229
-0.319208	0.348	0.205	RBAK-RBAKDN	3.18698970193129e-229
-0.789252	0.178	0.173	RNF139-AS1	3.36508028998273e-229
-0.887615	0.296	0.388	GOLGA8B	3.97288713728407e-229
-0.207092	0.005	0.005	SIGLEC5	3.12551221117287e-228
-0.497592	0.183	0.252	SWI5	4.20735394345523e-228
-0.724131	0.365	0.259	MED23	2.21711985681205e-227
-0.994181	0.185	0.314	WDR60	2.75861079317981e-227
-0.837748	0.243	0.346	C5orf63	3.55183680027815e-227
0.580367	0.01	0.01	TPPP3	3.68022235739054e-227
-0.45247	0.374	0.259	PLXNA3	3.1628594060344e-226
-1.31757	0.157	0.355	CYSLTR1	4.28836158627714e-225
-0.411929	0.393	0.292	GOLGB1	2.03603457633283e-224
-0.288054	0.423	0.32	PHF3	2.42940996914873e-224
-0.373263	0.1	0.117	ARHGEF40	3.06956198246728e-224
-0.680024	0.376	0.271	C12orf73	4.74980347054463e-224
-0.528218	0.14	0.232	KNOP1	4.52269584184114e-223
-0.979758	0.242	0.365	BSDC1	2.63018010438511e-222
-0.460911	0.229	0.354	CALCOCO1	3.90056796031958e-222
-0.671842	0.234	0.329	CENPT	6.99175233124614e-222
-1.19251	0.318	0.23	USP47	9.6882696675465e-222
-0.23901	0.509	0.397	FAM153B	3.80844485208863e-221
-0.480485	0.424	0.302	POLN	4.15759518741056e-221
-0.398076	0.256	0.352	TYSND1	1.85964632642944e-220
-0.438811	0.274	0.414	TMEM263	2.66602451895861e-220
-0.393716	0.01	0.013	MARCH1	2.91668076597067e-220
-0.0179065	0.032	0.027	LRP1	3.34706604473172e-220
-0.10116	0.38	0.271	MNAT1	3.85211199046286e-220
-0.807685	0.092	0.172	CAPG	7.66206385906824e-220
-0.962211	0.276	0.355	CNTRL	1.03644106472305e-219
-0.340696	0.535	0.394	CRY1	4.43680583550019e-219
-0.32524	0.215	0.295	DNASE1	4.09388601453153e-218
-0.771241	0.23	0.389	MAP1LC3A	6.05604167792021e-218
-0.437124	0.523	0.382	STN1	6.33105865681282e-218
-0.748977	0.082	0.062	GSAP	2.04197398545933e-216
-0.228477	0.333	0.247	VAMP5	3.96771782803337e-216
0.0494504	0.375	0.224	ARNTL	4.28243047052153e-216
-0.322127	0.249	0.178	RECK	6.60979654564013e-216
-0.656761	0.097	0.092	LYST	1.55747346808575e-215
-0.455327	0.02	0.013	C1orf21	6.05422556125061e-215
-0.156966	0.239	0.178	ZBTB4	1.00545520419673e-214
-0.890618	0.538	0.391	TMEM202-AS1	1.90908194095514e-214
-0.580742	0.544	0.405	NMT2	4.30329628522819e-214
-0.449294	0.362	0.287	ADGRE5	5.15117891082281e-214
-0.160066	0.296	0.212	IGF2R	9.70869778976717e-214
-0.54467	0.342	0.243	SREK1IP1	6.89309426511559e-213
-0.3398	0.516	0.408	TSHZ2	1.07766964053847e-212
-0.868844	0.203	0.309	TARSL2	1.51699456418604e-212
-0.718828	0.183	0.255	TRIM39	5.05429139314301e-212
-0.210749	0.357	0.258	AGO3	7.4491955713981e-212
-0.835616	0.246	0.364	ZC3H10	9.94082967115851e-212
-0.884551	0.175	0.253	MAPK13	3.19027564621495e-211
-0.4445	0.372	0.277	ZNF783	4.23825957336587e-211
-1.06502	0.342	0.469	DDB2	5.87351891055162e-211
-0.0802769	0.009	0.01	CD36	1.66249288885754e-210
-0.128463	0.445	0.318	TBC1D32	2.61752715769462e-210
-0.275205	0.247	0.304	WDR3	4.68256669302268e-210
0.55769	0.009	0.014	KCTD12	5.21259478778364e-210
0.187839	0.435	0.317	DUSP5	7.31781252950132e-210
0.0734097	0.504	0.381	VPS53	1.07736563368959e-209
-0.532733	0.493	0.366	NPRL3	1.18789531390357e-209
-0.431776	0.307	0.213	TMTC4	1.60739947984787e-209
-0.533906	0.126	0.212	RAP1GAP2	1.95935348965805e-209
-0.227346	0.321	0.228	ARHGAP25	5.67688189870005e-209
-0.0438162	0.298	0.233	CD7	2.29654138013338e-207
-0.820628	0.064	0.06	CD300A	8.03724499817002e-207
0.0402768	0.368	0.209	SH2D2A	1.19743405394406e-206
-0.765489	0.446	0.344	HSF2	1.23143251622504e-206
-0.752558	0.212	0.323	C9orf3	2.64834909654433e-206
-0.769236	0.249	0.357	ZNF227	1.38604518058319e-205
-0.344324	0.406	0.289	TMCO6	6.85214440692828e-205
-0.0387246	0.007	0.01	PILRA	6.0483764866688e-204
0.0438056	0.028	0.028	LYZ	1.0239616864597e-203
-0.832732	0.21	0.177	UHRF1	1.15064506330942e-203
0.0108211	0.194	0.13	CHST12	2.19501774057552e-203
-0.306362	0.354	0.245	ATG14	2.54312113089548e-203
-0.452546	0.515	0.403	PLIN5	4.89347161174832e-203
-0.901668	0.395	0.29	SLC38A2	1.03845378345944e-202
-1.05339	0.172	0.263	ARRDC5	4.31101927621724e-202
-0.685306	0.229	0.291	TDRD3	8.73157054379894e-202
0.0815603	0.327	0.23	INPP4A	2.68893520663734e-201
-0.300704	0.549	0.417	FBXO45	4.32162611928454e-200
-0.143123	0.414	0.306	TUBE1	7.71664927863109e-200
-0.140179	0.26	0.337	NCALD	1.13072694809498e-199
-0.411388	0.422	0.305	SLA	1.46882269390717e-199
-0.814573	0.278	0.435	HS3ST3B1	1.82753382091014e-199
-0.260815	0.324	0.252	DDHD1	2.02316864440199e-199
-0.896304	0.177	0.274	ZNF250	2.02394951354676e-199
0.115153	0.744	0.637	ARMC9	5.25931157968955e-199
-0.161877	0.204	0.097	GTF3C1	7.13760545066221e-199
0.548914	0.273	0.112	LINC01871	7.66903313943101e-199
-0.920767	0.334	0.254	PSD4	3.95283480811184e-198
-0.709058	0.269	0.386	AK3	6.68669818171008e-198
-0.532861	0.387	0.283	NFATC3	7.09766331213751e-198
-0.270617	0.533	0.409	CYTH1	1.01587861614074e-197
-0.351345	0.338	0.251	ASB1	8.1654515466621e-197
-0.396982	0.214	0.325	FBXL16	1.14057432067006e-196
0.121297	0.287	0.181	PRR5	2.34134744046599e-196
-0.814956	0.27	0.216	EIF5A2	3.67624401173975e-196
-0.160892	0.313	0.244	SAR1A	9.52536499499548e-196
-0.533006	0.184	0.257	KRIT1	1.06332133204455e-194
-0.263379	0.356	0.259	TMEM41B	3.62886454592389e-194
-2.43242	0.178	0.405	RTKN2	7.16364682957071e-194
-0.48142	0.335	0.272	BBS4	8.35323574941204e-194
-0.462763	0.229	0.165	LDLR	7.42565431701571e-193
-0.0692122	0.316	0.216	TENT5C	9.68892200035239e-193
-0.801838	0.197	0.298	ZNHIT6	1.63007889136319e-192
-0.666171	0.279	0.429	MFGE8	2.48368382601669e-192
-0.0114522	0.29	0.215	SETD6	4.53466892187736e-192
-0.375466	0.339	0.271	TLN1	1.09219835527726e-191
-0.787522	0.18	0.363	CYB5D1	1.44120434821992e-191
-0.149852	0.246	0.148	ABHD15	1.98320530372472e-191
-0.753057	0.379	0.501	ZC3H12A	9.06068208589594e-191
-0.75902	0.184	0.308	CHD7	2.83682836474003e-190
-0.527154	0.302	0.425	ZNF701	4.14027746114948e-190
-0.188571	0.424	0.317	CMSS1	5.29548811634139e-190
-0.536952	0.401	0.315	TUT4	2.00913358957942e-189
-0.613872	0.269	0.192	ZNF254	3.99986595938986e-189
-0.486266	0.661	0.561	CCDC85C	4.61524870354987e-189
-0.690373	0.345	0.465	UXS1	4.72685465967165e-189
-0.526254	0.12	0.221	PPP1R16B	8.41352873644501e-189
-0.590252	0.161	0.177	SPAG1	1.05014464502581e-188
-0.430451	0.374	0.289	MFSD8	1.12487337579438e-188
-0.454098	0.218	0.249	POLE	1.26495908554789e-188
-0.86454	0.331	0.456	ITK	1.51738448978808e-188
-0.532072	0.403	0.298	CTCF	1.57939460063571e-188
-0.889692	0.254	0.348	GBP1	5.07126854714912e-187
0.0753786	0.467	0.329	SLAMF1	7.49936793872092e-187
-0.306873	0.365	0.269	PTPRA	1.28191427855769e-186
-0.446274	0.261	0.353	STAT1	1.68085283057409e-186
-0.92056	0.013	0.018	TTC38	1.8777680522673e-186
-0.792493	0.24	0.326	TRAF5	2.38837088993528e-186
-0.617851	0.091	0.167	IL3RA	2.39260016444993e-186
-0.549524	0.333	0.264	SENP5	4.55228236960168e-186
-0.13782	0.371	0.289	KLF13	6.37173190904865e-186
-0.691712	0.373	0.273	JAKMIP1	6.65303020801497e-186
-0.690393	0.237	0.341	TASP1	8.88190623045753e-186
-0.299786	0.186	0.266	HIRIP3	1.02347328381252e-185
-0.191793	0.288	0.213	NKRF	1.11558575878755e-185
-0.384767	0.33	0.252	PLEKHM3	2.13719183868514e-185
-0.0439367	0.008	0.006	CLEC4E	3.27195837799822e-185
-1.22885	0.036	0.112	CRTAM	1.2430587142818e-184
-0.808574	0.326	0.244	GALNT11	2.2497449649562e-184
0.0417879	0.517	0.395	PLSCR3	8.20317179885457e-184
-0.407273	0.451	0.343	ENO2	1.3984666101919e-183
-0.579219	0.212	0.309	NR2C1	4.28373170292131e-183
-0.756522	0.107	0.155	NEXN	9.84806226047643e-183
-0.377223	0.369	0.248	TYW3	1.21973834663295e-182
-0.644775	0.224	0.299	CPLANE1	1.7003181487982e-182
-0.383322	0.209	0.158	RASSF1	2.27057870208034e-182
0.193917	0.513	0.395	ATF7IP2	7.18734589136648e-182
-0.665091	0.45	0.337	SCML4	1.06398938024176e-181
-0.175371	0.053	0.041	CRISPLD2	1.10049924290042e-181
-0.0376697	0.203	0.312	ZMYND8	3.25070709579959e-181
-0.361097	0.294	0.394	DIS3L2	3.85115042268135e-181
-0.244862	0.3	0.196	CSNK1E	4.1817158647702e-181
-0.643917	0.381	0.3	TIMM44	1.82379466161157e-180
-0.27031	0.414	0.302	ZBTB49	5.23716530723094e-180
-0.347251	0.291	0.326	CSNK2B	4.13646287139314e-179
-0.327707	0.312	0.195	APOL2	4.60725310701921e-179
-0.357746	0.266	0.183	AGPAT4	1.4204859162708e-176
-0.654559	0.331	0.241	LCLAT1	1.99884545585951e-176
-0.438191	0.34	0.253	FADS3	3.04038351308438e-176
-0.579681	0.304	0.238	C2orf68	1.04297649062705e-175
-0.647593	0.438	0.316	RCN2	1.15968943205278e-175
-0.828565	0.217	0.342	RFTN1	2.43957581474376e-175
0.0970652	0.7	0.589	MTHFD1L	2.76828278917472e-175
-0.757094	0.395	0.3	MECP2	3.09005811155344e-175
-0.428307	0.603	0.474	LSR	1.38170692319132e-174
-0.481244	0.161	0.203	TTC16	2.06585657953851e-174
-0.533722	0.192	0.24	CRYGS	3.23183381035845e-174
-0.892834	0.19	0.249	LRCH3	3.88753320143522e-174
-0.827873	0.481	0.363	KRR1	4.10719766277819e-174
-0.0243761	0.302	0.243	DFFB	9.73598440771206e-174
-1.17908	0.045	0.03	TBX21	1.33065107088157e-173
-0.957716	0.144	0.245	ZBP1	1.46380118166131e-173
0.52817	0.258	0.155	SYTL2	1.66547296218308e-173
-0.128179	0.01	0.01	SMIM25	2.37247969328778e-173
-0.441	0.18	0.171	IFIT2	6.04691269387261e-173
-0.502377	0.652	0.55	FICD	6.05500231182297e-173
-0.541522	0.251	0.347	ACADSB	3.2322168443646e-172
-0.482837	0.263	0.194	AK9	3.56937038226093e-172
-0.720953	0.188	0.274	METTL3	4.53756520689863e-172
-0.635485	0.3	0.362	SBNO1	7.23420044713409e-172
-0.565985	0.153	0.131	MIDN	1.83854246749943e-171
-0.57305	0.457	0.345	MGA	2.78871179485216e-171
-0.0171415	0.42	0.273	C21orf91	1.59576146260768e-170
-0.467378	0.43	0.345	ARID1B	2.06783604415614e-170
-0.618279	0.326	0.236	OTULIN	3.50580377054918e-170
-0.270242	0.177	0.269	KDM6B	7.95752267119023e-170
-0.965378	0.316	0.243	POLG2	8.1109960126443e-170
-0.670396	0.275	0.375	TMEM68	1.43237881648731e-169
-0.31067	0.494	0.588	SARAF	2.38893686086649e-169
-0.786727	0.269	0.377	MAGEH1	5.80947612725681e-169
-0.693402	0.399	0.351	S100A4	7.57991184766568e-169
-0.87993	0.207	0.267	ZNF606	8.2610036170009e-169
-0.511614	0.496	0.407	DDX6	1.2344654428306e-168
-1.1483	0.235	0.35	NLRC5	3.42210165112581e-168
-0.39085	0.33	0.259	DFFA	4.8949611487023e-168
-0.872539	0.181	0.267	TEX10	7.11134121422773e-168
-0.0299272	0.364	0.262	CLEC2B	1.00691188255273e-167
-0.157698	0.321	0.4	NAE1	9.34690704779965e-167
-0.498332	0.043	0.02	NRGN	1.17101925305133e-166
-0.0362612	0.379	0.283	ANKMY1	2.34500873479066e-166
-0.604038	0.232	0.277	RNPC3	8.68276907385181e-166
-0.329943	0.206	0.317	ZNF264	9.94475063596503e-166
-0.279976	0.508	0.602	MT-CYB	2.3169979542021e-165
-0.585932	0.148	0.234	TP53INP1	3.80464125413849e-165
-0.525299	0.281	0.225	VWA8	3.86817938335925e-165
-0.453964	0.478	0.359	INTS13	6.9029509622239e-165
-0.505641	0.435	0.33	TMEM106B	8.45254813226025e-165
-0.388787	0.248	0.205	HAGHL	2.70142407007967e-164
-0.526628	0.328	0.246	TMEM161B	2.93742823079317e-164
-0.419143	0.448	0.375	CCNL1	3.65442039984136e-164
-1.49306	0.278	0.398	NIPAL3	1.78511701282377e-163
-0.566588	0.437	0.306	TCP11L2	2.31870829575234e-163
-1.01099	0.187	0.278	REV1	1.61370666781918e-162
-0.706476	0.265	0.223	CEP250	4.34470222863691e-162
-0.71552	0.249	0.323	LAMP1	4.65959985040848e-162
-0.550211	0.052	0.056	OGFRL1	8.8102241651158e-162
-0.773526	0.215	0.351	ORC5	1.06548466706978e-161
-0.854241	0.393	0.504	ANXA1	1.45232139100074e-161
-0.539905	0.435	0.538	RGCC	1.91296919210698e-161
-0.55757	0.347	0.253	BROX	2.61120792871904e-161
0.296468	0.375	0.291	PARP8	6.6344280851314e-161
-0.159911	0.405	0.257	CEP97	7.51115528871097e-161
-0.95322	0.301	0.396	S1PR1	2.26609520916106e-160
-0.56847	0.363	0.281	ST6GAL1	2.29394614703382e-160
-1.01737	0.198	0.27	CWF19L2	2.75361238924387e-160
-0.261434	0.398	0.286	LRIG1	2.2788439923987e-159
-0.779973	0.406	0.321	ADARB1	5.47559068078752e-159
-0.348391	0.499	0.403	CACNA1A	6.04654511752379e-159
-0.19462	0.42	0.318	ATP6V0A2	9.37780114387708e-159
-0.496748	0.189	0.328	ZNF793	9.52803742888503e-159
-0.515438	0.375	0.29	ZNF75A	1.77406133831644e-158
-0.273759	0.201	0.212	STK26	2.44401328750659e-158
-0.431161	0.283	0.2	DENND4C	4.99859852982611e-158
-0.697082	0.196	0.261	TRIM23	5.87804691656915e-158
-1.11913	0.359	0.424	GOLGA8A	1.80503015013829e-157
0.0583722	0.248	0.312	C11orf1	2.17791557558653e-157
-0.304498	0.326	0.254	EBP	4.15356537649768e-157
-0.129943	0.458	0.361	RCC1	6.63612714297066e-157
-0.71468	0.344	0.254	INVS	7.56875291136674e-157
-0.56652	0.387	0.283	CFL2	1.06131251055456e-156
-0.0578757	0.585	0.483	NSD3	3.12775650543587e-156
-0.716455	0.342	0.275	GEMIN5	4.45908138837865e-156
-0.582122	0.298	0.218	COA1	7.03491605037071e-156
-0.806936	0.203	0.301	C11orf54	1.34126186259811e-155
-0.332558	0.293	0.225	RNF219	1.62463951242974e-155
-0.94616	0.186	0.257	APP	7.22578013172243e-155
-0.339455	0.382	0.292	CCDC84	8.65477171139671e-155
-0.00334951	0.324	0.249	RASGRF2	1.0782378736418e-154
-0.418527	0.516	0.387	CCDC65	1.58278976036594e-154
-0.310046	0.339	0.276	SPDYE3	2.05130527255928e-154
-0.3489	0.037	0.059	JCHAIN	3.08114086593278e-154
-0.470653	0.276	0.313	SPG7	4.22648066491618e-154
-0.706444	0.16	0.227	ZNF273	7.55119851243738e-154
-0.793433	0.108	0.178	ZNF621	1.01686395863142e-153
-0.706068	0.395	0.278	LRP2BP	1.82111488077551e-153
-0.389708	0.158	0.252	HYLS1	2.04972558003126e-153
-0.975994	0.308	0.226	DMAC2L	2.87219976390729e-153
-0.341938	0.312	0.229	ZFP14	4.33240674028682e-153
-0.148696	0.354	0.266	ABCG1	7.83790808298454e-153
-0.259327	0.132	0.203	TSPO	9.3338937769364e-153
-0.0546247	0.099	0.16	LRRN3	9.73506238395589e-153
-0.68561	0.213	0.219	ALG9	1.40849121768242e-152
-0.947423	0.219	0.302	SLC39A10	2.76271192253597e-152
-0.197709	0.188	0.132	MIS18A	4.11664054836296e-152
-0.342504	0.169	0.143	FAM173A	1.18305304874361e-151
-0.414496	0.375	0.295	PGRMC2	2.29386493838715e-151
0.415227	0.37	0.216	PLCB1	3.4075556474456e-151
-0.863841	0.289	0.402	ZNF18	3.4973898510223e-151
-0.192843	0.444	0.325	IKZF3	3.76100063084274e-151
-0.878014	0.255	0.367	SELL	4.44792601388345e-151
0.0677546	0.013	0.018	LILRA2	1.09176209101907e-150
-1.62725	0.017	0.019	KLRD1	3.25679507584507e-150
-1	0.149	0.117	CCDC50	3.78041257277436e-150
-0.953447	0.033	0.07	VNN2	8.16363221489738e-150
-0.464042	0.382	0.296	ERAP2	9.76333991690621e-150
-0.407763	0.19	0.137	PRXL2A	2.06922391912544e-149
-0.0647756	0.506	0.388	REXO2	2.54228111764669e-149
-0.664801	0.397	0.327	NOP58	3.86396676642419e-149
-0.923045	0.298	0.383	GPR89B	4.13587986020164e-149
-1.42278	0.008	0.014	FGFBP2	4.22312049422543e-149
-1.15065	0.291	0.219	MX1	4.2839103982245e-149
-0.576301	0.28	0.253	C10orf143	4.73584883590814e-149
-0.871166	0.192	0.252	TNFRSF1B	8.55388810360275e-149
-0.382823	0.315	0.403	RAD51B	9.80356240203584e-149
-0.423811	0.256	0.35	SRP19	1.32369000342014e-148
-0.510547	0.207	0.277	TTC39B	4.05481588702045e-148
-0.73287	0.255	0.314	CCDC82	4.19664624810911e-148
-0.722875	0.27	0.369	ANXA2	6.76560982559093e-148
-0.182416	0.069	0.08	FCGRT	2.25146737245606e-147
-0.657634	0.13	0.178	ALG14	2.27223725123602e-147
-0.334568	0.01	0.009	RAB32	2.82754998536571e-147
-0.376823	0.293	0.2	KIFAP3	3.50453046373789e-147
-0.0203326	0.238	0.287	SP140L	7.30779059080412e-147
-0.693722	0.153	0.227	DSTYK	7.99479933850756e-147
-0.378849	0.366	0.48	TAF9B	1.54800964776503e-146
-1.33562	0.25	0.209	HIST1H2BN	2.36835904174151e-146
-0.763171	0.165	0.13	FBXW8	1.26622251605707e-145
-0.542921	0.127	0.226	CYP4V2	1.44149295183e-145
-0.709435	0.285	0.376	CERS5	2.12028358632819e-145
-0.563487	0.161	0.106	PLXNC1	7.66816791793626e-145
-0.321678	0.443	0.342	CASP8AP2	8.66707266886152e-145
-0.0215529	0.418	0.324	CDKN2AIP	9.76825443006308e-145
-0.235015	0.4	0.304	POLR2D	1.86202522284941e-144
-0.778151	0.203	0.28	IL24	1.99604980705643e-144
-0.928224	0.225	0.325	TXLNG	2.09341025864807e-144
-0.0835069	0.288	0.214	GZMM	9.47778991546811e-144
-1.05497	0.314	0.405	IER2	1.110917478237e-143
0.457356	0.274	0.138	GPR65	1.88670279380583e-143
-0.359635	0.451	0.351	PCNA	2.62937768048574e-143
-0.821896	0.2	0.272	ICA1L	3.31971568267677e-143
-0.500251	0.257	0.348	RBM19	5.66980533846998e-143
-0.663448	0.33	0.265	SLC2A4RG	5.81872112781806e-143
-0.538778	0.31	0.238	STX2	1.4504627993088e-142
-0.395853	0.384	0.296	CNOT9	3.89877235747623e-142
0.259909	0.193	0.283	CARD19	5.62268102424401e-142
-0.562343	0.346	0.26	FBXO33	5.76302759585316e-142
-0.598696	0.195	0.297	CEP95	7.39255006456458e-142
-0.218767	0.331	0.428	ZNF576	2.37970135108151e-141
-0.38278	0.403	0.298	USP21	2.53519544887215e-141
-1.27259	0.214	0.344	GPR155	3.01068451452406e-141
-0.154118	0.363	0.269	SCAMP1-AS1	5.56402218331816e-141
0.115439	0.261	0.178	DDX10	8.60211522851878e-141
-0.502251	0.298	0.222	PUS10	9.95314681350964e-141
-0.858506	0.021	0.018	CCL3L1	1.40122338130346e-140
0.0157543	0.01	0.012	SLC7A7	1.88242512510561e-140
-0.259179	0.259	0.345	MGAT5	8.63940149291209e-140
-0.828823	0.299	0.401	LDLRAP1	1.68061641974719e-139
-0.615163	0.215	0.314	KANTR	2.61168319447995e-139
-0.0808499	0.517	0.416	ZEB1	3.48995530683058e-139
0.0616667	0.068	0.061	ODF3B	4.48351390499435e-139
-0.72213	0.328	0.292	VMP1	1.10208396211136e-138
-0.468469	0.308	0.225	MT1F	2.30151171584932e-138
-0.143269	0.422	0.318	TRAPPC2	5.14993137206665e-138
-0.761333	0.405	0.308	FBXO44	1.19683254093263e-137
-0.689458	0.503	0.39	TCAF2	2.56411003495767e-137
0.433713	0.261	0.206	REL	8.32390717321219e-137
-0.450138	0.285	0.358	FKBP5	1.23058062616139e-136
-0.521286	0.191	0.271	LINC00476	2.51833343487968e-136
-0.363377	0.318	0.425	SLC35E3	2.71587661444251e-136
-0.105495	0.389	0.319	FCMR	6.2958753633369e-136
-0.551386	0.377	0.278	MPHOSPH10	7.60570785746749e-136
-0.125281	0.001	0.005	HLA-DRA	8.20536609679985e-136
-1.2173	0.273	0.213	SAMD9L	8.49414199584796e-136
-0.354931	0.015	0.06	HLA-DPB1	9.96663385295885e-136
-0.21194	0.52	0.412	IL27RA	1.45812297192271e-135
-0.537482	0.24	0.21	SETD1B	3.76629592874548e-135
-0.845046	0.548	0.621	JUNB	4.65143829448093e-135
0.079103	0.437	0.338	CEP57	1.03786105643493e-134
-0.918977	0.207	0.367	ID3	4.71640458723281e-134
-0.399134	0.399	0.294	DPH5	1.14194610233396e-133
-0.397803	0.374	0.454	CD99	1.64328399348445e-133
-1.01157	0.11	0.164	SGK1	1.03354356776331e-132
-0.0564818	0.526	0.433	SYNE2	1.82269586590771e-132
-1.67045	0.036	0.025	PRF1	2.38181905776218e-132
-0.33223	0.276	0.206	C2orf69	3.37832505896324e-132
-0.190431	0.17	0.143	CCDC28B	3.6770972181128e-132
-0.516277	0.391	0.312	CSKMT	5.61244234453478e-132
0.103246	0.524	0.421	FAM107B	6.83999564295738e-132
-0.828088	0.281	0.245	EPM2AIP1	8.02846117789423e-132
-1.05086	0.111	0.098	IL2RB	9.77785928155727e-132
-0.395545	0.477	0.374	PHF1	1.17656287297012e-131
-1.01879	0.278	0.373	SEC22C	1.92586048702006e-131
0.0729359	0.252	0.205	APOL6	4.27559149635977e-131
-0.777103	0.378	0.299	RAD52	4.69062864327021e-131
-0.299171	0.305	0.224	ZHX2	7.59717749543085e-131
-0.0214642	0.098	0.047	DUSP6	1.21136261443864e-130
-1.0167	0.378	0.487	ITGB1	1.31078574166956e-130
-0.415384	0.392	0.299	THAP7	2.42921482372647e-130
-0.509502	0.162	0.261	METAP1D	2.43055591276014e-130
-0.550801	0.26	0.35	HPS4	3.05708759989835e-130
-0.518801	0.398	0.319	BTN3A1	3.45355769244196e-130
-0.35219	0.384	0.299	IGSF8	3.91531722722792e-130
-0.391291	0.417	0.314	PBDC1	5.77905782231152e-130
-0.526377	0.412	0.319	POC1B	6.16847254840809e-130
-0.791326	0.141	0.202	B4GALT4	3.81809346522238e-129
-0.856113	0.274	0.206	LPP	4.27663501693157e-129
-0.467814	0.122	0.214	ZNF740	2.2636394348892e-128
-0.331061	0.18	0.278	CCDC152	7.15013964712819e-128
-0.509637	0.328	0.419	LINC00513	7.50241862568266e-128
-0.734803	0.459	0.346	BICDL1	8.58455936774358e-128
-0.368897	0.469	0.387	NVL	3.58580079179627e-127
-1.06706	0.236	0.333	PIGN	4.01774776814667e-127
-0.687129	0.162	0.195	ADAT2	5.38815157493041e-127
-0.446262	0.146	0.287	NUBPL	1.13070494526464e-126
0.813456	0.394	0.243	MYBL1	1.85701192513787e-126
-0.261852	0.329	0.248	PPM1N	2.10520228303257e-126
-0.529425	0.004	0.006	CX3CR1	2.20721615639527e-126
0.302439	0.27	0.193	MAPRE2	3.19689832073301e-126
-0.422465	0.009	0.011	MARCKS	4.26809601728053e-126
-0.621401	0.064	0.097	IFNG	7.74867317396736e-126
-0.735883	0.205	0.177	APOBEC3C	3.30787555953072e-125
-0.240631	0.315	0.24	USE1	4.17239933951179e-125
-0.622013	0.065	0.065	LPCAT1	5.27022411816984e-125
-0.435625	0.401	0.323	DYRK2	4.11182705383931e-124
-0.901778	0.227	0.314	L3MBTL3	5.23384847784535e-124
-0.401528	0.313	0.248	ACO1	6.07034115859533e-124
-0.784089	0.422	0.506	GATA3	6.29396398158024e-124
0.456451	0.008	0.009	XCL1	1.01455320363375e-123
-0.281619	0.245	0.223	ZNF550	2.63433770312849e-123
-0.845295	0.3	0.396	MUTYH	4.77863978442112e-123
-0.33503	0.4	0.307	INTS6	1.07669019561324e-122
-0.690707	0.153	0.246	NKIRAS1	2.06963412487438e-122
-0.535952	0.287	0.32	TBCB	2.40477682576997e-122
-0.61365	0.275	0.364	SLC24A1	2.80636099316145e-122
-0.847849	0.403	0.328	CCDC77	2.9542607863079e-122
-0.609553	0.356	0.283	ARRDC3	3.16808321074298e-122
-0.417465	0.198	0.223	ADAL	3.46325242934236e-122
-0.691222	0.3	0.238	ZNF557	3.79602937501514e-122
-0.322143	0.409	0.355	HSP90B1	5.8298696021935e-122
-0.225726	0.56	0.467	COBLL1	7.12904869127896e-122
-0.47755	0.047	0.066	KLF10	7.65853376191568e-122
0.0230442	0.334	0.264	APPBP2	7.84509190500102e-122
-0.398741	0.279	0.369	COX11	7.86233864379505e-122
-0.405264	0.329	0.242	SPEF2	1.07370653053881e-121
-1.03641	0.292	0.255	PRMT9	1.38637716038939e-121
-0.870443	0.289	0.382	KCNA3	3.72213124517725e-121
-0.269132	0.014	0.02	AOAH	7.05122653057012e-121
-0.438708	0.367	0.269	RPTOR	7.62051937646277e-121
-0.551615	0.389	0.314	KATNAL1	9.08429144674174e-121
-0.147918	0.395	0.299	RPAP2	9.37374188607433e-121
-0.585473	0.244	0.232	SLC2A1	2.76058433182669e-120
-0.318329	0.123	0.12	NUP214	2.80561637974065e-120
-0.419361	0.443	0.347	TRAF2	4.71846698560824e-120
-0.63789	0.332	0.26	FOXO1	5.3559346367364e-120
-0.606888	0.195	0.281	CDKAL1	7.82819132443347e-120
-0.311074	0.109	0.178	STX7	9.28246697074563e-120
-0.501398	0.225	0.214	MVK	1.37409098169348e-118
-0.433512	0.284	0.208	MIS18BP1	1.78039503216494e-118
-0.603342	0.494	0.401	CD27	2.61709404939372e-118
-0.540361	0.236	0.229	TUBGCP4	3.04285356094495e-118
-0.575806	0.18	0.296	IFT74	4.26306917349913e-118
-0.0708494	0.129	0.124	PEAK1	4.32688146288001e-118
-0.496317	0.574	0.47	GALT	4.54486640104169e-118
-0.78836	0.38	0.292	CBX7	4.92121256772562e-118
-0.609557	0.211	0.265	USF3	8.430213951169e-118
-0.427896	0.206	0.337	HERC5	1.1134815028164e-117
-0.396083	0.305	0.224	ZNF891	1.67561228101621e-117
-0.511737	0.408	0.316	PLEKHA3	2.77702395261589e-117
-0.38344	0.127	0.172	AHI1	2.93436742079594e-117
-0.331896	0.461	0.399	ARHGEF12	5.43565330364206e-117
-0.68195	0.322	0.253	CEP85L	6.06820850101462e-117
-0.482767	0.217	0.304	ZSCAN18	6.19261342821801e-117
-0.582152	0.287	0.26	MSH2	1.52749741911593e-116
-1.11422	0.265	0.212	MBTD1	1.54233492246119e-116
-0.466196	0.004	0.021	HLA-DRB1	1.69841875945711e-116
-0.517398	0.257	0.339	GALK2	3.60857438444837e-116
-0.497623	0.235	0.18	C1orf174	8.91660933479448e-116
-0.327732	0.248	0.213	NR3C2	1.1027703241846e-115
-0.899281	0.162	0.236	ZBTB37	1.57088836344581e-115
-1.10297	0.181	0.178	HLCS	1.6353516793574e-115
-0.581408	0.183	0.28	GNB1L	2.39263743973917e-115
-0.697199	0.254	0.3	NSRP1	3.30089389645947e-115
-0.910381	0.188	0.211	ACSF3	3.89335955723413e-115
-0.968063	0.204	0.234	RBM26	3.90731977732489e-115
-0.873151	0.361	0.293	TAF8	3.98958101626907e-115
-0.425744	0.173	0.188	DCUN1D4	4.08196870035127e-115
0.449616	0.238	0.107	PPP2R2B	4.26622484861399e-115
-0.523301	0.296	0.231	PPAN-P2RY11	5.39047247710672e-115
-0.73924	0.227	0.166	ZNF182	1.08049733559922e-114
-0.547882	0.225	0.181	TOX	1.14753694707524e-114
-0.640638	0.373	0.32	CYP51A1	1.34529984611139e-114
-0.68412	0.264	0.363	NCK2	1.76127759570234e-114
-0.229786	0.375	0.295	ZPR1	4.94242435670096e-114
-0.633528	0.233	0.197	SP4	6.18139505703413e-114
0.196054	0.583	0.49	TNFRSF25	7.23042721382442e-114
0.0761501	0.612	0.523	NPM1	8.39616499245619e-114
-0.706518	0.152	0.254	NELL2	1.10121329735518e-113
-0.305797	0.016	0.014	IGFBP7	1.62697074727745e-113
-0.543017	0.298	0.241	SLC39A13	3.17639349283229e-113
-0.646342	0.418	0.331	RRM1	3.40945028692266e-113
-0.0654675	0.051	0.061	C19orf38	3.53910460588731e-113
-0.429482	0.34	0.42	ZFYVE28	7.38475149376407e-113
-0.557453	0.336	0.274	LRIG2	8.52204073753232e-113
-0.417379	0.283	0.208	ZNF677	8.886314402525e-113
-0.617686	0.319	0.272	SHC1	1.07812065186404e-112
-0.544047	0.242	0.196	GUCD1	2.28418488158739e-112
-0.313165	0.45	0.352	GDI1	3.0111369234444e-112
-0.256731	0.213	0.291	AP4M1	4.12344821757587e-112
-0.859145	0.273	0.314	ARID4A	7.26139253340106e-112
-0.855081	0.314	0.364	OGA	9.6910900050416e-112
-0.288876	0.261	0.216	ZNF324	1.07020286498941e-111
-0.763838	0.15	0.218	HOMER1	1.2800004379686e-111
-0.11957	0.238	0.2	ALG11	1.39001090899808e-111
-0.791859	0.106	0.188	ARL13B	1.71275527076529e-111
-0.761611	0.211	0.28	FRA10AC1	2.37818773441124e-111
-0.307084	0.113	0.103	CD79B	2.55444459756615e-111
0.0442702	0.358	0.448	HMOX2	2.59019324044828e-111
-0.289025	0.191	0.232	ZBTB44	2.92323193371458e-111
-0.35247	0.511	0.41	FEN1	3.40835241155162e-111
-0.459799	0.326	0.281	EEF1AKMT1	4.69142992479715e-111
-1.07779	0.175	0.155	RRBP1	9.06110697732611e-111
0.00990496	0.472	0.364	CFAP36	3.25212365676042e-110
-0.608185	0.168	0.192	ZFAND5	4.1056123284491e-110
-0.292393	0.285	0.212	ANGEL2	4.84203639975554e-110
-0.66969	0.209	0.261	CNPY4	5.56771613278667e-110
-0.0591153	0.054	0.052	RNF130	8.87313919837541e-110
-0.472738	0.191	0.251	POLR1A	1.30208200930755e-109
-0.461529	0.492	0.408	DOCK10	1.62320297551613e-109
-0.80437	0.172	0.275	DGKE	1.63214718150048e-109
0.167188	0.341	0.284	GLRX	2.05662492219009e-109
-0.437621	0.254	0.346	HSPH1	2.15451839168368e-109
-0.702321	0.391	0.333	TSC1	3.30761433507771e-109
0.0181843	0.002	0.003	FCN1	3.95719849429366e-109
-0.313395	0.303	0.25	DCAF5	6.40118789572342e-109
-0.282543	0.014	0.045	HLA-DPA1	9.33215638575459e-109
-0.288275	0.321	0.433	UTP20	1.04130087657377e-108
-0.525388	0.244	0.316	WDR76	1.10419838594072e-108
-0.0771759	0.383	0.282	GPATCH11	1.37526153094858e-108
-0.401308	0.426	0.33	MSMO1	1.58966100595117e-108
-0.631031	0.18	0.218	TTLL5	1.75946283959937e-108
-1.31542	0.167	0.19	PCNT	2.6926293558575e-108
-0.237325	0.374	0.298	SLC27A5	4.048868821066e-108
0.265971	0.134	0.104	CHP1	4.92003979376843e-108
-0.646832	0.288	0.371	RPUSD2	5.51431983645953e-108
-0.424371	0.341	0.283	UMPS	7.40671575504773e-108
-0.494043	0.254	0.194	ZNF169	8.3698132914578e-108
-0.406774	0.281	0.369	LINC02361	1.00521216176611e-107
-0.239931	0.271	0.176	PPP1R14B	1.3648485962145e-107
-0.366524	0.342	0.277	ARHGAP9	1.54996357467589e-107
-0.562232	0.324	0.378	VPS13A	1.92701457207275e-107
-0.314228	0.017	0.017	CLEC7A	4.83721757752317e-107
-0.615266	0.315	0.255	TFPT	5.49946381306417e-107
-0.672142	0.307	0.201	TMEM140	6.85277458478094e-107
-0.289493	0.322	0.237	PYHIN1	8.17963478415525e-107
0.129714	0.503	0.429	HSP90AB1	1.90384840026754e-106
-0.301414	0.186	0.199	HMG20A	3.39134411377171e-106
-0.569626	0.22	0.213	ABHD17B	3.40200004220832e-106
-0.234027	0.193	0.216	NKAPD1	3.75275471307881e-106
-0.867237	0.259	0.396	ATG9B	5.92987230984999e-106
-1.11437	0.269	0.181	BCL7A	7.98445441857807e-106
-0.614425	0.382	0.305	TAF3	8.54699923351831e-106
-0.551827	0.438	0.359	NSD1	1.29262294955269e-105
-0.680652	0.279	0.348	RNF19A	1.62094809631566e-105
-0.538997	0.542	0.613	TSC22D3	1.92000352831617e-105
-0.897531	0.243	0.202	KLHDC4	3.29557260866192e-105
-0.563807	0.493	0.403	MPRIP	9.04927563600792e-105
-0.512074	0.251	0.331	GGPS1	1.47373303846782e-104
-0.458151	0.413	0.331	CNST	2.35045782886519e-104
-0.585869	0.325	0.403	ARHGAP5	2.92821523468449e-104
-0.589109	0.163	0.263	PLCG1	5.9703785423809e-104
-0.432983	0.301	0.433	LINC02328	6.90620338848056e-104
-0.308441	0.24	0.332	NARS2	1.05662033489749e-103
-0.633523	0.166	0.268	BRMS1L	1.24858311940965e-103
-0.947913	0.302	0.396	GCNT4	1.30498900558017e-103
-0.926199	0.229	0.373	PLCL1	1.72565102515816e-103
-1.00449	0.192	0.229	GBP4	2.16470071211778e-103
-0.902383	0.133	0.159	SLC20A1	4.09141172946359e-103
-3.40632	0.025	0.007	NKG7	1.29096746381693e-102
-0.0900122	0.532	0.439	EML4	1.81699311768106e-102
-0.687573	0.166	0.224	ZNF43	5.09972372491596e-102
-0.624228	0.319	0.398	LY9	8.14038751558049e-102
-0.480897	0.154	0.227	NFIA	1.05218359390325e-101
-0.23257	0.224	0.297	IFT57	1.21827439182898e-101
-0.418681	0.693	0.59	ISG20	1.43945180924706e-101
-0.063492	0.653	0.584	GPR183	4.56224985439728e-101
-0.498295	0.38	0.452	CITED2	4.83070021687016e-101
-0.294986	0.438	0.516	TXNIP	6.56488665693957e-101
-0.715664	0.213	0.201	MT2A	8.74315849176704e-101
-0.554904	0.61	0.51	ANO9	5.09007217214529e-100
-0.260884	0.382	0.329	CD164	5.25339648789221e-100
-0.391127	0.026	0.039	NCF2	6.85054666812215e-100
-0.440368	0.237	0.286	PPP1R10	9.96352916437001e-100
-0.271006	0.517	0.417	MGAT4A	1.26064259915199e-99
-0.76365	0.315	0.266	MIAT	1.49561248566269e-99
-0.375424	0.257	0.359	THADA	2.32181246442259e-99
-0.632044	0.165	0.291	C2CD3	3.64333383268375e-99
-0.569587	0.124	0.195	ADCY9	5.72909095983604e-99
-0.596708	0.386	0.309	RALGDS	7.11947586685976e-99
-1.02625	0.257	0.342	WWP1	1.21985880279118e-98
-0.874593	0.17	0.309	ZNF407	1.41334484507219e-98
-0.547969	0.175	0.196	RPGR	4.35318188785796e-98
-1.45042	0.337	0.429	CEP68	5.36296462277317e-98
-0.294747	0.121	0.206	LCORL	5.70301795820929e-98
-0.355009	0.456	0.381	ABCC10	5.94352733728924e-98
-0.783589	0.353	0.3	ZNF335	1.74757875908139e-97
0.0530628	0.383	0.312	CABIN1	2.43163022769454e-97
-0.100912	0.273	0.336	BRIX1	3.57287217185184e-97
0.00396452	0.301	0.252	TXK	4.18692278099404e-97
-0.291839	0.23	0.271	MTAP	5.20008893525183e-97
-0.202366	0.388	0.309	TBC1D5	6.48691179171172e-97
-0.830427	0.423	0.356	RNASEH2B	1.03725262399044e-96
-0.564656	0.281	0.349	TSPAN14	1.63211391034252e-96
-0.136482	0.366	0.291	ELF2	2.51302136060165e-96
-0.57196	0.14	0.232	DDX60	4.27173824512214e-96
-0.70313	0.275	0.201	HEATR1	4.65823052985144e-96
-0.488001	0.155	0.108	SSX2IP	7.57378002507261e-96
-0.0383188	0.367	0.274	SNX9	7.98756514596052e-96
-0.129151	0.278	0.238	SERPINB1	1.08051201445801e-95
-0.576817	0.331	0.268	NFATC2	1.46986803268133e-95
-0.271998	0.113	0.05	TNFSF13B	8.46534597784259e-95
-0.714571	0.212	0.315	ZFP90	8.89568479381208e-95
-0.710699	0.278	0.257	CTRL	1.16207251550789e-94
-0.923263	0.268	0.221	DDX52	1.39547600478527e-94
-0.881785	0.17	0.23	PDK1	1.48009400023085e-94
-0.52096	0.246	0.337	STRIP1	1.74189751776766e-94
-0.725681	0.365	0.307	PPME1	2.34446628094185e-94
-0.0382437	0.146	0.137	PYCARD	2.86236410437958e-94
-0.699528	0.327	0.389	PIP4K2C	3.18490581055573e-94
-0.710465	0.332	0.262	C1orf35	7.3156369914068e-94
-0.566793	0.229	0.272	ORMDL3	3.48097126083909e-93
-0.951942	0.282	0.36	STAM	3.72844108639934e-93
-1.01283	0.295	0.392	SFXN1	3.8005253813991e-93
-0.198665	0.046	0.039	RNF144B	4.79960003327675e-93
-0.424316	0.011	0.012	CD300E	5.39499092677201e-93
-0.694644	0.366	0.303	CCNH	7.700396830578e-93
-0.343761	0.425	0.331	MXI1	1.35446517024424e-92
-0.812685	0.305	0.239	SHPRH	2.57130480424452e-92
-0.761693	0.468	0.39	SLFN5	3.03772133962888e-92
-0.316435	0.222	0.266	CARD11	3.1192651801028e-92
-0.721304	0.468	0.387	PLEKHB1	3.33618118403824e-92
-0.394693	0.215	0.273	LCOR	3.61892361510401e-92
-0.843809	0.213	0.209	SETD4	4.50346710849515e-92
-0.483166	0.304	0.255	THRA	5.16720882240666e-92
-0.770083	0.326	0.406	CHURC1-FNTB	6.21704972467069e-92
-0.295763	0.373	0.302	SLC7A6	7.67458142969141e-92
-0.192966	0.362	0.28	NLRC3	1.00376518992316e-91
0.0151505	0.34	0.266	LDLRAD4	1.46980483379574e-91
0.0255535	0.617	0.526	LCK	2.36091261432125e-91
-0.331196	0.531	0.442	RHNO1	2.37914847631508e-91
-0.517277	0.154	0.151	SYT5	2.86152436143578e-91
-0.17939	0.215	0.278	SACM1L	3.45024930666166e-91
-0.510195	0.261	0.226	UPF3B	5.09756216143511e-91
-0.581154	0.347	0.281	ZC3H8	5.9980373434504e-91
-0.535435	0.401	0.335	MACF1	8.57906686155315e-91
-0.51645	0.25	0.297	LNX2	1.608885891768e-90
-0.67331	0.33	0.279	RBM34	2.421727155188e-90
-0.621286	0.449	0.37	ASXL1	2.56099065454707e-90
-0.77266	0.15	0.214	CASD1	2.91341332297045e-90
-0.0826347	0.21	0.288	PHLPP2	3.08196520542017e-90
-0.162387	0.426	0.34	CREM	3.66299275791114e-90
-0.321874	0.243	0.256	IFI44	3.96893884037719e-90
-0.246632	0.318	0.4	LTA	4.01780108811657e-90
-0.591207	0.276	0.382	MIATNB	1.22545294368242e-89
-0.509196	0.389	0.48	PDE6B	4.41283939350615e-89
-0.640699	0.355	0.439	DDIT4	4.9443299329182e-89
-0.425433	0.294	0.246	RAB2B	5.37160634549617e-89
-0.06473	0.004	0.005	MEF2C	6.82910437854527e-89
-0.0259585	0.004	0.008	RAB31	8.24843713417723e-89
-0.385348	0.235	0.215	LANCL1	1.10611462732343e-88
-0.611652	0.232	0.302	LIAS	1.12220515571262e-88
-0.381136	0.343	0.284	MIB2	1.52029692078295e-88
0.0354857	0.001	0.001	CST3	2.39213041831261e-88
-0.708031	0.433	0.365	TECPR1	2.52428631724676e-88
-0.288233	0.004	0.008	LILRB1	3.40621139765166e-88
-0.808192	0.192	0.288	TRAPPC6B	4.02284790683838e-88
-1.14247	0.214	0.284	JADE2	4.1184022136148e-88
-0.283158	0.137	0.202	S100A11	4.18355437542359e-88
-1.00207	0.24	0.323	SENP2	4.61884315524836e-88
-0.674717	0.008	0.047	LILRA6	4.89965738697137e-88
-0.0101677	0.013	0.014	FGR	5.01131170126746e-88
-0.0410299	0.017	0.02	LYN	6.665477969261e-88
-0.386811	0.297	0.222	CENPS-CORT	1.91380858484863e-87
-0.212547	0.28	0.344	MOAP1	2.43844861081753e-87
-0.651434	0.352	0.436	ASF1A	3.07685762377293e-87
-0.372146	0.263	0.271	TRIM73	4.96873751492335e-87
-1.07031	0.249	0.319	DIS3	6.23573939674537e-87
-0.236058	0.273	0.303	USP45	8.02140370463822e-87
-0.857287	0.267	0.303	MTERF4	8.57126178421809e-87
-0.485656	0.29	0.264	KLHL9	1.74022731927253e-86
-2.61472	0.02	0.043	CD8B2	2.0116374496102e-86
-0.413408	0.254	0.277	NIFK	2.06010768045014e-86
-0.621417	0.158	0.232	FAM129C	2.92921848647792e-86
-0.460757	0.208	0.243	PCYT2	3.27142667163744e-86
-1.13733	0.296	0.357	NUP160	5.77594888286629e-86
-0.108743	0.008	0.014	LILRA1	6.04481909844615e-86
-0.495095	0.269	0.197	ABHD18	7.64093820385739e-86
-0.859626	0.067	0.099	GLUL	9.6392200665745e-86
-0.232507	0.154	0.139	CEP41	1.24088139085137e-85
-0.52165	0.245	0.22	KLHDC7B	4.10018458706714e-85
-1.03206	0.265	0.238	TARBP1	4.78083685022802e-85
-1.04258	0.104	0.182	PALM2-AKAP2	4.97443670619403e-85
-1.27306	0.3	0.238	PURA	6.18786890124206e-85
-0.476015	0.115	0.083	ARHGAP26	7.59387002259494e-85
-0.766284	0.325	0.264	EDEM1	7.77103870772156e-85
-0.173889	0.133	0.164	S100A6	7.8617021213451e-85
-1.0322	0.18	0.285	SESN3	8.77033676607004e-85
-0.366461	0.435	0.375	DDX3X	1.38395997245988e-84
-1.36692	0.3	0.426	SLF1	1.78589939765538e-84
-0.70777	0.215	0.297	XYLT2	1.86324402452225e-84
-0.491327	0.219	0.204	SACS	2.20104802597545e-84
-0.59278	0.117	0.252	NEIL1	3.29567601650113e-84
-0.225488	0.346	0.276	DNAJC24	3.79276998736313e-84
-0.145758	0.011	0.017	RNASE6	5.29379568475292e-84
-0.770465	0.268	0.315	CBX5	9.8852581022567e-84
-0.605639	0.275	0.255	ATG16L1	1.78976390412551e-83
-0.242423	0.503	0.426	CAMK4	2.00606026880076e-83
-1.10995	0.173	0.199	PDZD8	3.06195605924271e-83
-0.705332	0.283	0.253	ESR2	3.09381040878844e-83
-0.857441	0.371	0.294	FAM214A	4.27049451043955e-83
0.535574	0.049	0.048	SLC43A2	1.23549897180451e-82
-0.336952	0.363	0.297	AASDH	1.55533466215588e-82
-0.562727	0.367	0.443	THEM4	1.74409559016859e-82
-0.344054	0.278	0.231	MYBBP1A	2.03042036130082e-82
-0.132691	0.402	0.357	CSTB	2.42276814908433e-82
-0.633905	0.395	0.338	UBE2F-SCLY	2.51491317790013e-82
-0.372676	0.412	0.362	PJA1	2.67559225751993e-82
-0.274141	0.178	0.264	ARHGAP35	4.19080948628174e-82
-0.688022	0.023	0.04	YBX3	4.33737016009243e-82
-0.27078	0.401	0.342	BBX	5.02907660778312e-82
-1.01093	0.258	0.22	NPHP3-ACAD11	5.36782776580449e-82
-0.848812	0.269	0.236	MFAP1	6.0569991683417e-82
0.263119	0.708	0.643	IL7R	7.3993127911748e-82
-0.643165	0.318	0.257	SERPINB9	8.84758912722893e-82
-0.837414	0.249	0.315	TUBGCP6	1.57926078239136e-81
-0.492562	0.21	0.277	CHD3	1.81425229347836e-81
-0.393011	0.243	0.177	CCDC92	2.44271180433908e-81
-0.643694	0.118	0.176	GDPD5	3.01549424345336e-81
-0.760753	0.273	0.326	RNF113A	3.75484383734783e-81
-0.703317	0.248	0.322	CCR7	4.02447071182775e-81
-0.47341	0.18	0.247	BACH2	4.49489834420544e-81
-0.163519	0.287	0.215	PLAC8	4.69721491832936e-81
-0.907202	0.372	0.308	MAPKAPK5-AS1	5.26088004448394e-81
-0.620173	0.359	0.411	TBC1D10C	6.7408861928834e-81
-0.794727	0.16	0.264	ZCCHC14	7.39063398808754e-81
-0.71803	0.267	0.203	SLC5A6	7.42626422697515e-81
-0.565994	0.297	0.335	CFAP97	1.0093691028339e-80
-0.224835	0.145	0.215	KMT5A	1.19677428328795e-80
-0.658592	0.129	0.2	APBA2	1.24415426620919e-80
-0.0541052	0.215	0.273	DBR1	1.86021649382833e-80
-0.683734	0.017	0.016	PRSS23	2.74930776512475e-80
0.0246511	0.009	0.009	MS4A6E	4.33487362024758e-80
-0.885763	0.205	0.255	RBBP5	4.40872702177768e-80
-0.0427554	0.571	0.484	INPP4B	4.87874466991637e-80
-0.613361	0.306	0.227	EDC3	6.99363492634698e-80
-0.850662	0.205	0.162	EEA1	7.04935377822991e-80
-0.771842	0.293	0.394	TRAF1	1.31784836190842e-79
-0.177414	0.157	0.102	FOSL2	1.57114727764422e-79
-0.449038	0.221	0.241	TCTE3	2.09258228906747e-79
-0.412486	0.232	0.303	NFX1	2.52496950759789e-79
-0.54038	0.317	0.263	SLC9B2	2.71044702483509e-79
-0.857508	0.181	0.24	NCOA3	6.28760528980728e-79
-1.30204	0.213	0.318	IL4R	6.52187528709788e-79
-0.661541	0.373	0.307	FOXRED1	7.2378211610586e-79
-0.606449	0.456	0.37	HIST1H4C	1.02584915761009e-78
-0.692931	0.393	0.331	ATG2A	1.33677876964241e-78
-0.64189	0.306	0.415	BTD	1.88089206258068e-78
-0.290673	0.297	0.24	ATP2A3	2.00797583197913e-78
-0.225311	0.317	0.355	RASSF7	2.16351323941897e-78
-0.948963	0.152	0.171	LLGL2	3.50967332818208e-78
-0.826203	0.26	0.313	SMC4	5.13679746324465e-78
-0.537926	0.344	0.297	FAM118A	6.53762171258078e-78
-0.304004	0.296	0.274	USP37	8.52430642522563e-78
-0.313764	0.255	0.217	RGPD6	9.95474970352205e-78
-0.377001	0.301	0.233	RP9	2.76786645431275e-77
-1.13711	0.314	0.399	ASCC1	3.00918181751856e-77
-0.58484	0.459	0.397	CDC23	4.17366128707447e-77
-0.20796	0.351	0.267	PLEKHG3	7.3079662022325e-77
-0.599888	0.321	0.406	FAM13A	8.52772572514566e-77
-0.648409	0.297	0.393	SFMBT1	3.50241635366233e-76
-0.702783	0.417	0.48	BCL11B	5.35997422333813e-76
-0.404065	0.349	0.272	EPHA4	6.48533237720061e-76
-0.784458	0.13	0.124	ALYREF	6.96560197594363e-76
-0.318168	0.293	0.35	BTN3A2	8.47130567460615e-76
-0.497506	0.403	0.351	BEX3	9.77261297661761e-76
-0.590751	0.232	0.314	TUBD1	9.85146849794248e-76
0.00949868	0.004	0.006	MNDA	1.0277249361411e-75
-0.308205	0.401	0.463	HNRNPU	1.05905493301102e-75
-0.831003	0.226	0.197	TCOF1	1.39909333938926e-75
-0.00133496	0.238	0.244	HEATR9	1.79442274173296e-75
-0.141286	0.269	0.351	HAUS5	2.00422103940113e-75
-0.453563	0.299	0.258	SPATS2	2.04328312946781e-75
-0.341887	0.314	0.256	CBLB	2.07481476370585e-75
-0.978122	0.222	0.285	CCP110	2.55608916494859e-75
-0.291892	0.45	0.371	FYN	4.29512596924695e-75
-0.491105	0.21	0.16	CAMK2D	6.19146094054804e-75
-1.36127	0.151	0.224	STMN1	6.51185445508864e-75
-0.501038	0.15	0.197	IL17RA	9.72069219926401e-75
-0.460354	0.058	0.219	FAN1	9.73562811147707e-75
-0.80624	0.368	0.302	PCMTD2	1.25947532134448e-74
-1.03035	0.171	0.251	NEK1	1.69393090849556e-74
-0.24949	0.235	0.304	ZNF562	5.21530875212039e-74
-0.69402	0.355	0.281	S100PBP	6.15731064094372e-74
-0.158563	0.325	0.266	BSG	6.79223206145645e-74
-0.34185	0.006	0.011	SYK	1.11864525711992e-73
-0.918197	0.182	0.182	RALGAPA1	2.00238636742502e-73
0.111786	0.068	0.105	IFNGR2	2.04988838532794e-73
-0.571215	0.04	0.108	CD9	2.82449791161512e-73
-1.11975	0.255	0.238	NAF1	3.08532436056311e-73
-0.352354	0.545	0.465	SLC39A8	3.39853595548489e-73
0.635579	0.266	0.131	KLRG1	1.27283752389819e-72
-0.875852	0.283	0.252	BTN3A3	1.74768768038121e-72
-0.470828	0.234	0.297	RBM48	2.34568531170571e-72
-0.409563	0.307	0.271	EID2B	5.52730634652247e-72
-0.716289	0.17	0.206	GIHCG	6.1215991324316e-72
-0.746327	0.486	0.519	ADAM19	7.68180921444282e-72
-0.358614	0.216	0.252	TSEN54	9.6606116008424e-72
-0.292347	0.316	0.396	TNFSF8	1.1240702355953e-71
-0.703869	0.092	0.105	BACH1	1.55994612238445e-71
-1.08409	0.146	0.258	FHIT	1.93814601081312e-71
-0.74281	0.017	0.034	C9	2.16728171248071e-71
-0.59489	0.394	0.315	PUS7L	2.18233983224786e-71
-0.588518	0.249	0.318	HSD17B7	3.23932490140408e-71
-0.178203	0.338	0.291	CCNL2	4.69071412049951e-71
-1.12635	0.266	0.321	MSI2	6.6680375168853e-71
-0.167761	0.487	0.414	SRSF8	8.27454535262202e-71
-0.73901	0.227	0.291	CDC37L1	8.37594434938329e-71
-0.0435415	0.402	0.351	PRR13	9.56188982750008e-71
-0.541203	0.233	0.22	SEL1L3	1.00258197198833e-70
-0.30603	0.25	0.3	KLHL36	1.02703195974384e-70
-0.485505	0.362	0.295	GSPT2	1.58438443223843e-70
-0.510234	0.315	0.261	ATXN7L3B	1.65963214741472e-70
-0.403065	0.292	0.278	DOK2	1.81872394872574e-70
-0.765308	0.245	0.336	RADX	2.30345367380384e-70
-0.239855	0.374	0.412	ALOX5AP	2.55307050165623e-70
-0.641647	0.271	0.361	CCDC127	5.10997596007446e-70
-0.876388	0.263	0.272	ZNF276	7.1496831492204e-70
-0.213913	0.419	0.32	ARL14EP	8.67667879298679e-70
-0.234591	0.478	0.425	PPP2R5C	8.91250475675963e-70
-0.607081	0.329	0.304	GPR180	2.35384197820933e-69
-1.79471	0.443	0.513	RGPD2	2.76077381210629e-69
-0.693271	0.193	0.256	KRBOX4	3.19651478521542e-69
-0.158461	0.463	0.39	ZNF525	3.23721981927133e-69
-0.822045	0.219	0.164	ADAM10	3.44623719620168e-69
-1.12745	0.192	0.252	NAA16	4.62453698257181e-69
-0.772254	0.435	0.384	TRAK2	6.32529855270973e-69
-0.147938	0.351	0.436	CASP6	6.47878034723467e-69
-0.413338	0.279	0.333	RDH14	6.81748460221798e-69
-0.230176	0.506	0.429	EZR	7.51967367529987e-69
-0.245385	0.393	0.34	ZNF766	9.43573022435517e-69
-0.841367	0.204	0.276	PMS1	1.18178838791187e-68
-0.694745	0.116	0.224	MPP6	2.72311383467344e-68
-0.512041	0.348	0.381	NDUFB10	4.76587628680558e-68
-0.157854	0.321	0.25	ZDHHC2	5.25872736282917e-68
-0.776179	0.439	0.498	FOXP1	7.60610975907727e-68
-0.483033	0.008	0.011	GZMH	1.16238173005505e-67
-0.507719	0.327	0.267	DPY19L4	1.6621617328513e-67
-0.498384	0.266	0.234	DCAKD	2.31421882980097e-67
-0.640349	0.184	0.294	F11R	3.67963561714543e-67
-0.461735	0.339	0.281	DMTF1	5.40046304572152e-67
-0.270065	0.353	0.442	BAG3	9.88643679563978e-67
-0.626062	0.056	0.105	SCPEP1	1.10683411339886e-66
-0.337534	0.214	0.204	JMJD7	1.21279782084746e-66
-0.605368	0.457	0.398	ZNF813	1.58006384781365e-66
-0.153433	0.365	0.293	MANF	1.63572785197183e-66
-0.465865	0.279	0.339	IRF3	1.73493446621005e-66
-1.32994	0.171	0.257	IL6ST	2.86982039162172e-66
-0.955405	0.289	0.244	MIGA1	4.74331472873908e-66
-0.422004	0.238	0.234	RFWD3	5.11601508668631e-66
-0.550875	0.239	0.322	KBTBD3	6.53936097739143e-66
-0.819494	0.297	0.237	ACOT1	7.87935708952884e-66
-0.756881	0.226	0.327	SFMBT2	9.14193089519801e-66
-0.592838	0.289	0.233	TMEM245	1.60132695673718e-65
-0.12895	0.301	0.277	NAP1L5	2.01450506573928e-65
-0.928512	0.191	0.244	PWP2	2.37746387559021e-65
-0.369773	0.478	0.539	FYB1	2.71970761915935e-65
-0.203416	0.267	0.192	B4GALT1	1.36449164824316e-64
-0.44431	0.221	0.213	MAP9	1.71853151524683e-64
-0.151018	0.239	0.151	EAF1	3.83842594574329e-64
-0.259312	0.257	0.314	ZNF395	4.07498920115353e-64
-0.853797	0.29	0.373	IMMP2L	4.11395237590138e-64
-0.825548	0.206	0.266	ZRANB3	5.55297781745607e-64
-0.655136	0.336	0.411	TMEM14A	6.28362514128977e-64
0.154127	0.21	0.113	LAG3	6.94018994327699e-64
0.0147872	0.119	0.089	COL6A2	7.49832310377997e-64
-0.599289	0.295	0.35	NDRG2	9.38622773888987e-64
-0.0202101	0.103	0.089	EFHD2	1.12206849705893e-63
-0.343796	0.245	0.207	PLPP5	1.54095243764442e-63
-0.0317042	0.186	0.113	ABCA2	1.58742422262857e-63
-0.59893	0.157	0.151	PYROXD2	1.69884090129275e-63
-1.12066	0.282	0.362	MAGED2	1.80798998377842e-63
-0.275347	0.072	0.088	FCAR	2.38020409370317e-63
-0.70707	0.242	0.333	FAM210A	2.99078816144244e-63
0.249268	0.296	0.304	TNFRSF18	3.07468406475007e-63
-0.743777	0.267	0.338	KLHDC2	3.44953089425283e-63
-0.632928	0.246	0.267	TUBGCP5	1.40743905235818e-62
-0.373493	0.257	0.308	LITAF	1.51711016581327e-62
-0.478766	0.503	0.564	CXCR4	1.84796009146535e-62
-0.499927	0.142	0.22	CTU2	2.02133867810226e-62
-0.244541	0.24	0.191	SASS6	3.6643058194682e-62
-0.0732609	0.379	0.327	MAX	4.61136895108184e-62
-0.254439	0.39	0.336	GRAP2	4.76557369443688e-62
-0.449689	0.022	0.028	IGSF6	4.82008257344713e-62
-0.578749	0.068	0.07	ENG	7.45361585623337e-62
-0.698947	0.331	0.283	MARK4	8.39794563556311e-62
-0.632729	0.266	0.294	TRIM56	1.41104155927604e-61
-0.199801	0.012	0.013	MAFB	1.93371939539172e-61
-0.71846	0.186	0.256	HKR1	2.14091291241519e-61
-0.459987	0.315	0.272	SELPLG	3.06198160033507e-61
-0.298622	0.077	0.082	AGTRAP	5.64168988144174e-61
-0.448402	0.217	0.266	SNHG9	5.88391798821138e-61
-0.586935	0.325	0.29	SPRTN	7.84283615450539e-61
-0.673168	0.359	0.311	PARD6B	1.89759431727804e-60
-0.5126	0.383	0.329	CSTF1	2.18340495169223e-60
-0.279505	0.272	0.225	CTDSPL2	2.53266521271013e-60
-0.0574432	0.008	0.007	MPEG1	2.74381459020828e-60
-0.431222	0.02	0.04	APOBEC3A	3.00035741764145e-60
-0.0621184	0.022	0.011	LRRC25	3.30064546356596e-60
-0.613202	0.24	0.273	ZNF821	3.91424971606831e-60
-0.909621	0.349	0.307	CTNNB1	3.92211343681742e-60
-0.580739	0.257	0.242	TMEM154	4.68768212927426e-60
-0.329794	0.272	0.252	TSHZ1	5.40080682902279e-60
0.0565412	0.607	0.541	MECOM	8.84448233083558e-60
-0.343645	0.238	0.187	AGL	9.5576784114661e-60
-0.617445	0.215	0.201	SCML1	1.11654674820953e-59
-0.561988	0.322	0.273	KLF12	1.19152764498807e-59
-0.522517	0.259	0.353	PPOX	1.27009859127363e-59
-1.1007	0.277	0.344	SETD5	1.8301713891186e-59
-0.976121	0.379	0.449	SLC2A3	1.99817483099626e-59
-0.902247	0.136	0.174	IGF1R	2.05642675909268e-59
-0.711012	0.367	0.312	SLC4A7	3.97190611749944e-59
-0.487853	0.348	0.289	ERO1B	4.03307242040076e-59
-0.46857	0.402	0.333	CD2AP	1.20395542478935e-58
-0.0875705	0.367	0.295	MCL1	1.35333308041153e-58
-0.858221	0.241	0.31	SRFBP1	1.40601430283327e-58
-0.471811	0.206	0.288	LINC01550	1.48874326201854e-58
-0.153726	0.014	0.029	IRAK3	1.89561468196855e-58
-0.898009	0.25	0.286	RNF168	3.05976692880662e-58
-0.742881	0.208	0.294	PIAS2	3.47785525360649e-58
-0.291314	0.261	0.199	MAFF	4.61025107457698e-58
-0.062949	0.335	0.283	RETREG1	4.81256636279725e-58
-0.407567	0.181	0.158	TNFRSF13C	7.36652099340904e-58
-0.0835481	0.405	0.347	HYAL3	9.31706116608415e-58
-1.0451	0.213	0.272	RINL	1.19191132720599e-57
-0.105826	0.172	0.217	HDAC4	1.25563495172115e-57
-0.65168	0.453	0.392	REST	1.35902500908467e-57
0.231597	0.313	0.264	GALNT10	1.89548207727876e-57
-0.837214	0.426	0.474	DDX24	2.26354077320538e-57
-0.682924	0.269	0.316	ELK4	2.70165909610264e-57
-0.756584	0.356	0.374	TTC19	7.37917778588896e-57
-0.137141	0.408	0.341	KIF3A	7.86508877792626e-57
-0.716778	0.23	0.277	MARCH9	8.38930973761404e-57
-0.459996	0.162	0.211	EPOR	9.4599618613676e-57
-0.759692	0.355	0.31	DLG1	1.26064654035917e-56
-0.629964	0.036	0.057	KLRC4-KLRK1	1.2623860659922e-56
-0.626688	0.219	0.276	SUPV3L1	1.65178376949481e-56
-0.230279	0.268	0.224	CTSB	1.72801474270258e-56
-0.935527	0.298	0.344	ILF3-DT	1.9181655676942e-56
-0.659223	0.417	0.345	BTG3	3.33810420153202e-56
-0.523069	0.321	0.254	ZNF383	3.34219615260238e-56
-0.053632	0.633	0.571	NOP53	6.17299207998951e-56
-0.872857	0.261	0.262	ACBD4	6.45095449605462e-56
-0.00551876	0.405	0.359	UQCR10	6.62925249929692e-56
-0.392351	0.241	0.294	HAUS6	7.13863458065597e-56
-0.520267	0.248	0.279	ANKRD28	9.28619701731467e-56
-1.02223	0.327	0.282	PITPNM2	9.8891731575128e-56
-2.66961	0.024	0.059	CD8B	1.06610388400104e-55
-0.202159	0.352	0.385	RASGRP2	1.37146395861446e-55
-0.0467815	0.288	0.279	SH3BGRL3	1.47023615520863e-55
-0.635537	0.467	0.404	NPIPB13	2.21431375626022e-55
-0.443725	0.418	0.473	PIK3IP1	2.2186050049668e-55
-0.805582	0.258	0.323	TRIM52	4.2253997858361e-55
-0.386342	0.272	0.36	F2RL2	4.55991188271622e-55
-0.564439	0.266	0.292	RHOG	5.87241693578221e-55
-0.649422	0.407	0.351	METTL16	5.92144589527045e-55
-0.360891	0.334	0.282	TUBA1B	6.38801648382824e-55
-0.372385	0.368	0.287	SLFN12L	1.24917306597672e-54
-0.243647	0.005	0.013	CD74	1.49355503982048e-54
-1.31687	0.286	0.335	TBL1XR1	1.83297924493069e-54
-0.956365	0.415	0.353	ANKRA2	2.85840248416669e-54
-0.550286	0.231	0.233	CLSTN3	4.86066851497615e-54
-0.335249	0.21	0.183	C22orf34	5.55629214392229e-54
-0.195167	0.445	0.378	DNMT1	5.97760172881436e-54
0.0409648	0.016	0.02	CTSS	5.98020546338603e-54
-0.670821	0.373	0.327	ZNF429	8.23223016137207e-54
-0.638071	0.34	0.274	TULP4	1.14510862282697e-53
-0.370948	0.172	0.221	TMEM107	1.76956138248869e-53
-0.172966	0.47	0.42	TAGLN2	1.78329624136924e-53
-0.874967	0.406	0.342	TMEM63A	2.73347169685619e-53
-0.705045	0.244	0.224	CACUL1	3.24351275690602e-53
-0.696973	0.089	0.174	FAM169A	3.31553824610489e-53
-0.450959	0.096	0.136	BAHD1	3.67567928791376e-53
-0.963043	0.318	0.344	ZRANB2	4.08816537323777e-53
-0.417303	0.345	0.294	KLHL28	4.17352848032878e-53
-0.588243	0.329	0.211	SH3PXD2A	4.57556142000344e-53
-0.456658	0.236	0.298	EME2	5.16754608380436e-53
-0.0954697	0.136	0.057	GZMA	7.93733926387261e-53
-0.421929	0.286	0.272	FBXL4	9.7262879366333e-53
-0.132907	0.209	0.153	LIN7C	1.40842644901997e-52
-0.797075	0.123	0.179	RBM12B	2.0563238522228e-52
-0.368351	0.361	0.438	AEN	3.72271451525699e-52
-0.663555	0.231	0.198	RNF144A	3.86051805070475e-52
-0.50809	0.326	0.391	DZIP3	4.52748536542225e-52
-0.709402	0.348	0.292	OFD1	5.13488744195447e-52
-0.480048	0.625	0.658	ZFP36L2	5.34353777551067e-52
-0.596361	0.1	0.077	WARS	5.39678448445797e-52
0.698733	0.144	0.168	PLEKHO1	9.85481684902062e-52
-0.496152	0.478	0.527	SOD1	1.09093564287036e-51
-0.488925	0.361	0.303	RMND1	1.49657588261387e-51
-0.480151	0.316	0.286	NEIL2	1.52498505667935e-51
0.209533	0.286	0.232	VCL	2.22815242238936e-51
-0.915788	0.316	0.377	FBXO21	2.45208250294152e-51
-0.129865	0.551	0.483	TCF7	2.51615526831039e-51
-0.572059	0.272	0.238	PHC3	3.05439374853195e-51
-0.51882	0.141	0.173	URB1-AS1	3.4513930619942e-51
-0.810714	0.271	0.328	MTERF3	4.15193625180788e-51
-0.142742	0.229	0.206	SIN3A	4.187612310009e-51
-0.272209	0.309	0.322	THUMPD1	4.33175950561258e-51
-0.97367	0.166	0.246	SLC20A2	7.2716118201866e-51
-0.423631	0.628	0.565	CD69	1.16264645034232e-50
-0.442226	0.352	0.421	HSPB1	1.33807825319812e-50
-0.394014	0.173	0.25	AGK	1.43904589448895e-50
-0.342183	0.288	0.263	RASSF3	1.83857080002447e-50
-0.640158	0.421	0.368	SLC30A7	2.137799573748e-50
-0.664123	0.283	0.326	RBM6	2.66028854853763e-50
-0.0866586	0.005	0.008	HCK	3.03270248193731e-50
-0.355124	0.285	0.205	SLC35D1	4.73729490881095e-50
-0.0184396	0.22	0.246	RAB29	4.8825743119282e-50
-0.694696	0.333	0.285	USP42	6.75658199800695e-50
-0.907709	0.268	0.321	ZCCHC7	7.43036674365493e-50
-0.671186	0.258	0.274	TMEM260	7.77165200449754e-50
-0.897161	0.264	0.319	SZT2	9.43012324221134e-50
-0.0732155	0.35	0.323	ATP6V0E1	1.08024631674507e-49
-0.0956637	0.014	0.012	LILRB4	1.09704764852114e-49
-0.597239	0.013	0.008	MCEMP1	1.1958197176542e-49
-1.1008	0.444	0.497	AP3M2	1.2774448774048e-49
-0.433055	0.271	0.276	PWWP3A	1.28985442558581e-49
-1.0397	0.24	0.236	PAM	1.70470165753009e-49
-1.10611	0.166	0.228	BCL9L	1.86148932233766e-49
-0.513875	0.009	0.011	CD14	1.8973283238242e-49
-0.787834	0.211	0.277	CDK5RAP2	2.05146725098715e-49
-0.380786	0.187	0.256	FBXO22	2.10606165791792e-49
0.0274807	0.536	0.481	EMP3	2.15761969894694e-49
-0.340721	0.46	0.355	FHL1	4.11138953851151e-49
-0.954896	0.243	0.299	PEX14	1.00380155019229e-48
-0.611216	0.044	0.018	CD160	1.39776856491006e-48
-0.182319	0.215	0.246	RUFY1	1.48350961303011e-48
-0.424492	0.308	0.272	DYRK1A	1.65684492755496e-48
-0.71912	0.391	0.323	SUMF2	2.83154237652568e-48
0.0993983	0.347	0.284	SP140	3.14199121056792e-48
-0.620004	0.368	0.407	ARHGAP10	3.40694170225167e-48
-0.752992	0.202	0.262	BICD1	3.51892491726293e-48
-0.585964	0.35	0.301	BRD7	3.61836727228285e-48
-0.610682	0.252	0.251	RBSN	3.66037607676626e-48
-0.278108	0.279	0.341	KIAA0586	3.79524099401007e-48
-0.0528504	0.008	0.005	CDA	4.97791391896748e-48
-0.504543	0.218	0.299	METTL14	6.39587358480052e-48
-0.510435	0.083	0.222	PLEKHG2	6.97859758386282e-48
-0.478028	0.302	0.375	VAMP1	7.83868920452937e-48
-0.571248	0.435	0.494	LPCAT4	8.32212887593266e-48
0.304265	0.404	0.356	TWISTNB	1.19207267976358e-47
-0.412889	0.31	0.365	REEP3	2.43248577437846e-47
-0.544464	0.267	0.308	PPM1K	2.75095790938395e-47
-0.0846015	0.082	0.111	GSTP1	3.10680834667531e-47
-0.377598	0.395	0.344	CCDC174	3.92444108353925e-47
-0.823715	0.397	0.367	ATM	4.11387557487648e-47
-0.620782	0.282	0.264	PRMT7	4.1891280045614e-47
-0.801247	0.23	0.277	RUBCN	6.05585677900313e-47
-0.316352	0.357	0.281	HECA	6.15935200519601e-47
-0.40692	0.222	0.292	BCLAF3	6.84348423313285e-47
-0.803262	0.287	0.24	ZNF639	7.46193053445939e-47
0.0729089	0.25	0.222	TOR1AIP2	1.13833643948536e-46
-0.32074	0.462	0.414	GYPC	1.33062513783671e-46
0.0160954	0.046	0.052	PTPN12	1.60039510214408e-46
-0.196582	0.063	0.051	PLA2G16	2.384393174537e-46
-0.339651	0.644	0.559	TNFRSF4	2.80207410778255e-46
-0.651852	0.246	0.324	MCM4	3.19594326815935e-46
-0.774213	0.188	0.224	CCDC137	3.42844375333551e-46
-0.464222	0.259	0.268	FKRP	4.21514942411022e-46
-0.924621	0.345	0.394	BRCA1	6.44164349901362e-46
-0.322856	0.4	0.355	PCM1	7.51001398379979e-46
-0.756405	0.251	0.302	SMAGP	7.92681836448421e-46
-0.77923	0.206	0.16	PAFAH2	9.96181628149327e-46
-0.708056	0.265	0.226	C12orf49	1.23759275937444e-45
-0.199125	0.221	0.205	BCDIN3D	1.90917867280771e-45
-0.958779	0.274	0.236	DCAF16	2.09557310232694e-45
-0.598639	0.281	0.241	IPP	2.6611914273024e-45
-0.474071	0.406	0.444	LUC7L3	2.92954873425187e-45
-0.60558	0.501	0.437	GALM	2.95383180931597e-45
-0.42945	0.346	0.286	CDK6	3.4063940368541e-45
0.042377	0.559	0.499	EIF3E	3.51322626680386e-45
-0.723377	0.183	0.149	HIST1H2AC	3.57714264940669e-45
-0.574907	0.234	0.216	ZNF121	3.8245519544943e-45
-0.907482	0.336	0.288	CHORDC1	4.21825908204449e-45
-0.990654	0.248	0.305	IL21R	6.10053319978613e-45
0.519375	0.084	0.044	PTGDR	7.87968891493521e-45
-1.0454	0.421	0.46	RIPOR2	9.06874428118532e-45
-0.85798	0.182	0.216	UGCG	1.39699504747443e-44
-1.22441	0.134	0.107	DAPP1	1.60866771131144e-44
-0.518235	0.301	0.372	TRANK1	1.61360069735287e-44
-0.44652	0.522	0.451	PIM1	2.2646445198153e-44
-0.465682	0.26	0.317	KIF16B	2.36209958700344e-44
-0.649942	0.509	0.563	BIRC3	2.5510799295629e-44
-0.807255	0.3	0.326	RASAL3	3.06303999516448e-44
-0.0476523	0.517	0.455	OCIAD2	3.53133992818892e-44
-0.147026	0.155	0.186	CD63	3.70108174238253e-44
-0.820697	0.081	0.114	AFF3	4.50045958355156e-44
-0.537714	0.025	0.027	SPON2	4.59345875765927e-44
-0.77765	0.333	0.404	TYW5	5.02106581403438e-44
-0.565779	0.294	0.257	CLK4	6.14266047716674e-44
-0.607524	0.221	0.277	RIC3	1.0367427718605e-43
-0.769805	0.427	0.383	HMGB2	1.15437568213364e-43
-0.618611	0.206	0.172	UNK	1.28923847983104e-43
-0.715557	0.012	0.012	CSF3R	1.64264384467598e-43
-0.3066	0.324	0.282	GMCL1	2.20939587157922e-43
-0.474753	0.31	0.352	ANKRD36C	2.26298710026797e-43
-0.387553	0.151	0.175	SERTAD1	3.87017091585353e-43
-0.294324	0.367	0.397	PRDM1	5.55424279956294e-43
-0.453413	0.176	0.229	PGAM5	6.45621113686531e-43
-0.111477	0.301	0.359	NT5C3A	7.52786458141763e-43
-0.232717	0.269	0.226	G2E3	9.29595723550056e-43
-0.873836	0.277	0.248	IPO9	9.45688938594755e-43
-0.409408	0.34	0.374	TXN	1.05710384251496e-42
-0.729537	0.077	0.11	CEP78	1.50249132498856e-42
-0.318582	0.534	0.463	SIRPG	1.66764799256377e-42
-0.616335	0.484	0.438	PROSER3	1.71593031801439e-42
0.293014	0.399	0.362	PIP4K2A	2.10019743572743e-42
-0.717831	0.296	0.348	METTL2B	2.38123172248922e-42
-0.445835	0.349	0.3	C22orf46	2.45012060084064e-42
-0.156989	0.207	0.241	TCEAL3	2.57602492238316e-42
-0.772735	0.228	0.28	ZNF431	3.0692248070255e-42
0.214825	0.23	0.226	DNAJC1	3.63055665477692e-42
-0.70858	0.212	0.263	TTF1	3.65220021233367e-42
-0.648903	0.317	0.29	CFAP20	4.63561193952277e-42
-0.614088	0.508	0.448	PLEKHA5	4.63687235096904e-42
-0.288022	0.357	0.4	STK17B	5.47874662187969e-42
-0.924278	0.236	0.33	RBL1	5.67019347652379e-42
-0.088725	0.319	0.286	ZNF699	5.82485629254497e-42
-0.285062	0.346	0.292	SYNGAP1	6.54013571957588e-42
-0.430406	0.371	0.426	IFITM3	7.33445972789416e-42
-0.699104	0.406	0.362	SLC26A11	8.44011897429757e-42
-0.184775	0.17	0.198	ADAM8	1.00401135500251e-41
-1.22057	0.191	0.238	HEXIM1	1.06552163641177e-41
-0.206835	0.441	0.389	LINC00861	1.13774375348654e-41
-1.00512	0.283	0.337	ZNF397	1.32578292999108e-41
-3.47563	0.01	0.011	GNLY	1.41852663842901e-41
-0.702723	0.45	0.401	PCSK7	1.59884009152059e-41
-0.832494	0.095	0.149	SAT1	1.69801045923934e-41
-0.826567	0.217	0.273	ZNF107	1.85463451472518e-41
-0.796329	0.277	0.338	SLC25A32	1.86411101437e-41
-0.781554	0.289	0.35	THOC3	2.07738873782523e-41
-0.112424	0.408	0.366	BPTF	2.08360866954028e-41
-0.871374	0.403	0.362	ERP27	2.24839503241726e-41
-0.322608	0.371	0.306	OXCT1	3.02472967774088e-41
0.0172611	0.434	0.393	COX4I1	3.46753486769633e-41
-0.713133	0.414	0.366	AKAP7	4.03907280195659e-41
-1.07337	0.13	0.171	ARHGEF9	4.21566340372616e-41
-0.972604	0.283	0.313	SCAPER	4.25688710425494e-41
-0.681257	0.176	0.235	LMBRD2	5.36516833287845e-41
-0.722528	0.349	0.304	MCM3	5.50178746944861e-41
-0.668029	0.475	0.512	TOB1	6.02033631119664e-41
-0.728443	0.341	0.297	EXOG	6.9225870411169e-41
-0.643221	0.236	0.294	ARID2	8.10014632921729e-41
-0.338975	0.425	0.456	NCL	9.50113395638389e-41
0.0467608	0.613	0.558	CALM1	9.5269325600488e-41
-0.713932	0.155	0.212	WEE1	1.0330958259567e-40
-0.528794	0.33	0.298	SECISBP2	1.15270422891019e-40
-1.00288	0.272	0.234	RIF1	1.52794465397431e-40
-0.530638	0.229	0.215	SMG6	1.66391795460526e-40
-1.18274	0.019	0.052	PADI4	2.64107706986446e-40
-0.192452	0.407	0.363	ADPRM	2.71027906528664e-40
-0.478302	0.174	0.175	DGKQ	4.11501731407007e-40
-0.287069	0.266	0.351	ZNF432	4.23353975948508e-40
-0.584733	0.317	0.302	LINC00909	5.27753611274383e-40
-0.0815225	0.247	0.238	VSIR	6.74405645140858e-40
-0.718345	0.256	0.347	IFT88	6.79039942385648e-40
-0.370948	0.26	0.32	GPM6B	7.49829404276768e-40
-0.48632	0.367	0.394	FBXL8	7.94388544040732e-40
-0.258121	0.197	0.181	MSANTD3	8.88866233192282e-40
-0.622323	0.25	0.279	GPR89A	9.06510773244256e-40
0.0607503	0.377	0.345	KANSL1	9.61103150049621e-40
-0.452849	0.232	0.305	USP53	1.15339433013835e-39
-0.564799	0.401	0.353	GBP2	1.36863788335524e-39
-0.48591	0.292	0.342	SAMHD1	1.48565049890686e-39
-0.0593197	0.005	0.012	ASGR1	1.69893708540734e-39
-0.981219	0.317	0.289	RNF216	1.87674438026883e-39
-0.544417	0.349	0.368	TNFRSF14	1.95884526547284e-39
-0.583014	0.281	0.332	PUM3	2.23596137203921e-39
-0.566886	0.231	0.267	CREBZF	2.94209159293594e-39
-0.0411579	0.097	0.116	SAMD3	3.01029470339126e-39
-0.399778	0.263	0.244	KNTC1	3.04178426862706e-39
-0.512728	0.249	0.288	ZNF10	3.35823812310255e-39
-0.313769	0.249	0.249	AUH	3.44658674356631e-39
-0.390176	0.33	0.304	NUP88	3.70431199485469e-39
-0.454235	0.394	0.452	VIM	4.12923488343393e-39
-0.34016	0.258	0.294	DHRS3	6.96731436253037e-39
-0.117905	0.229	0.284	DDAH2	8.73435278978317e-39
-0.619764	0.369	0.333	ANKRD54	9.97124467958874e-39
-0.832496	0.281	0.354	TTPAL	1.02747829797816e-38
-0.81292	0.246	0.237	JADE1	1.10480109526666e-38
-0.486315	0.641	0.569	TRAT1	1.12887648268188e-38
-0.745397	0.695	0.702	IL32	1.29579420010128e-38
-0.435051	0.144	0.138	MSRB2	1.45599140513555e-38
-0.606758	0.264	0.243	NUDT19	1.78381235745916e-38
-0.566549	0.229	0.203	TM7SF2	1.89149326516399e-38
-0.781485	0.221	0.29	SMPD1	2.83997604173984e-38
-0.218126	0.005	0.007	CD86	2.84238818735502e-38
-0.175355	0.536	0.47	RASAL2	2.97307619360564e-38
-1.09627	0.196	0.245	MPHOSPH9	3.13490929342896e-38
-0.0428994	0.008	0.008	FPR1	4.10663888101748e-38
-0.41203	0.275	0.26	FAM122C	5.06725793383874e-38
-0.730904	0.285	0.252	PHACTR4	8.05952325488418e-38
-0.608748	0.156	0.224	MTERF1	8.60150668778665e-38
-0.716312	0.303	0.297	ATXN7L1	1.22424374064698e-37
-1.3541	0.258	0.245	TIGIT	1.45656544983587e-37
-0.88302	0.232	0.315	OSBPL10	1.66360653868175e-37
-0.898625	0.212	0.288	FAM160B2	1.68926324101548e-37
-1.06714	0.249	0.307	ELMSAN1	1.89549133805717e-37
-0.584766	0.15	0.233	PSTK	2.03979002080644e-37
-0.364566	0.225	0.189	P2RX5-TAX1BP3	2.07516188630695e-37
-0.702427	0.303	0.355	TANGO6	2.11966922914512e-37
-0.288194	0.075	0.041	MCTP2	2.26630180019693e-37
-0.471708	0.381	0.34	NOL8	2.37105480101479e-37
-0.219061	0.574	0.522	CDC42SE2	2.66648879265132e-37
-0.628303	0.213	0.302	IDNK	2.77970560328693e-37
-0.376024	0.265	0.291	RAB22A	2.82057446878166e-37
-0.738469	0.344	0.295	C12orf29	3.3431504023844e-37
-0.276104	0.277	0.25	HDDC2	5.156070150815e-37
-0.580294	0.373	0.41	UCP2	6.01581426275976e-37
-0.00682806	0.228	0.229	UBE2D4	7.05714884406174e-37
-0.941706	0.19	0.183	FAM117B	8.58030120888768e-37
0.252073	0.179	0.173	SKIL	8.73376987878565e-37
-0.5548	0.194	0.206	BCL2L11	1.15105526859229e-36
-0.503059	0.374	0.318	TRMT10C	1.68820835534583e-36
-0.123056	0.374	0.321	RGL4	2.01814410836825e-36
-0.16734	0.356	0.31	HIST1H1C	2.15065851820272e-36
-0.721268	0.343	0.38	RAD1	2.39504479508057e-36
-0.34044	0.251	0.33	NUP107	2.62611228257749e-36
-0.195751	0.242	0.222	RAP1B	2.98500459412129e-36
-0.924285	0.334	0.384	RIC8B	3.47274502019139e-36
0.992521	0.044	0.045	GRN	5.13128348323506e-36
-0.539127	0.366	0.409	ZNF44	8.50313640464378e-36
-0.522663	0.312	0.248	TRPM7	1.25211446514277e-35
-0.362638	0.245	0.274	RUVBL1	1.37911384571683e-35
-1.18873	0.165	0.166	KIAA1586	1.72850518399245e-35
-0.600441	0.255	0.344	KLC4	2.41607449852412e-35
-0.400081	0.256	0.233	MPPE1	3.09068514971085e-35
-0.424247	0.33	0.28	TMEM209	3.81703700413591e-35
-0.274647	0.406	0.445	C6orf48	4.41615008888666e-35
-0.429315	0.363	0.416	GNB5	5.05962938515568e-35
-0.223563	0.489	0.438	GIMAP4	5.29752237393182e-35
-0.419297	0.36	0.396	ANXA6	5.38508157646359e-35
-0.664942	0.502	0.449	TSPYL1	1.1047071999001e-34
0.2758	0.32	0.27	BHLHE40	1.20314609208544e-34
-0.271127	0.396	0.362	KCTD13	1.8438243353731e-34
-0.793203	0.176	0.227	ACTB	2.80480738219825e-34
0.0355659	0.234	0.274	STAT6	2.81694258596506e-34
-0.109435	0.32	0.291	UBE2G1	3.10079161209376e-34
-0.500682	0.215	0.278	ZNF596	3.1090785779985e-34
0.695654	0.067	0.076	CTSZ	3.63032413807867e-34
-0.565587	0.326	0.293	PPIE	3.70661568883564e-34
-2.01287	0.042	0.097	FCRL3	3.78295676040287e-34
-0.543863	0.326	0.283	GOLGA3	9.07539922052562e-34
0.0197086	0.529	0.476	PIM2	9.7249677645002e-34
-0.324844	0.307	0.282	ANGPT2	1.13056616434208e-33
-0.293858	0.311	0.276	GTPBP10	1.13417997612269e-33
-0.208627	0.035	0.028	RHOB	1.14879870642312e-33
-0.536794	0.439	0.401	ATRX	1.15571845708312e-33
0.0256315	0.465	0.413	CD96	1.38598317118833e-33
-0.291793	0.247	0.189	LEO1	1.54631042368412e-33
-0.414491	0.398	0.363	MLLT3	1.62116178826485e-33
-1.0705	0.277	0.291	FCHSD1	2.20525910193725e-33
0.230258	0.289	0.314	UBL4A	2.31181145436656e-33
-0.673384	0.286	0.252	TNPO2	2.48124811200034e-33
-0.198206	0.296	0.34	GAMT	2.71251372709947e-33
-0.245097	0.299	0.203	GLCCI1	3.49348206583402e-33
-0.392656	0.311	0.255	RUNX2	3.77533538584574e-33
-0.794209	0.305	0.27	HEATR6	4.09656211268961e-33
-1.24914	0.327	0.307	CNOT6L	4.29248423416782e-33
-0.457951	0.321	0.287	KLHL24	6.96528900456111e-33
-0.231832	0.41	0.357	CDC37	9.17677455517313e-33
-0.60488	0.028	0.024	IL13RA1	1.02480507405824e-32
-0.237775	0.427	0.379	DDX18	1.91289392918566e-32
-0.310088	0.269	0.187	MTX3	2.12279704411706e-32
-0.824733	0.153	0.188	PCGF6	2.34990791823086e-32
-1.00766	0.248	0.317	ABL2	4.26077445588766e-32
-0.746583	0.374	0.416	ACTG1	5.94935887174301e-32
-0.550554	0.238	0.211	DIABLO	6.8277318864542e-32
-0.814897	0.21	0.239	SEC22B	1.08438824405954e-31
-0.723812	0.273	0.253	ZC3H18	1.22410168839125e-31
-0.57957	0.363	0.334	CENPJ	1.4137303960846e-31
-0.459482	0.189	0.254	GNG7	1.51500799756e-31
-0.476157	0.253	0.322	PTPN7	1.93432693754732e-31
-0.813929	0.249	0.285	FBXL20	1.97412798126456e-31
-0.359369	0.378	0.339	RASA3	2.2009790282814e-31
-0.712825	0.176	0.285	MYO1C	2.33057089615427e-31
-0.496898	0.257	0.288	SMARCA2	2.35008258088868e-31
-0.770807	0.433	0.503	PIGU	2.48412784961094e-31
-0.759937	0.256	0.317	LENG1	3.07568252341658e-31
-0.314828	0.213	0.182	SNIP1	4.40642196434521e-31
-0.455636	0.321	0.295	TRAF3IP2	4.73050022441771e-31
-1.47648	0.231	0.281	LRBA	6.58535066658983e-31
-0.57763	0.327	0.279	ATP2B4	6.70437971126839e-31
-0.508368	0.008	0.009	CSTA	7.35413690938991e-31
-1.27682	0.328	0.306	MED19	8.1668583542036e-31
-0.0935255	0.019	0.022	FGL2	8.58461881939823e-31
-0.319883	0.197	0.225	HEXD	9.03603300356158e-31
-0.692416	0.283	0.319	LPIN1	9.10542111923762e-31
-0.613049	0.3	0.334	GPATCH8	1.46553389586102e-30
-0.74587	0.23	0.283	CEP135	1.47512823282017e-30
-0.646977	0.291	0.281	FOCAD	1.48210693658937e-30
-0.669357	0.47	0.436	CXorf65	1.62332440040214e-30
-1.06713	0.282	0.306	DHX36	2.08670589448042e-30
-0.10199	0.425	0.37	GRAMD1A	2.47621549122925e-30
-0.639392	0.277	0.228	INO80D	3.28131503786797e-30
-0.303988	0.258	0.247	SLC8B1	3.55863942563455e-30
-0.307814	0.554	0.508	CD3G	3.65230518094298e-30
-0.172556	0.243	0.258	ZFP30	4.151499895774e-30
0.033852	0.243	0.192	IER5	4.73350266549448e-30
-0.640745	0.192	0.244	NRIP2	7.05606432030478e-30
-0.692202	0.26	0.201	POLR3A	7.54756368377724e-30
-1.0717	0.113	0.181	CDAN1	7.70130962731937e-30
-0.176794	0.264	0.225	SLC25A37	7.96546460013325e-30
-0.726671	0.39	0.448	MBP	8.46315962761214e-30
-0.187859	0.008	0.011	HMOX1	8.60147878154167e-30
-0.234238	0.23	0.271	TCTN3	9.17492066214812e-30
-0.370928	0.345	0.299	WDR55	9.57265526406229e-30
-0.313985	0.434	0.407	IKZF1	1.02087997169287e-29
-0.353533	0.197	0.15	CD151	1.04632060035247e-29
-0.834783	0.195	0.181	NEAT1	1.13268388797038e-29
-0.767129	0.178	0.176	PTPRJ	1.41847428464571e-29
-0.0829301	0.773	0.742	LDHB	1.73420164875689e-29
-0.492463	0.234	0.31	POC5	1.86678712923107e-29
-0.0268177	0.209	0.193	CARD16	2.30448057459821e-29
-0.0162138	0.66	0.605	HSPA8	2.68385299801942e-29
-0.473411	0.233	0.247	HCG17	3.23770731088247e-29
-0.00111421	0.462	0.411	C12orf57	3.55401169367585e-29
-1.01828	0.218	0.26	AQR	3.66593544124622e-29
-0.713935	0.376	0.436	CD82	4.01983667746482e-29
-0.58199	0.401	0.349	LTBP4	5.51053928533263e-29
-0.561047	0.162	0.195	SLC25A4	5.73953618078117e-29
0.0974641	0.415	0.372	TECR	6.58196744429272e-29
-0.643206	0.28	0.233	MCPH1	7.47057063261436e-29
[truncated: 1,098 more rows]

## Sheet: T09 markers - CD4mem
up	down
KLRB1	ZNF708
CCL5	MARCH2
MAF	MVD
LYAR	PHAX
PDE4D	ZNF197
ID2	PTCD2
NCR3	MPZL3
ABCB1	IFI27L1
ZFP36L1	KMT5C
ERN1	DNAJC27
SESN1	IL12RB1
AQP3	PDE4B
DUSP2	ZNF248
CCR1	ZNF518B
MATK	ZNF554
ZBTB16	GFOD2
EEF1B2	CENPM
CLIC3	SULT1B1
LIMS1	KRI1
TPT1	ITGA6
PLEKHA7	ZNF444
TMEM156	KPNA6
WASF3	GXYLT1
CEBPD	TRMT11
ITGA4	FAM149B1
NINJ1	GDPGP1
TXNRD1	BCL6
BAIAP2L1	LINC00926
USP10	UNG
DUSP1	CBX4
TPPP3	HLTF
KCTD12	ZNF230
LINC01871	ATN1
SYTL2	PIK3C2B
PLCB1	TRMT44
GPR65	BDH1
REL	FZD3
MYBL1	STIM2
MAPRE2	GPATCH4
XCL1	ZNF675
PPP2R2B	CEP152
SLC43A2	TRIB1
KLRG1	TESPA1
PLEKHO1	KCTD7
TWISTNB	DNAJC11
PTGDR	BASP1
GRN	EPM2A
CTSZ	BAG4
AQP9	EIF1AD
AURKAIP1	APBB1
TIMP1	EIF4E
HOPX	EYA3
	ITGA5
	FANCM
	APTR
	ING2
	C11orf49
	FANCI
	KPNA5
	CXXC5
	UBE3D
	GAN
	CTPS1
	ICOS
	ESCO1
	CORO2A
	DDX58
	CCDC146
	AHR
	ALMS1
	TCEA3
	ABRAXAS1
	GABARAPL1
	TXNDC5
	ZNF426
	C16orf74
	OSBPL5
	DMXL2
	ITM2C
	PTPN22
	METTL15
	ACYP1
	FLNB
	CLDN15
	CCDC34
	KIF20B
	ZNF84
	ATF7IP
	TNRC6A
	FAM120C
	CAND1
	RGS18
	SLC41A1
	STAT2
	KANSL2
	TRUB1
	CFD
	SERF1A
	ZMAT1
	MMD
	TIMM8A
	AACS
	ATP8A1
	TNFRSF10B
	TMSB10
	LRRC8A
	CC2D1B
	DCAF4
	ITGAV
	PTGER4
	PECAM1
	ZNF419
	PHF7
	RPAP1
	GSDMB
	C1orf54
	FBF1
	XKR6
	SFI1
	YTHDF3-AS1
	CD46
	YES1
	PSMA1
	CROCC
	CD244
	PDS5B
	LAX1
	ADAMTS10
	ALDH1A1
	MIGA2
	IBA57
	SPATA33
	SNHG25
	F2R
	RCL1
	ULK3
	MTURN
	FAM126B
	EHD1
	SEC24C
	SLA2
	TBC1D19
	EIF3J-DT
	MRE11
	C1orf131
	ENTPD1
	NT5DC3
	CHCHD6
	LINC00342
	CEP290
	ZNF345
	ARMH1
	ENOSF1
	GSN
	DGCR8
	SLC15A4
	RTTN
	NEU1
	SLC25A30
	NTMT1
	GLMN
	WDR27
	HPGD
	MSL2
	SLC16A4
	RAB27B
	OTUD7B
	MRTFB
	ZNF420
	CERS4
	GTDC1
	IFT122
	ZBTB40
	PRAF2
	UBE2J1
	FGFR1OP
	RAD54L2
	ISYNA1
	CHST2
	SPRYD7
	SPHK2
	CD33
	SEMA4C
	TMTC3
	CAPS
	TLR1
	TPST2
	TXNL4B
	FAM217B
	TMEM116
	CNOT3
	CIITA
	CGRRF1
	IGLL5
	RIMKLB
	MLH3
	PAAF1
	NEMP2
	LRIF1
	CLOCK
	CEP162
	ZNF827
	APOBEC3G
	ACTN1
	PRDM15
	CD320
	SULT1A1
	NCAPD3
	AK1
	GDAP1
	ACOT7
	REV3L
	STRBP
	TMEM120B
	GPR174
	ZNF789
	RUFY2
	BST1
	SYT11
	CPNE2
	MTRF1
	ZSCAN25
	ZNF266
	AGFG2
	PPP1R3E
	ARHGAP12
	ZNF707
	SBK1
	ZNF692
	COG6
	PEX26
	BCL2A1
	PTPRN2
	AXIN2
	TMEM41A
	ZNF714
	GATAD2B
	SELENOI
	CD8A
	SMYD4
	ADGRG1
	C12orf45
	MORC2
	ZNF569
	MMAA
	MCM3AP
	PRXL2C
	ABI2
	CCDC144A
	BRWD1
	LINC00426
	BOLA3
	HELLS
	CD84
	SKA2
	NPRL2
	LIN54
	TRABD2A
	FBXO3
	ITGB3BP
	LEF1
	BBS2
	DTNB
	CBFA2T2
	NOG
	EPHB6
	HARBI1
	ZNF570
	LINC00662
	ZNF790
	CXCR3
	LMTK2
	TUBA4A
	TNFSF10
	CASTOR1
	RFC5
	PECR
	ZNF260
	BCL11A
	CD40
	SRRT
	PMAIP1
	SQLE
	MDS2
	ARHGAP18
	FAM84B
	ZNF331
	NADK2
	CRIM1
	AVL9
	EPG5
	GOLIM4
	TRMU
	HSH2D
	FCRL6
	NOL11
	DIP2A
	ADAM17
	CRIP2
	ARID5B
	ZNF493
	FXYD7
	MIR4435-2HG
	CRELD1
	CSNK2A2
	MTSS1
	IFIT3
	TENT4B
	BRCA2
	FBLN5
	PARP14
	RAP2C
	PRR5L
	ACVR2A
	CD38
	CDKN1C
	PTTG1
	CYTOR
	GFOD1
	GZMB
	BPGM
	FAM110A
	CSGALNACT1
	RHOBTB3
	LPAR6
	LMNA
	RGPD1
	SOX4
	RGPD4
	LGALS1
	PDE5A
	TMEM187
	PDCL
	NKAP
	PREPL
	MTR
	TP53BP1
	TRMT13
	PM20D2
	SSBP2
	PTGR2
	CCDC200
	GIPC1
	PKNOX1
	CD79A
	NF2
	SLC16A10
	INSR
	UBFD1
	GPATCH2L
	YPEL1
	ZNF568
	LINC01588
	CEBPZOS
	ZCCHC2
	TSPYL2
	TSC22D1
	EXOC8
	CHMP7
	AIG1
	SIDT1
	ADGRE3
	S100A8
	SLC31A2
	ZNHIT2
	C1orf162
	AGAP2
	TYMP
	CYP2R1
	PRKCH
	PRDM2
	CENPL
	DBF4
	ZNF595
	RABL2B
	LETM2
	HIVEP3
	PIGL
	SYAP1
	SLC40A1
	C15orf41
	ANKH
	TRMT61B
	FAM129A
	MRFAP1L1
	TSPAN3
	SRPRB
	NAT10
	TERF1
	UBR1
	FUT7
	PPP2R5E
	CEP126
	ZNF180
	RNF43
	LNPK
	MOSPD1
	ST3GAL2
	ZNF117
	VGLL4
	LY6G5C
	MBD5
	CWC22
	PKM
	RFXAP
	SERAC1
	CLDND1
	DNAJB1
	NUDCD3
	IFNGR1
	ZCRB1
	RAB37
	NOP56
	SORL1
	ATF5
	GIMAP7
	NAALADL1
	CDK17
	ZNF468
	SPSB2
	EZH2
	SPAG16
	GPR82
	MAN1C1
	COQ7
	SIRPA
	NABP1
	PSME4
	KIF21A
	FAM8A1
	RRP1B
	WHAMM
	MTMR9
	BNIP3
	B3GALNT2
	ZBTB46
	CEP295
	ADAM28
	C19orf66
	SERF1B
	ITGAE
	OASL
	ZSWIM9
	AREG
	PTGDS
	CMTR2
	RBAK-RBAKDN
	RNF139-AS1
	GOLGA8B
	SWI5
	MED23
	WDR60
	C5orf63
	PLXNA3
	CYSLTR1
	GOLGB1
	ARHGEF40
	C12orf73
	KNOP1
	BSDC1
	CALCOCO1
	CENPT
	USP47
	POLN
	TYSND1
	TMEM263
	MARCH1
	CAPG
	CNTRL
	CRY1
	DNASE1
	MAP1LC3A
	STN1
	GSAP
	RECK
	LYST
	C1orf21
	TMEM202-AS1
	NMT2
	ADGRE5
	SREK1IP1
	TSHZ2
	TARSL2
	TRIM39
	ZC3H10
	MAPK13
	ZNF783
	DDB2
	NPRL3
	TMTC4
	RAP1GAP2
	CD300A
	HSF2
	C9orf3
	ZNF227
	TMCO6
	UHRF1
	ATG14
	PLIN5
	SLC38A2
	ARRDC5
	TDRD3
	FBXO45
	SLA
	HS3ST3B1
	ZNF250
	PSD4
	AK3
	NFATC3
	ASB1
	FBXL16
	EIF5A2
	KRIT1
	RTKN2
	BBS4
	LDLR
	ZNHIT6
	MFGE8
	TLN1
	CYB5D1
	ZC3H12A
	CHD7
	ZNF701
	TUT4
	ZNF254
	CCDC85C
	UXS1
	PPP1R16B
	SPAG1
	MFSD8
	POLE
	ITK
	CTCF
	GBP1
	PTPRA
	STAT1
	TTC38
	TRAF5
	IL3RA
	SENP5
	JAKMIP1
	TASP1
	PLEKHM3
	CRTAM
	GALNT11
	ENO2
	NR2C1
	NEXN
	TYW3
	CPLANE1
	RASSF1
	SCML4
	DIS3L2
	TIMM44
	CSNK2B
	APOL2
	AGPAT4
	LCLAT1
	FADS3
	C2orf68
	RCN2
	RFTN1
	MECP2
	LSR
	TTC16
	CRYGS
	LRCH3
	KRR1
	TBX21
	ZBP1
	IFIT2
	FICD
	ACADSB
	AK9
	METTL3
	SBNO1
	MIDN
	MGA
	ARID1B
	OTULIN
	POLG2
	TMEM68
	SARAF
	MAGEH1
	S100A4
	ZNF606
	DDX6
	NLRC5
	DFFA
	TEX10
	NRGN
	RNPC3
	ZNF264
	TP53INP1
	VWA8
	INTS13
	TMEM106B
	HAGHL
	TMEM161B
	CCNL1
	NIPAL3
	TCP11L2
	REV1
	CEP250
	LAMP1
	OGFRL1
	ORC5
	ANXA1
	RGCC
	BROX
	S1PR1
	ST6GAL1
	CWF19L2
	ADARB1
	CACNA1A
	ZNF793
	ZNF75A
	DENND4C
	TRIM23
	GOLGA8A
	EBP
	INVS
	CFL2
	GEMIN5
	COA1
	C11orf54
	RNF219
	APP
	CCDC84
	CCDC65
	SPDYE3
	JCHAIN
	SPG7
	ZNF273
	ZNF621
	LRP2BP
	HYLS1
	DMAC2L
	ZFP14
	ALG9
	SLC39A10
	FAM173A
	PGRMC2
	ZNF18
	SELL
	KLRD1
	CCDC50
	VNN2
	ERAP2
	PRXL2A
	NOP58
	GPR89B
	FGFBP2
	MX1
	C10orf143
	TNFRSF1B
	RAD51B
	SRP19
	TTC39B
	CCDC82
	ANXA2
	ALG14
	RAB32
	KIFAP3
	DSTYK
	TAF9B
	HIST1H2BN
	FBXW8
	CYP4V2
	CERS5
	PLXNC1
	CASP8AP2
	IL24
	TXLNG
	IER2
	PCNA
	ICA1L
	RBM19
	SLC2A4RG
	STX2
	CNOT9
	FBXO33
	CEP95
	USP21
	GPR155
	PUS10
	CCL3L1
	LDLRAP1
	KANTR
	VMP1
	MT1F
	FBXO44
	TCAF2
	FKBP5
	LINC00476
	SLC35E3
	MPHOSPH10
	SAMD9L
	HLA-DPB1
	SETD1B
	JUNB
	ID3
	DPH5
	CD99
	SGK1
	PRF1
	C2orf69
	CSKMT
	EPM2AIP1
	IL2RB
	PHF1
	SEC22C
	RAD52
	ITGB1
	THAP7
	METAP1D
	HPS4
	BTN3A1
	IGSF8
	PBDC1
	POC1B
	B4GALT4
	LPP
	ZNF740
	CCDC152
	LINC00513
	BICDL1
	NVL
	PIGN
	ADAT2
	NUBPL
	CX3CR1
	MARCKS
	IFNG
	APOBEC3C
	LPCAT1
	DYRK2
	L3MBTL3
	ACO1
	GATA3
	MUTYH
	INTS6
	NKIRAS1
	TBCB
	SLC24A1
	CCDC77
	ARRDC3
	ADAL
	ZNF557
	HSP90B1
	KLF10
	COX11
	SPEF2
	PRMT9
	KCNA3
	RPTOR
	KATNAL1
	SLC2A1
	NUP214
	TRAF2
	FOXO1
	CDKAL1
	STX7
	MVK
	MIS18BP1
	CD27
	TUBGCP4
	IFT74
	GALT
	CBX7
	USF3
	HERC5
	ZNF891
	PLEKHA3
	AHI1
	ARHGEF12
	CEP85L
	ZSCAN18
	MSH2
	MBTD1
	HLA-DRB1
	GALK2
	C1orf174
	NR3C2
	ZBTB37
	HLCS
	GNB1L
	NSRP1
	ACSF3
	RBM26
	TAF8
	DCUN1D4
	PPAN-P2RY11
	ZNF182
	TOX
	CYP51A1
	NCK2
	SP4
	NELL2
	IGFBP7
	SLC39A13
	RRM1
	ZFYVE28
	LRIG2
	ZNF677
	SHC1
	GUCD1
	GDI1
	ARID4A
	OGA
	HOMER1
	ARL13B
	FRA10AC1
	CD79B
	FEN1
	EEF1AKMT1
	RRBP1
	ZFAND5
	CNPY4
	POLR1A
	DOCK10
	DGKE
	HSPH1
	TSC1
	DCAF5
	WDR76
	MSMO1
	TTLL5
	PCNT
	RPUSD2
	UMPS
	ZNF169
	LINC02361
	ARHGAP9
	VPS13A
	CLEC7A
	TFPT
	TMEM140
	HMG20A
	ABHD17B
	ATG9B
	BCL7A
	TAF3
	NSD1
	RNF19A
	TSC22D3
	KLHDC4
	MPRIP
	GGPS1
	CNST
	ARHGAP5
	PLCG1
	LINC02328
	NARS2
	BRMS1L
	GCNT4
	PLCL1
	GBP4
	SLC20A1
	NKG7
	ZNF43
	LY9
	NFIA
	ISG20
	CITED2
	MT2A
	ANO9
	NCF2
	PPP1R10
	MIAT
	THADA
	C2CD3
	ADCY9
	RALGDS
	WWP1
	ZNF407
	RPGR
	CEP68
	ABCC10
	ZNF335
	RNASEH2B
	TSPAN14
	DDX60
	HEATR1
	SSX2IP
	NFATC2
	ZFP90
	CTRL
	DDX52
	PDK1
	STRIP1
	PPME1
	PIP4K2C
	C1orf35
	ORMDL3
	STAM
	SFXN1
	CD300E
	CCNH
	MXI1
	SHPRH
	SLFN5
	CARD11
	PLEKHB1
	LCOR
	SETD4
	THRA
	CHURC1-FNTB
	RHNO1
	SYT5
	UPF3B
	ZC3H8
	MACF1
	LNX2
	RBM34
	ASXL1
	CASD1
	IFI44
	MIATNB
	PDE6B
	DDIT4
	RAB2B
	LANCL1
	LIAS
	MIB2
	TECPR1
	TRAPPC6B
	JADE2
	SENP2
	LILRA6
	CENPS-CORT
	ASF1A
	TRIM73
	DIS3
	MTERF4
	KLHL9
	CD8B2
	NIFK
	FAM129C
	PCYT2
	NUP160
	ABHD18
	GLUL
	KLHDC7B
	TARBP1
	PALM2-AKAP2
	PURA
	ARHGAP26
	EDEM1
	SESN3
	DDX3X
	SLF1
	XYLT2
	SACS
	NEIL1
	CBX5
	ATG16L1
	PDZD8
	ESR2
	FAM214A
	AASDH
	THEM4
	MYBBP1A
	UBE2F-SCLY
	PJA1
	YBX3
	NPHP3-ACAD11
	MFAP1
	SERPINB9
	TUBGCP6
	CHD3
	CCDC92
	GDPD5
	RNF113A
	CCR7
	BACH2
	MAPKAPK5-AS1
	TBC1D10C
	ZCCHC14
	SLC5A6
	CFAP97
	APBA2
	PRSS23
	RBBP5
	EDC3
	EEA1
	TRAF1
	TCTE3
	NFX1
	SLC9B2
	NCOA3
	IL4R
	FOXRED1
	HIST1H4C
	ATG2A
	BTD
	LLGL2
	SMC4
	FAM118A
	USP37
	RGPD6
	RP9
	ASCC1
	CDC23
	FAM13A
	SFMBT1
	BCL11B
	EPHA4
	ALYREF
	BTN3A2
	BEX3
	TUBD1
	HNRNPU
	TCOF1
	SPATS2
	CBLB
	CCP110
	CAMK2D
	STMN1
	IL17RA
	FAN1
	PCMTD2
	NEK1
	S100PBP
	SYK
	RALGAPA1
	CD9
	NAF1
	SLC39A8
	BTN3A3
	RBM48
	EID2B
	GIHCG
	ADAM19
	TSEN54
	BACH1
	FHIT
	C9
	PUS7L
	HSD17B7
	MSI2
	CDC37L1
	SEL1L3
	KLHL36
	GSPT2
	ATXN7L3B
	DOK2
	RADX
	CCDC127
	ZNF276
	GPR180
	RGPD2
	KRBOX4
	ADAM10
	NAA16
	TRAK2
	RDH14
	PMS1
	MPP6
	NDUFB10
	FOXP1
	GZMH
	DPY19L4
	DCAKD
	F11R
	DMTF1
	SCPEP1
	JMJD7
	ZNF813
	IRF3
	IL6ST
	MIGA1
	RFWD3
	KBTBD3
	ACOT1
	SFMBT2
	TMEM245
	PWP2
	FYB1
	MAP9
	IMMP2L
	ZRANB3
	TMEM14A
	NDRG2
	PLPP5
	PYROXD2
	MAGED2
	FAM210A
	KLHDC2
	TUBGCP5
	LITAF
	CXCR4
	CTU2
	IGSF6
	ENG
	MARK4
	TRIM56
	HKR1
	SELPLG
	SNHG9
	SPRTN
	PARD6B
	CSTF1
	APOBEC3A
	ZNF821
	CTNNB1
	TMEM154
	TSHZ1
	AGL
	SCML1
	KLF12
	PPOX
	SETD5
	SLC2A3
	IGF1R
	SLC4A7
	ERO1B
	CD2AP
	SRFBP1
	LINC01550
	RNF168
	PIAS2
	TNFRSF13C
	RINL
	REST
	DDX24
	ELK4
	TTC19
	MARCH9
	EPOR
	DLG1
	KLRC4-KLRK1
	SUPV3L1
	ILF3-DT
	BTG3
	ZNF383
	ACBD4
	HAUS6
	ANKRD28
	PITPNM2
	CD8B
	NPIPB13
	PIK3IP1
	TRIM52
	F2RL2
	RHOG
	METTL16
	TUBA1B
	SLFN12L
	TBL1XR1
	ANKRA2
	CLSTN3
	C22orf34
	ZNF429
	TULP4
	TMEM107
	TMEM63A
	CACUL1
	FAM169A
	BAHD1
	ZRANB2
	KLHL28
	SH3PXD2A
	EME2
	FBXL4
	RBM12B
	AEN
	RNF144A
	DZIP3
	OFD1
	ZFP36L2
	WARS
	SOD1
	RMND1
	NEIL2
	FBXO21
	PHC3
	URB1-AS1
	MTERF3
	SLC20A2
	CD69
	HSPB1
	AGK
	RASSF3
	SLC30A7
	RBM6
	SLC35D1
	USP42
	ZCCHC7
	TMEM260
	SZT2
	MCEMP1
	AP3M2
	PWWP3A
	PAM
	BCL9L
	CD14
	CDK5RAP2
	FBXO22
	FHL1
	PEX14
	CD160
	DYRK1A
	SUMF2
	ARHGAP10
	BICD1
	BRD7
	RBSN
	METTL14
	PLEKHG2
	VAMP1
	LPCAT4
	REEP3
	PPM1K
	CCDC174
	ATM
	PRMT7
	RUBCN
	HECA
	BCLAF3
	ZNF639
	GYPC
	TNFRSF4
	MCM4
	CCDC137
	FKRP
	BRCA1
	PCM1
	SMAGP
	PAFAH2
	C12orf49
	DCAF16
	IPP
	LUC7L3
	GALM
	CDK6
	HIST1H2AC
	ZNF121
	CHORDC1
	IL21R
	RIPOR2
	UGCG
	DAPP1
	TRANK1
	PIM1
	KIF16B
	BIRC3
	RASAL3
	AFF3
	SPON2
	TYW5
	CLK4
	RIC3
	HMGB2
	UNK
	CSF3R
	GMCL1
	ANKRD36C
	SERTAD1
	PGAM5
	IPO9
	TXN
	CEP78
	SIRPG
	PROSER3
	METTL2B
	C22orf46
	ZNF431
	TTF1
	CFAP20
	PLEKHA5
	RBL1
	IFITM3
	SLC26A11
	HEXIM1
	ZNF397
	GNLY
	PCSK7
	SAT1
	ZNF107
	SLC25A32
	THOC3
	ERP27
	OXCT1
	AKAP7
	ARHGEF9
	SCAPER
	LMBRD2
	MCM3
	TOB1
	EXOG
	ARID2
	NCL
	WEE1
	SECISBP2
	RIF1
	SMG6
	PADI4
	DGKQ
	LINC00909
	IFT88
	GPM6B
	FBXL8
	GPR89A
	USP53
	GBP2
	SAMHD1
	RNF216
	TNFRSF14
	PUM3
	CREBZF
	KNTC1
	ZNF10
	AUH
	NUP88
	VIM
	DHRS3
	ANKRD54
	TTPAL
	JADE1
	TRAT1
	IL32
	MSRB2
	NUDT19
	TM7SF2
	SMPD1
	MPHOSPH9
	FAM122C
	PHACTR4
	MTERF1
	ATXN7L1
	TIGIT
	OSBPL10
	FAM160B2
	ELMSAN1
	PSTK
	P2RX5-TAX1BP3
	TANGO6
	NOL8
	IDNK
	RAB22A
	C12orf29
	UCP2
	FAM117B
	BCL2L11
	TRMT10C
	RAD1
	NUP107
	RIC8B
	ZNF44
	TRPM7
	RUVBL1
	KIAA1586
	KLC4
	MPPE1
	TMEM209
	GNB5
	ANXA6
	TSPYL1
	ACTB
	ZNF596
	PPIE
	FCRL3
	GOLGA3
	ANGPT2
	ATRX
	MLLT3
	FCHSD1
	TNPO2
	RUNX2
	HEATR6
	CNOT6L
	KLHL24
	IL13RA1
	MTX3
	PCGF6
	ABL2
	ACTG1
	DIABLO
	SEC22B
	ZC3H18
	CENPJ
	GNG7
	PTPN7
	FBXL20
	RASA3
	MYO1C
	SMARCA2
	PIGU
	LENG1
	SNIP1
	TRAF3IP2
	LRBA
	ATP2B4
	CSTA
	MED19
	HEXD
	LPIN1
	GPATCH8
	CEP135
	FOCAD
	CXorf65
	DHX36
	INO80D
	SLC8B1
	CD3G
	NRIP2
	POLR3A
	CDAN1
	MBP
	WDR55
	IKZF1
	CD151
	NEAT1
	PTPRJ
	POC5
	HCG17
	AQR
	CD82
	LTBP4
	SLC25A4
	MCPH1
	NAA15
	CEP89
	WDR74
	SDF2L1
	FUT8
	EED
	SEPT6
	P2RY10
	APLP2
	NSD2
	CEBPB
	TIAM1
	ITPKB
	RAD18
	FBXO5
	CEP57L1
	CCDC14
	BBC3
	DNAL1
	USP46
	FAM222B
	BTG2
	TCF20
	SOCS3
	TSGA10
	ANKRD36
	ZMYND11
	ARMH4
	PPP6R3
	PDE7A
	SENP3
	PARD6A
	CLUAP1
	ZNF16
	NCBP1
	PER2
	SUSD3
	PSIP1
	ZBTB14
	PGGHG
	ZNF831
	ZEB2
	RGS9
	TRDMT1
	LIX1L
	TEFM
	USP11
	UBA6
	BRAF
	CYB5B
	TOPORS
	MEX3C
	FAM117A
	PCNX4
	APBA3
	IFITM2
	MLLT6
	GPRIN3
	PLEKHA6
	SLC2A11
	MAML2
	PARP16
	ADD3
	CCDC88A
	RAPGEF6
	ACAT1
	KCNMB3
	PBX4
	DENND2D
	XRRA1
	TENT5A
	PPP1R2
	DTWD2
	ZBTB10
	FLYWCH1
	DAAM1
	KIF21B
	CTSL
	ZBTB20
	GOLGA4
	STAMBPL1
	POGLUT1
	MID1IP1
	KDM3A
	CCL4
	LEAP2
	HIVEP2
	CRIPT
	RAP2B
	ANK3
	ALDH6A1
	HACD3
	THOC1
	POGZ
	ANKRD37
	HLA-DQB1
	HEG1
	ZNF101
	ISG15
	CD55
	FERMT3
	CBX6
	FXN
	RFLNB
	FRYL
	ABCA5
	FAM189A1
	MDFIC
	ATAD2
	ZBTB1
	PSMG4
	NME1
	LMAN1
	PNISR
	AKT3
	GABPB2
	ACACB
	PBXIP1
	G3BP1
	ZNF559
	TBC1D4
	ANKRD12
	RALGPS2
	POU2F2
	ZNF483
	TC2N
	SWAP70
	CMC1
	DGKA
	CCDC91
	ITM2A
	LGALS3BP
	MCM6
	RHOF
	NCOA4
	RBM43
	MBTPS2
	PHLDA1
	FAM227B
	SYNJ2
	KIF2A
	TSPYL4
	ZNF680
	RCAN3
	LINC01184
	MDM4
	HAUS8
	ARGLU1
	PHIP
	CDC25B
	ATXN7
	CD300C
	HIST3H2A
	COMMD3-BMI1
	BEX4
	RAB33B
	MTPAP
	SNRK
	SPTAN1
	ING5
	ZC3HAV1
	C18orf25
	PCBP4
	KIZ
	CORO7-PAM16
	LINC00672
	FAM102A
	FBXW4
	IL2RA
	LRRC57
	PCED1B
	SLC44A2
	CYB561D1
	NAP1L4
	GNL1
	PLEKHA1
	OTUD3
	ZNF529
	CDKN2D
	NDUFAF4
	SINHCAF
	GPR18
	SMIM8
	WWOX
	SNRPN
	CLN5
	GSTO1
	PARP15
	PMS2
	DGKH
	RAB39B
	FAM98A
	ZNF83
	ANKRD44
	RBM38
	EPHX2
	TCAF1
	HBS1L
	CTSW
	TTF2
	MAD2L1
	ST3GAL1
	HNRNPLL
	GPHN
	UTP25
	ANKRD36B
	BUB3
	EEF2K
	TBC1D24
	LINS1
	ANKRD26
	HARS2
	MOSMO
	USP20
	DTHD1
	SEPT11
	RSBN1
	AK5
	EFCAB7
	AGO2
	ERCC6L2
	POU2F1
	PNPT1
	SRGAP1
	PNN
	CCNDBP1
	SLC30A6
	TMEM106C
	ABLIM1
	EIF2AK2
	TMEM168
	ABHD17A
	PAXIP1-AS1
	PARVB
	PRPS2
	BATF
	ZNF600
	C12orf65
	HDDC3
	PRC1
	CD4
	S100A10
	WDR54
	DBT
	VRK3
	GPATCH1
	HELB
	GIMAP1
	CRTC3
	NOL4L
	IRS2
	JMY
	SLC37A3
	GBP3
	ETAA1
	ZNF573
	JRK
	STAT3
	THAP6
	GCC2
	ATXN1
	TMEM204
	HIP1R
	FCGR3A
	CYP20A1
	LDAH
	TSPAN2
	USP28
	OGT
	OSGEPL1
	CSAD
	FOS
	LRRC23
	KAT7
	CCDC25
	IFI6
	STK17A
	CARNMT1
	CCR4
	TENM1
	FAM153A
	CLSTN1
	CNOT7
	HNRNPH1
	LY6E
	CEP120
	ZFAND4
	TMEM220
	STYX
	CHMP2A
	PEX1
	CLK1
	SLC51A
	SERPINI1
	TTC14
	MDN1
	ARHGAP15
	CD93
	NUFIP1
	BRF1
	OSER1-DT
	ERMARD
	SRSF1
	GBP5
	BRD8
	PLGRKT
	BTBD9
	CDC42EP3
	MAPKAPK5
	TNFRSF1A
	TRAF3IP3
	ZKSCAN1
	SAMD9
	RETREG3
	POMT1
	IFI44L
	GGT7
	FAM160B1
	CCL4L2
	GADD45B
	TLE3
	LINC01215
	MFSD14C
	HELQ
	FOSB
	CACNB2
	SMC6
	IL6R
	APMAP
	ADNP
	ZNF430
	CD47
	TAF7
	N4BP2L2
	RNF125
	RRP15
	TRA2A
	ZNF37A
	AKAP9
	ADGRE2
	NOL9
	SC5D
	ANAPC1
	MRFAP1
	PRKCA
	DNAJA3
	STRN3
	BIN1
	NKTR
	LINC00623
	HIF1A
	ZNF791
	ANKRD23
	PAPOLG
	HOOK2
	ZNF439
	NR4A2
	RWDD1
	STAT5B
	STK39
	GKAP1
	SCAI
	CHI3L2
	ZKSCAN8
	RABGAP1L
	PARP2
	MAGED1
	PATL2
	ZNF131
	CAD
	RICTOR
	NEDD1
	ANKZF1
	FBXO32
	B2M
	SEC31B
	CYLD
	ZNF7
	ASAH1
	ATAD5
	TMX4
	EPN2
	ARID3A
	HERC6
	PRR7
	CD81
	METTL17
	CD5
	ZNF451
	RASGEF1B
	ASB7
	CD40LG
	SGTB
	ANKS3
	ABCD4
	PCSK5
	FANCF
	SPTBN1
	CCDC66
	HOXB3
	SLC9A3R1
	RSRP1
	LAMP2
	LUZP1
	CRACR2A
	NFE2
	PIK3R1
	ZNF286A
	RNF115
	TRADD
	LMF1
	VPS37B
	ZNF235
	SLC25A45
	MYO1F
	PATJ
	TTN
	TECPR2
	FBXO46
	ARMC5
	PAN3
	CYFIP2
	PGGT1B
	DCXR
	SAMSN1
	PTCD3
	CCSER2
	DSN1
	LINC00324
	SLC38A1
	ZNF224
	PITPNC1
	TNRC6C
	CAPRIN2
	SH2D3A
	TNRC6B
	SLC16A7
	BRI3
	POLR3D
	ACAD11
	EDRF1
	ZNF611
	ITGAL
	APOOL
	CD247
	PDE3B
	CFDP1
	MAP4K1
	RAB11FIP1
	FOXK1
	NFAT5
	EVL
	PCNX1
	GTPBP3
	GMNN
	KLF9
	HINFP
	USP24
	RASA2
	PRMT2
	SYNE1
	CRIP1
	RAD9A
	MT-CO1
	ZNF830
	CDC34
	SLAMF6
	SRSF7
	SMURF2
	ZNF160
	HLA-DMB
	GIMAP6
	AP4S1
	TAF1D
	EPB41L4A-AS1
	NAPB
	DGKD
	LTO1
	RAP1GDS1
	LYRM7
	NCAM1
	CYCS
	CD302
	RASGRP1
	CRAMP1
	WDR53
	GPR171
	ZNF91
	NPAT
	ZNF34
	SEC22A
	FAM98B
	PACS1
	SUPT3H
	TMC6
	ASTE1
	PTCH2
	HIPK2
	GDF11
	ARID4B
	ARRDC3-AS1
	LGALS3
	SH3YL1
	TLK1
	IQGAP2
	EPB41
	ABHD5
	RRP8
	GADD45A
	SF1
	TRIM35
	ZNF354B
	MIS12
	CLEC2D
	FAM177A1
	AAK1
	RGPD3
	RBL2
	RPRD2
	ZC3H14

## Sheet: DEG_T09-allT
avg_logFC	pct.1	pct.2	gene	padj
1.92647	0.649	0.222	MAF	2.2250738585072e-308
1.80441	0.997	0.199	KLRB1	2.2250738585072e-308
1.51634	0.696	0.318	AQP3	2.2250738585072e-308
1.23025	0.665	0.233	LIMS1	2.2250738585072e-308
1.20543	0.918	0.57	LTB	2.2250738585072e-308
1.04416	0.664	0.258	USP10	2.2250738585072e-308
0.961798	0.558	0.223	PDE4D	2.2250738585072e-308
0.948003	0.044	0.043	GRN	2.2250738585072e-308
0.918839	0.644	0.2	TNFRSF4	2.2250738585072e-308
0.878666	0.653	0.324	GPR183	2.2250738585072e-308
0.830426	0.708	0.532	IL7R	2.2250738585072e-308
0.815473	0.691	0.258	TMEM156	2.2250738585072e-308
0.78783	0.6	0.31	ITGA4	2.2250738585072e-308
0.77685	0.668	0.399	RORA	2.2250738585072e-308
0.670705	0.49	0.258	ERN1	2.2250738585072e-308
0.666745	0.591	0.338	ODF2L	2.2250738585072e-308
0.663494	0.5	0.245	ZC3H12D	2.2250738585072e-308
0.64846	0.571	0.328	INPP4B	2.2250738585072e-308
0.633843	0.611	0.389	SESN1	2.2250738585072e-308
0.626195	0.502	0.277	ZFP36L1	2.2250738585072e-308
0.619087	0.435	0.235	DUSP5	2.2250738585072e-308
0.616967	0.534	0.359	KLF6	2.2250738585072e-308
0.612521	0.592	0.382	TTC39C	2.2250738585072e-308
0.574937	0.819	0.519	TPT1	2.2250738585072e-308
0.542274	0.583	0.348	TNFRSF25	2.2250738585072e-308
0.526232	0.486	0.16	ADAM19	2.2250738585072e-308
0.497762	0.718	0.319	TIFA	2.2250738585072e-308
0.496302	0.576	0.305	TRADD	2.2250738585072e-308
0.459513	0.009	0.012	KCTD12	2.2250738585072e-308
0.446256	0.712	0.445	SPOCK2	2.2250738585072e-308
0.434667	0.351	0.165	CD58	2.2250738585072e-308
0.428394	0.494	0.291	DUSP1	2.2250738585072e-308
0.427398	0.793	0.557	PLEKHA7	2.2250738585072e-308
0.404593	0.176	0.056	CTSH	2.2250738585072e-308
0.396879	0.817	0.626	CD52	2.2250738585072e-308
0.391136	0.01	0.008	TPPP3	2.2250738585072e-308
0.377535	0.534	0.305	PTGER2	2.2250738585072e-308
0.367298	0.012	0.006	RNASE2	2.2250738585072e-308
0.35053	0.185	0.216	IL15RA	2.2250738585072e-308
0.298759	0.573	0.32	CRIP1	2.2250738585072e-308
0.298215	0.517	0.303	PLSCR3	2.2250738585072e-308
0.293508	0.513	0.305	NFKBIA	2.2250738585072e-308
0.284953	0.536	0.365	EMP3	2.2250738585072e-308
0.275177	0.615	0.265	PVT1	2.2250738585072e-308
0.266451	0.641	0.283	DNAAF2	2.2250738585072e-308
0.23571	0.609	0.312	CLDND1	2.2250738585072e-308
0.234735	0.532	0.368	EML4	2.2250738585072e-308
0.219349	0.401	0.122	FUT7	2.2250738585072e-308
0.21479	0.394	0.262	VIM	2.2250738585072e-308
0.212585	0.834	0.612	TXNRD1	2.2250738585072e-308
0.204043	0.207	0.096	LGALS3	2.2250738585072e-308
0.196908	0.47	0.317	TAGLN2	2.2250738585072e-308
0.195904	0.401	0.221	NABP1	2.2250738585072e-308
0.184292	0.614	0.398	PBXIP1	2.2250738585072e-308
0.178711	0.133	0.101	S100A6	2.2250738585072e-308
0.169869	0.573	0.299	ZC3H6	2.2250738585072e-308
0.169322	0.509	0.325	BIRC3	2.2250738585072e-308
0.163444	0.68	0.51	HINT1	2.2250738585072e-308
0.150655	0.585	0.398	NSD3	2.2250738585072e-308
0.147107	0.23	0.15	COTL1	2.2250738585072e-308
0.140533	0.32	0.208	BHLHE40	2.2250738585072e-308
0.13902	0.1	0.079	ARHGEF40	2.2250738585072e-308
0.137249	0.423	0.223	IL6R	2.2250738585072e-308
0.130619	0.524	0.316	YEATS4	2.2250738585072e-308
0.121759	0.717	0.564	AMBRA1	2.2250738585072e-308
0.121558	0.502	0.381	PPP1R15A	2.2250738585072e-308
0.118666	0.54	0.312	MEI1	2.2250738585072e-308
0.108749	0.518	0.233	NR1D2	2.2250738585072e-308
0.10525	0.509	0.347	ANKRD11	2.2250738585072e-308
0.103478	0.404	0.284	TWISTNB	2.2250738585072e-308
0.0949526	0.506	0.357	EZR	2.2250738585072e-308
0.0937369	0.557	0.379	CD40LG	2.2250738585072e-308
0.0898929	0.653	0.305	FANCD2	2.2250738585072e-308
0.0888693	0.744	0.556	EEF1B2	2.2250738585072e-308
0.0880081	0.068	0.04	ODF3B	2.2250738585072e-308
0.0855196	0.628	0.477	CD69	2.2250738585072e-308
0.0853865	0.52	0.361	IL27RA	2.2250738585072e-308
0.0823566	0.458	0.291	ACP6	2.2250738585072e-308
0.0771993	0.526	0.284	PLP2	2.2250738585072e-308
0.0738264	0.768	0.601	OOEP	2.2250738585072e-308
0.0680852	0.268	0.13	CTSB	2.2250738585072e-308
0.056603	0.474	0.288	S100A10	2.2250738585072e-308
0.044928	0.516	0.307	HNRNPLL	2.2250738585072e-308
0.041829	0.668	0.532	TOMM7	2.2250738585072e-308
0.0389879	0.265	0.278	LINC00426	2.2250738585072e-308
0.0384337	0.618	0.353	HOXB2	2.2250738585072e-308
0.0239368	0.237	0.158	NINJ1	2.2250738585072e-308
0.0197919	0.752	0.592	ZMYM4	2.2250738585072e-308
0.0191749	0.534	0.336	SOCS3	2.2250738585072e-308
0.0187401	0.631	0.299	RGP1	2.2250738585072e-308
0.0185451	0.466	0.261	LINC00402	2.2250738585072e-308
0.0179701	0.01	0.023	P2RY13	2.2250738585072e-308
0.0171887	0.429	0.171	ZBTB16	2.2250738585072e-308
0.011906	0.52	0.286	ZBTB38	2.2250738585072e-308
0.0102327	0.117	0.088	STXBP2	2.2250738585072e-308
0.0102099	0.567	0.287	SPATA5	2.2250738585072e-308
0.0101807	0.506	0.334	REXO2	2.2250738585072e-308
0.0100239	0.007	0.01	S100A12	2.2250738585072e-308
0.00922045	0.725	0.547	WASF3	2.2250738585072e-308
0.0072061	0.773	0.599	LDHB	2.2250738585072e-308
0.00570145	0.437	0.294	CEP57	2.2250738585072e-308
0.000792915	0.687	0.523	CD2	2.2250738585072e-308
-0.00152295	0.356	0.196	CD4	2.2250738585072e-308
-0.00378968	0.393	0.216	FAM129A	2.2250738585072e-308
-0.00656005	0.483	0.255	UHRF2	2.2250738585072e-308
-0.008238	0.529	0.354	ESYT1	2.2250738585072e-308
-0.00892303	0.545	0.312	MORN3	2.2250738585072e-308
-0.0104935	0.453	0.247	RNF8	2.2250738585072e-308
-0.0170463	0.653	0.336	ICOS	2.2250738585072e-308
-0.0206628	0.399	0.246	S100A4	2.2250738585072e-308
-0.0213419	0.359	0.221	MYADM	2.2250738585072e-308
-0.0218552	0.152	0.301	CDKN2C	2.2250738585072e-308
-0.024145	0.443	0.272	CASP8AP2	2.2250738585072e-308
-0.0250048	0.693	0.493	ISG20	2.2250738585072e-308
-0.0272889	0.008	0.014	HMOX1	2.2250738585072e-308
-0.0286036	0.526	0.373	MAL	2.2250738585072e-308
-0.0319331	0.574	0.344	GALT	2.2250738585072e-308
-0.0336674	0.45	0.253	PDE4B	2.2250738585072e-308
-0.0369675	0.013	0.013	LILRA2	2.2250738585072e-308
-0.0424975	0.42	0.271	ATP6V0A2	2.2250738585072e-308
-0.0477048	0.603	0.327	LSR	2.2250738585072e-308
-0.0516874	0.516	0.25	TSHZ2	2.2250738585072e-308
-0.0563633	0.581	0.304	MPZL3	2.2250738585072e-308
-0.0599731	0.534	0.34	SIRPG	2.2250738585072e-308
-0.0602665	0.172	0.243	HDAC4	2.2250738585072e-308
-0.0619988	0.501	0.293	GALM	2.2250738585072e-308
-0.0627053	0.643	0.35	ACYP1	2.2250738585072e-308
-0.0651474	0.589	0.423	ARHGAP15	2.2250738585072e-308
-0.0653077	0.008	0.009	MPEG1	2.2250738585072e-308
-0.0672607	0.252	0.047	ENTPD1	2.2250738585072e-308
-0.0745613	0.37	0.179	PLCB1	2.2250738585072e-308
-0.0755403	0.015	0.017	VCAN	2.2250738585072e-308
-0.0806834	0.5	0.248	ABCB1	2.2250738585072e-308
-0.0844088	0.57	0.286	HIST1H4K	2.2250738585072e-308
-0.0850633	0.001	0.004	FCGR1A	2.2250738585072e-308
-0.0871464	0.549	0.198	FBXO45	2.2250738585072e-308
-0.0917351	0.013	0.023	HLA-DRB5	2.2250738585072e-308
-0.0928612	0.553	0.294	PLA2G12A	2.2250738585072e-308
-0.0947417	0.27	0.209	ANXA2	2.2250738585072e-308
-0.0963716	0.006	0.004	MGST1	2.2250738585072e-308
-0.0967066	0.441	0.269	UBAP2	2.2250738585072e-308
-0.0981759	0.405	0.239	MYH11	2.2250738585072e-308
-0.0985152	0.73	0.562	BAIAP2L1	2.2250738585072e-308
-0.101568	0.545	0.362	SLC39A8	2.2250738585072e-308
-0.102526	0.652	0.298	DOCK7	2.2250738585072e-308
-0.106504	0.678	0.258	CROT	2.2250738585072e-308
-0.1081	0.015	0.027	FCGR2A	2.2250738585072e-308
-0.113781	0.75	0.245	ANKMY2	2.2250738585072e-308
-0.114897	0.584	0.218	ATP8B1	2.2250738585072e-308
-0.115958	0.377	0.206	FYCO1	2.2250738585072e-308
-0.117511	0.517	0.322	ZEB1	2.2250738585072e-308
-0.118894	0.594	0.228	IL2RA	2.2250738585072e-308
-0.118932	0.441	0.23	TNFRSF10A	2.2250738585072e-308
-0.124657	0.531	0.332	RHNO1	2.2250738585072e-308
-0.125406	0.585	0.332	SOCS2	2.2250738585072e-308
-0.1263	0.004	0.01	RAB31	2.2250738585072e-308
-0.12731	0.014	0.007	RBP7	2.2250738585072e-308
-0.129509	0.006	0.008	LILRB2	2.2250738585072e-308
-0.132849	0.183	0.306	MARCKSL1	2.2250738585072e-308
-0.133197	0.494	0.252	CD84	2.2250738585072e-308
-0.140649	0.423	0.309	PHF3	2.2250738585072e-308
-0.141629	0.508	0.333	PLEKHA5	2.2250738585072e-308
-0.142381	0.318	0.229	NOP10	2.2250738585072e-308
-0.143013	0.214	0.323	FBXL16	2.2250738585072e-308
-0.144249	0.58	0.273	HIST1H1D	2.2250738585072e-308
-0.145773	0.61	0.309	ANO9	2.2250738585072e-308
-0.149029	0.118	0.221	GDPD5	2.2250738585072e-308
-0.150105	0.465	0.3	SMYD3	2.2250738585072e-308
-0.150514	0.04	0.038	TYMP	2.2250738585072e-308
-0.152464	0.005	0.007	HCK	2.2250738585072e-308
-0.153715	0.603	0.231	HIST1H1E	2.2250738585072e-308
-0.158139	0.493	0.274	MPRIP	2.2250738585072e-308
-0.159762	0.005	0.006	CD86	2.2250738585072e-308
-0.160526	0.328	0.224	VMP1	2.2250738585072e-308
-0.163308	0.014	0.025	LILRA5	2.2250738585072e-308
-0.170266	0.026	0.03	SLC31A2	2.2250738585072e-308
-0.17053	0.506	0.291	CORO2A	2.2250738585072e-308
-0.17119	0.436	0.257	MFHAS1	2.2250738585072e-308
-0.171321	0.15	0.203	ITM2C	2.2250738585072e-308
-0.171374	0.445	0.259	TBC1D32	2.2250738585072e-308
-0.175302	0.16	0.285	TRIM37	2.2250738585072e-308
-0.175432	0.549	0.351	WDR53	2.2250738585072e-308
-0.176004	0.413	0.251	GXYLT1	2.2250738585072e-308
-0.180514	0.155	0.264	WEE1	2.2250738585072e-308
-0.180915	0.002	0.003	S100A9	2.2250738585072e-308
-0.18152	0.452	0.21	BRD1	2.2250738585072e-308
-0.182549	0.43	0.318	PAXX	2.2250738585072e-308
-0.182726	0.288	0.271	SH3BGRL3	2.2250738585072e-308
-0.183025	0.518	0.308	CATSPERB	2.2250738585072e-308
-0.184279	0.67	0.309	ZNF211	2.2250738585072e-308
-0.186557	0.735	0.223	PABPC1L	2.2250738585072e-308
-0.192145	0.006	0.013	GPBAR1	2.2250738585072e-308
-0.193781	0.395	0.231	RGS1	2.2250738585072e-308
-0.194062	0.493	0.261	GPALPP1	2.2250738585072e-308
-0.198921	0.513	0.313	CRIP2	2.2250738585072e-308
-0.198931	0.005	0.011	CD1D	2.2250738585072e-308
-0.209855	0.456	0.313	IL10RA	2.2250738585072e-308
-0.210122	0.539	0.293	XPNPEP3	2.2250738585072e-308
-0.215982	0.481	0.343	DSTN	2.2250738585072e-308
-0.218391	0.496	0.317	GCFC2	2.2250738585072e-308
-0.218429	0.541	0.268	LETM2	2.2250738585072e-308
-0.219771	0.45	0.284	GDI1	2.2250738585072e-308
-0.220414	0.396	0.268	KCTD13	2.2250738585072e-308
-0.220712	0.047	0.016	CD300C	2.2250738585072e-308
-0.223128	0.461	0.262	ARHGEF12	2.2250738585072e-308
-0.225144	0.621	0.226	BCL2L1	2.2250738585072e-308
-0.225352	0.191	0.069	C1orf54	2.2250738585072e-308
-0.227073	0.703	0.399	PDZD2	2.2250738585072e-308
-0.233955	0.579	0.342	TESPA1	2.2250738585072e-308
-0.233976	0.005	0.017	CD33	2.2250738585072e-308
-0.235216	0.451	0.305	ENO2	2.2250738585072e-308
-0.235314	0.008	0.012	LRRK2	2.2250738585072e-308
-0.235382	0.416	0.245	ZNF675	2.2250738585072e-308
-0.235809	0.613	0.241	TMEM135	2.2250738585072e-308
-0.237283	0.491	0.267	PIDD1	2.2250738585072e-308
-0.244128	0.102	0.389	LINC00926	2.2250738585072e-308
-0.247728	0.459	0.22	HELLS	2.2250738585072e-308
-0.247867	0.006	0.031	SYK	2.2250738585072e-308
-0.248358	0.188	0.323	GFOD2	2.2250738585072e-308
-0.249574	0.516	0.331	SHISAL2A	2.2250738585072e-308
-0.249894	0.603	0.283	UNG	2.2250738585072e-308
-0.251036	0.488	0.29	METTL4	2.2250738585072e-308
-0.251417	0.5	0.287	HPGD	2.2250738585072e-308
-0.25251	0.615	0.388	SMIM27	2.2250738585072e-308
-0.257034	0.098	0.253	PKD2	2.2250738585072e-308
-0.258473	0.008	0.014	LILRB3	2.2250738585072e-308
-0.258676	0.014	0.023	C5AR1	2.2250738585072e-308
-0.258837	0.456	0.289	ABCC10	2.2250738585072e-308
-0.262359	0.523	0.291	STN1	2.2250738585072e-308
-0.265485	0.009	0.009	MARCKS	2.2250738585072e-308
-0.266108	0.009	0.009	GAPT	2.2250738585072e-308
-0.268127	0.024	0.029	CFD	2.2250738585072e-308
-0.272744	0.546	0.287	ALKBH2	2.2250738585072e-308
-0.274369	0.416	0.276	SENP1	2.2250738585072e-308
-0.275721	0.037	0.058	JCHAIN	2.2250738585072e-308
-0.275773	0.512	0.297	METTL15	2.2250738585072e-308
-0.276108	0.478	0.312	INTS13	2.2250738585072e-308
-0.276831	0.333	0.257	VAMP5	2.2250738585072e-308
-0.278078	0.508	0.636	MT-CYB	2.2250738585072e-308
-0.278099	0.146	0.231	ITGA5	2.2250738585072e-308
-0.278292	0.492	0.313	ANKH	2.2250738585072e-308
-0.278367	0.533	0.326	PHAX	2.2250738585072e-308
-0.281782	0.404	0.3	TMEM191C	2.2250738585072e-308
-0.283586	0.516	0.317	CCDC65	2.2250738585072e-308
-0.284236	0.476	0.312	NOP56	2.2250738585072e-308
-0.285945	0.211	0.289	PGAP2	2.2250738585072e-308
-0.286471	0.027	0.039	CPPED1	2.2250738585072e-308
-0.287163	0.536	0.255	ATP10A	2.2250738585072e-308
-0.288742	0.422	0.254	TAMM41	2.2250738585072e-308
-0.289102	0.614	0.294	SLC16A1	2.2250738585072e-308
-0.289901	0.525	0.247	HLTF	2.2250738585072e-308
-0.291423	0.374	0.254	KPNA6	2.2250738585072e-308
-0.293161	0.389	0.239	KATNAL1	2.2250738585072e-308
-0.293807	0.008	0.008	LGALS2	2.2250738585072e-308
-0.294195	0.291	0.13	MZB1	2.2250738585072e-308
-0.298883	0.67	0.335	TCEANC	2.2250738585072e-308
-0.299779	0.008	0.014	LILRA1	2.2250738585072e-308
-0.301107	0.472	0.26	STAT5A	2.2250738585072e-308
-0.301845	0.01	0.015	MARCH1	2.2250738585072e-308
-0.303775	0.18	0.325	NAT10	2.2250738585072e-308
-0.305912	0.181	0.315	LMBR1L	2.2250738585072e-308
-0.307928	0.515	0.379	PLIN5	2.2250738585072e-308
-0.309152	0.396	0.288	INTS2	2.2250738585072e-308
-0.310789	0.017	0.052	NFE2	2.2250738585072e-308
-0.312374	0.204	0.363	ZNF444	2.2250738585072e-308
-0.314002	0.526	0.325	CROCC	2.2250738585072e-308
-0.314969	0.4	0.267	POLR2D	2.2250738585072e-308
-0.315383	0.525	0.249	EIF1AD	2.2250738585072e-308
-0.315441	0.299	0.173	SYT11	2.2250738585072e-308
-0.315933	0.172	0.335	ZNF200	2.2250738585072e-308
-0.316429	0.014	0.026	HLA-DQA1	2.2250738585072e-308
-0.316659	0.32	0.202	GAB3	2.2250738585072e-308
-0.317768	0.486	0.344	UNKL	2.2250738585072e-308
-0.320238	0.585	0.361	DNAJC27	2.2250738585072e-308
-0.32095	0.12	0.22	PPP1R16B	2.2250738585072e-308
-0.324155	0.08	0.191	SERAC1	2.2250738585072e-308
-0.326903	0.528	0.336	SPAG16	2.2250738585072e-308
-0.328305	0.535	0.281	GPR174	2.2250738585072e-308
-0.328982	0.162	0.247	FAM149B1	2.2250738585072e-308
-0.330208	0.516	0.252	KLHL3	2.2250738585072e-308
-0.330482	0.3	0.44	TMSB10	2.2250738585072e-308
-0.333212	0.675	0.258	KMT5C	2.2250738585072e-308
-0.333968	0.414	0.274	ZBTB49	2.2250738585072e-308
-0.334631	0.193	0.339	EIF4E	2.2250738585072e-308
-0.335036	0.023	0.045	RXRA	2.2250738585072e-308
-0.335542	0.203	0.292	KPNA5	2.2250738585072e-308
-0.338705	0.356	0.184	DNAJC11	2.2250738585072e-308
-0.339935	0.641	0.424	TRAT1	2.2250738585072e-308
-0.340957	0.348	0.179	CBX4	2.2250738585072e-308
-0.342273	0.41	0.24	FAM126B	2.2250738585072e-308
-0.342622	0.477	0.292	NKAP	2.2250738585072e-308
-0.343976	0.451	0.291	PIGL	2.2250738585072e-308
-0.346767	0.469	0.328	NVL	2.2250738585072e-308
-0.346869	0.606	0.33	ZNF568	2.2250738585072e-308
-0.347301	0.387	0.324	LYAR	2.2250738585072e-308
-0.348891	0.193	0.336	SEMA4C	2.2250738585072e-308
-0.350723	0.179	0.376	ZCCHC4	2.2250738585072e-308
-0.351844	0.174	0.268	IFI27L1	2.2250738585072e-308
-0.354228	0.098	0.291	ARIH2OS	2.2250738585072e-308
-0.355943	0.535	0.296	CRY1	2.2250738585072e-308
-0.356319	0.007	0.039	AIF1	2.2250738585072e-308
-0.356782	0.393	0.271	FANCI	2.2250738585072e-308
-0.356798	0.422	0.269	SLA	2.2250738585072e-308
-0.358614	0.38	0.275	MNAT1	2.2250738585072e-308
-0.359734	0.511	0.266	FEN1	2.2250738585072e-308
-0.360467	0.218	0.268	POLE	2.2250738585072e-308
-0.362752	0.152	0.284	BTRC	2.2250738585072e-308
-0.363078	0.217	0.34	BOLA1	2.2250738585072e-308
-0.370994	0.417	0.273	PBDC1	2.2250738585072e-308
-0.372974	0.472	0.293	ATF7IP	2.2250738585072e-308
-0.376676	0.405	0.278	CAND1	2.2250738585072e-308
-0.377178	0.029	0.02	BASP1	2.2250738585072e-308
-0.381778	0.014	0.064	HLA-DPA1	2.2250738585072e-308
-0.385291	0.492	0.3	DOCK10	2.2250738585072e-308
-0.385476	0.013	0.027	PLXDC2	2.2250738585072e-308
-0.386135	0.016	0.017	SIRPA	2.2250738585072e-308
-0.390634	0.157	0.305	ZNF780B	2.2250738585072e-308
-0.390663	0.535	0.282	LINC00342	2.2250738585072e-308
-0.391507	0.412	0.234	SLC25A30	2.2250738585072e-308
-0.391547	0.441	0.274	HENMT1	2.2250738585072e-308
-0.391927	0.02	0.009	ALDH1A1	2.2250738585072e-308
-0.393173	0.652	0.377	FICD	2.2250738585072e-308
-0.393576	0.469	0.328	DCAF4	2.2250738585072e-308
-0.39493	0.156	0.297	AKAP1	2.2250738585072e-308
-0.395517	0.459	0.284	BICDL1	2.2250738585072e-308
-0.39566	0.503	0.331	TCAF2	2.2250738585072e-308
-0.396506	0.499	0.278	HAUS8	2.2250738585072e-308
-0.397107	0.509	0.286	FAM153B	2.2250738585072e-308
-0.397549	0.228	0.319	AGAP2	2.2250738585072e-308
-0.40064	0.254	0.302	AGFG2	2.2250738585072e-308
-0.402605	0.086	0.074	RGS2	2.2250738585072e-308
-0.40293	0.451	0.29	PCNA	2.2250738585072e-308
-0.40346	0.382	0.257	CCDC84	2.2250738585072e-308
-0.403701	0.012	0.03	IRF8	2.2250738585072e-308
-0.408795	0.345	0.242	MIEN1	2.2250738585072e-308
-0.408838	0.187	0.339	TTC12	2.2250738585072e-308
-0.410495	0.259	0.166	STAT2	2.2250738585072e-308
-0.411891	0.434	0.254	SF3B3	2.2250738585072e-308
-0.414271	0.407	0.269	PPP2R5E	2.2250738585072e-308
-0.414537	0.511	0.306	NT5DC3	2.2250738585072e-308
-0.419983	0.712	0.257	HOOK1	2.2250738585072e-308
-0.423736	0.155	0.278	SKA2	2.2250738585072e-308
-0.424173	0.655	0.262	HMGN5	2.2250738585072e-308
-0.42653	0.472	0.301	MCM7	2.2250738585072e-308
-0.428766	0.661	0.497	CCDC85C	2.2250738585072e-308
-0.428834	0.411	0.275	NF2	2.2250738585072e-308
-0.429095	0.013	0.08	FGR	2.2250738585072e-308
-0.431251	0.499	0.37	CACNA1A	2.2250738585072e-308
-0.432268	0.061	0.029	DMXL2	2.2250738585072e-308
-0.435646	0.396	0.268	TBC1D31	2.2250738585072e-308
-0.438034	0.338	0.272	ASB1	2.2250738585072e-308
-0.438506	0.137	0.209	EXOC8	2.2250738585072e-308
-0.439062	0.569	0.3	KRI1	2.2250738585072e-308
-0.439337	0.386	0.236	RALGDS	2.2250738585072e-308
-0.439783	0.478	0.242	SPATA33	2.2250738585072e-308
-0.441024	0.484	0.342	PROSER3	2.2250738585072e-308
-0.442118	0.02	0.114	APOBEC3A	2.2250738585072e-308
-0.444093	0.456	0.259	CLOCK	2.2250738585072e-308
-0.444877	0.671	0.25	TRMT44	2.2250738585072e-308
-0.445834	0.56	0.262	RBM4	2.2250738585072e-308
-0.445944	0.451	0.3	HARS2	2.2250738585072e-308
-0.446962	0.145	0.256	PTPRN2	2.2250738585072e-308
-0.44797	0.457	0.256	MGA	2.2250738585072e-308
-0.449841	0.39	0.274	ZBTB1	2.2250738585072e-308
-0.45049	0.489	0.31	TSEN2	2.2250738585072e-308
-0.45713	0.509	0.316	EHD1	2.2250738585072e-308
-0.459602	0.474	0.295	GAN	2.2250738585072e-308
-0.460743	0.388	0.277	CEP152	2.2250738585072e-308
-0.46497	0.179	0.239	ADGRL1	2.2250738585072e-308
-0.465174	0.497	0.297	PHF7	2.2250738585072e-308
-0.465582	0.323	0.198	BAG4	2.2250738585072e-308
-0.467876	0.423	0.292	RNASEH2B	2.2250738585072e-308
-0.468803	0.007	0.014	BCL11A	2.2250738585072e-308
-0.469005	0.298	0.211	PUS10	2.2250738585072e-308
-0.46923	0.201	0.304	CC2D1B	2.2250738585072e-308
-0.469723	0.45	0.296	TRMT10B	2.2250738585072e-308
-0.470638	0.449	0.295	ASXL1	2.2250738585072e-308
-0.47613	0.472	0.306	COQ6	2.2250738585072e-308
-0.477781	0.367	0.26	RPTOR	2.2250738585072e-308
-0.477963	0.147	0.32	FZD3	2.2250738585072e-308
-0.481014	0.136	0.179	WDR74	2.2250738585072e-308
-0.482029	0.477	0.245	SRPRB	2.2250738585072e-308
-0.483072	0.388	0.278	SYAP1	2.2250738585072e-308
-0.483591	0.121	0.309	ZNF583	2.2250738585072e-308
-0.486728	0.46	0.156	C16orf74	2.2250738585072e-308
-0.488875	0.531	0.234	CBR4	2.2250738585072e-308
-0.488995	0.178	0.333	ZNF84	2.2250738585072e-308
-0.489669	0.153	0.359	ZNF554	2.2250738585072e-308
-0.489761	0.1	0.198	OASL	2.2250738585072e-308
-0.489893	0.481	0.281	KRR1	2.2250738585072e-308
-0.489932	0.011	0.016	TLR2	2.2250738585072e-308
-0.490799	0.127	0.318	ZNF248	2.2250738585072e-308
-0.49193	0.465	0.318	EIF3J-DT	2.2250738585072e-308
-0.492921	0.47	0.316	CXorf65	2.2250738585072e-308
-0.496178	0.035	0.057	RHOB	2.2250738585072e-308
-0.497238	0.524	0.298	UBE3D	2.2250738585072e-308
-0.498996	0.052	0.065	OGFRL1	2.2250738585072e-308
-0.500178	0.172	0.263	SLC12A2	2.2250738585072e-308
-0.501587	0.33	0.213	PLEKHM3	2.2250738585072e-308
-0.508546	0.508	0.318	PREPL	2.2250738585072e-308
-0.509906	0.215	0.302	ZNF596	2.2250738585072e-308
-0.511579	0.558	0.357	MPI	2.2250738585072e-308
-0.511929	0.223	0.34	RAD54L2	2.2250738585072e-308
-0.513465	0.192	0.319	CRYGS	2.2250738585072e-308
-0.514279	0.484	0.291	IL12RB1	2.2250738585072e-308
-0.51432	0.18	0.28	TTLL5	2.2250738585072e-308
-0.514524	0.143	0.186	JAKMIP2	2.2250738585072e-308
-0.514625	0.452	0.236	RGPD3	2.2250738585072e-308
-0.515049	0.435	0.265	TRAK2	2.2250738585072e-308
-0.518199	0.359	0.234	AP4S1	2.2250738585072e-308
-0.520934	0.183	0.297	TRIM39	2.2250738585072e-308
-0.524194	0.463	0.288	CLDN15	2.2250738585072e-308
-0.524831	0.344	0.237	ATN1	2.2250738585072e-308
-0.525015	0.435	0.239	TRMT61B	2.2250738585072e-308
-0.525727	0.587	0.369	SFI1	2.2250738585072e-308
-0.525849	0.517	0.303	EPM2A	2.2250738585072e-308
-0.526762	0.015	0.085	HLA-DPB1	2.2250738585072e-308
-0.5268	0.024	0.055	DOCK5	2.2250738585072e-308
-0.532673	0.429	0.276	CEP290	2.2250738585072e-308
-0.533044	0.086	0.104	APLP2	2.2250738585072e-308
-0.533081	0.559	0.335	CCDC34	2.2250738585072e-308
-0.534457	0.214	0.132	RALGPS2	2.2250738585072e-308
-0.53769	0.039	0.098	TCF4	2.2250738585072e-308
-0.538205	0.03	0.03	ADAM28	2.2250738585072e-308
-0.538383	0.2	0.324	ZNF419	2.2250738585072e-308
-0.53842	0.127	0.279	FBXO5	2.2250738585072e-308
-0.538835	0.544	0.344	NMT2	2.2250738585072e-308
-0.541528	0.544	0.299	CCDC146	2.2250738585072e-308
-0.541781	0.464	0.289	OTUD7B	2.2250738585072e-308
-0.542159	0.32	0.233	NCR3	2.2250738585072e-308
-0.542959	0.25	0.352	CBFA2T2	2.2250738585072e-308
-0.544003	0.522	0.315	GSDMB	2.2250738585072e-308
-0.544567	0.459	0.316	CDC23	2.2250738585072e-308
-0.547451	0.115	0.238	NTMT1	2.2250738585072e-308
-0.547843	0.177	0.086	IGLL5	2.2250738585072e-308
-0.548314	0.362	0.224	ZNF518B	2.2250738585072e-308
-0.549009	0.506	0.226	SETMAR	2.2250738585072e-308
-0.549051	0.199	0.292	TERF1	2.2250738585072e-308
-0.551286	0.154	0.241	NFIA	2.2250738585072e-308
-0.555234	0.266	0.368	FAM84B	2.2250738585072e-308
-0.556827	0.121	0.145	ARHGAP18	2.2250738585072e-308
-0.557808	0.206	0.317	CGRRF1	2.2250738585072e-308
-0.560626	0.072	0.194	FCAR	2.2250738585072e-308
-0.560772	0.473	0.269	MIGA2	2.2250738585072e-308
-0.561291	0.472	0.305	AIG1	2.2250738585072e-308
-0.561954	0.464	0.223	YTHDF3-AS1	2.2250738585072e-308
-0.56628	0.246	0.32	AXIN2	2.2250738585072e-308
-0.566944	0.4	0.275	ZNF708	2.2250738585072e-308
-0.567607	0.232	0.233	B3GALNT2	2.2250738585072e-308
-0.567797	0.142	0.309	CTU2	2.2250738585072e-308
-0.568057	0.467	0.325	NPIPB13	2.2250738585072e-308
-0.569603	0.198	0.311	ADAL	2.2250738585072e-308
-0.570051	0.013	0.007	MCEMP1	2.2250738585072e-308
-0.570061	0.447	0.299	GLMN	2.2250738585072e-308
-0.57277	0.433	0.306	PIGU	2.2250738585072e-308
-0.573607	0.373	0.277	CYP51A1	2.2250738585072e-308
-0.573805	0.14	0.278	KNOP1	2.2250738585072e-308
-0.574556	0.371	0.258	FAM214A	2.2250738585072e-308
-0.574841	0.154	0.216	GDAP1	2.2250738585072e-308
-0.575907	0.444	0.309	RABL2B	2.2250738585072e-308
-0.576426	0.151	0.191	UBE2J1	2.2250738585072e-308
-0.578369	0.439	0.273	CD46	2.2250738585072e-308
-0.578719	0.605	0.239	PTCH1	2.2250738585072e-308
-0.579287	0.249	0.284	CRAMP1	2.2250738585072e-308
-0.582183	0.469	0.304	C19orf66	2.2250738585072e-308
-0.582695	0.186	0.283	HIRIP3	2.2250738585072e-308
-0.584611	0.483	0.264	SLC41A1	2.2250738585072e-308
-0.585957	0.625	0.304	SLC16A4	2.2250738585072e-308
-0.586238	0.147	0.255	EZH2	2.2250738585072e-308
-0.587841	0.172	0.31	LEAP2	2.2250738585072e-308
-0.589936	0.433	0.283	NEMP2	2.2250738585072e-308
-0.590436	0.259	0.197	TGFBR1	2.2250738585072e-308
-0.592276	0.475	0.288	MMD	2.2250738585072e-308
-0.59256	0.127	0.258	AHI1	2.2250738585072e-308
-0.594564	0.075	0.128	SULT1A1	2.2250738585072e-308
-0.595178	0.453	0.325	REST	2.2250738585072e-308
-0.597046	0.281	0.212	LY6G5C	2.2250738585072e-308
-0.606199	0.363	0.26	CENPJ	2.2250738585072e-308
-0.607052	0.304	0.12	GALNT3	2.2250738585072e-308
-0.609316	0.387	0.228	PDS5B	2.2250738585072e-308
-0.610604	0.121	0.188	PRDM15	2.2250738585072e-308
-0.617684	0.57	0.338	RCL1	2.2250738585072e-308
-0.619628	0.191	0.342	LINC00476	2.2250738585072e-308
-0.619884	0.13	0.239	ALG14	2.2250738585072e-308
-0.620753	0.258	0.227	MIR4435-2HG	2.2250738585072e-308
-0.622198	0.149	0.268	KANSL2	2.2250738585072e-308
-0.625867	0.388	0.238	ZNF180	2.2250738585072e-308
-0.630189	0.159	0.299	RTTN	2.2250738585072e-308
-0.631853	0.158	0.332	TMEM120B	2.2250738585072e-308
-0.635036	0.455	0.318	SERF1A	2.2250738585072e-308
-0.635678	0.134	0.325	RPAP1	2.2250738585072e-308
-0.64114	0.138	0.253	DGCR8	2.2250738585072e-308
-0.641807	0.083	0.246	RBKS	2.2250738585072e-308
-0.642788	0.533	0.348	GDPGP1	2.2250738585072e-308
-0.645005	0.135	0.253	UAP1	2.2250738585072e-308
-0.6467	0.268	0.186	RGS3	2.2250738585072e-308
-0.647794	0.14	0.336	TMTC3	2.2250738585072e-308
-0.648318	0.466	0.271	PTPN22	2.2250738585072e-308
-0.649547	0.02	0.066	GSN	2.2250738585072e-308
-0.649743	0.127	0.261	CYP4V2	2.2250738585072e-308
-0.651079	0.122	0.29	ZNF740	2.2250738585072e-308
-0.651737	0.47	0.208	TXNL4B	2.2250738585072e-308
-0.653732	0.147	0.275	NF1	2.2250738585072e-308
-0.653887	0.096	0.164	IFIT3	2.2250738585072e-308
-0.654982	0.452	0.258	CAPS	2.2250738585072e-308
-0.660704	0.313	0.216	ACO1	2.2250738585072e-308
-0.663276	0.24	0.133	CIITA	2.2250738585072e-308
-0.669369	0.126	0.196	RAP1GAP2	2.2250738585072e-308
-0.669985	0.11	0.264	MMAA	2.2250738585072e-308
-0.671257	0.405	0.251	FLYWCH1	2.2250738585072e-308
-0.677142	0.538	0.271	TMEM202-AS1	2.2250738585072e-308
-0.677765	0.221	0.33	CNOT3	2.2250738585072e-308
-0.680012	0.046	0.058	RNF144B	2.2250738585072e-308
-0.680974	0.457	0.323	ZNF813	2.2250738585072e-308
-0.681548	0.104	0.214	PALM2-AKAP2	2.2250738585072e-308
-0.685024	0.133	0.189	TLR1	2.2250738585072e-308
-0.687809	0.148	0.295	MRTFB	2.2250738585072e-308
-0.689738	0.008	0.043	LILRA6	2.2250738585072e-308
-0.690211	0.212	0.295	ZCRB1	2.2250738585072e-308
-0.694907	0.16	0.295	ZNF273	2.2250738585072e-308
-0.697135	0.187	0.314	RUFY2	2.2250738585072e-308
-0.697781	0.068	0.149	ENG	2.2250738585072e-308
-0.698776	0.095	0.312	FAM120C	2.2250738585072e-308
-0.699163	0.329	0.242	GPR180	2.2250738585072e-308
-0.699242	0.25	0.319	WDR27	2.2250738585072e-308
-0.703434	0.067	0.112	GLUL	2.2250738585072e-308
-0.703854	0.391	0.28	TSC1	2.2250738585072e-308
-0.710029	0.486	0.31	MTR	2.2250738585072e-308
-0.710385	0.474	0.302	PAAF1	2.2250738585072e-308
-0.710444	0.156	0.32	MTERF1	2.2250738585072e-308
-0.711708	0.208	0.319	PCYT2	2.2250738585072e-308
-0.712256	0.126	0.209	CARMIL1	2.2250738585072e-308
-0.714718	0.163	0.366	PLCG1	2.2250738585072e-308
-0.715754	0.176	0.319	UTP25	2.2250738585072e-308
-0.720087	0.489	0.3	SPHK2	2.2250738585072e-308
-0.721392	0.075	0.169	MCTP2	2.2250738585072e-308
-0.722276	0.443	0.214	RGPD2	2.2250738585072e-308
-0.722932	0.493	0.313	NPRL3	2.2250738585072e-308
-0.726403	0.477	0.308	FBXO3	2.2250738585072e-308
-0.733161	0.091	0.202	IL3RA	2.2250738585072e-308
-0.7358	0.521	0.291	PALLD	2.2250738585072e-308
-0.740813	0.107	0.163	NEXN	2.2250738585072e-308
-0.741729	0.342	0.23	GEMIN5	2.2250738585072e-308
-0.742799	0.509	0.322	SNHG25	2.2250738585072e-308
-0.743931	0.162	0.263	ADAT2	2.2250738585072e-308
-0.74684	0.188	0.291	METTL3	2.2250738585072e-308
-0.750116	0.106	0.254	CERS4	2.2250738585072e-308
-0.75098	0.162	0.303	METAP1D	2.2250738585072e-308
-0.751676	0.399	0.255	GTDC1	2.2250738585072e-308
-0.753093	0.216	0.296	CEBPZOS	2.2250738585072e-308
-0.757135	0.174	0.292	CCDC144A	2.2250738585072e-308
-0.762634	0.192	0.311	NRIP2	2.2250738585072e-308
-0.764075	0.422	0.25	ZNF789	2.2250738585072e-308
-0.764436	0.114	0.233	TEFM	2.2250738585072e-308
-0.766342	0.433	0.284	TECPR1	2.2250738585072e-308
-0.76866	0.207	0.349	MORC2	2.2250738585072e-308
-0.776742	0.139	0.306	ACACB	2.2250738585072e-308
-0.782042	0.518	0.38	PPP1R3E	2.2250738585072e-308
-0.782056	0.428	0.534	GIMAP7	2.2250738585072e-308
-0.784642	0.191	0.126	BCL2A1	2.2250738585072e-308
-0.785503	0.115	0.266	ZNF707	2.2250738585072e-308
-0.78771	0.438	0.217	FAM217B	2.2250738585072e-308
-0.790785	0.201	0.302	ZNF569	2.2250738585072e-308
-0.791593	0.411	0.249	SBK1	2.2250738585072e-308
-0.795724	0.223	0.335	RFXAP	2.2250738585072e-308
-0.796063	0.134	0.227	TSPAN3	2.2250738585072e-308
-0.800835	0.157	0.338	BDH1	2.2250738585072e-308
-0.80096	0.108	0.294	ZNF621	2.2250738585072e-308
-0.802811	0.153	0.294	PCGF6	2.2250738585072e-308
-0.803838	0.429	0.291	PSMA1	2.2250738585072e-308
-0.809605	0.014	0.022	RGS18	2.2250738585072e-308
-0.810139	0.167	0.334	TMEM41A	2.2250738585072e-308
-0.813078	0.004	0.059	LILRB1	2.2250738585072e-308
-0.813103	0.19	0.344	PECR	2.2250738585072e-308
-0.81482	0.403	0.28	CCDC77	2.2250738585072e-308
-0.815218	0.163	0.274	PTTG1	2.2250738585072e-308
-0.817737	0.205	0.344	SERF1B	2.2250738585072e-308
-0.823428	0.149	0.306	NAPB	2.2250738585072e-308
-0.823772	0.372	0.255	COQ7	2.2250738585072e-308
-0.8239	0.379	0.229	C12orf45	2.2250738585072e-308
-0.824006	0.148	0.253	KCNMB3	2.2250738585072e-308
-0.824316	0.194	0.295	ZNF714	2.2250738585072e-308
-0.826791	0.113	0.292	RFC5	2.2250738585072e-308
-0.82829	0.183	0.317	GNB1L	2.2250738585072e-308
-0.82888	0.229	0.384	APBB1	2.2250738585072e-308
-0.832518	0.141	0.28	URB1-AS1	2.2250738585072e-308
-0.83697	0.397	0.271	FAM153A	2.2250738585072e-308
-0.837008	0.477	0.268	LRIF1	2.2250738585072e-308
-0.839442	0.097	0.271	SAMD3	2.2250738585072e-308
-0.839674	0.349	0.267	ZNF154	2.2250738585072e-308
-0.842041	0.106	0.331	ARL13B	2.2250738585072e-308
-0.844033	0.165	0.3	ZNF790	2.2250738585072e-308
-0.844844	0.019	0.035	INSR	2.2250738585072e-308
-0.847127	0.412	0.26	REV3L	2.2250738585072e-308
-0.851463	0.385	0.223	PKIG	2.2250738585072e-308
-0.854915	0.01	0.05	ITGAX	2.2250738585072e-308
-0.86097	0.175	0.331	MAPK13	2.2250738585072e-308
-0.865363	0.128	0.277	UBFD1	2.2250738585072e-308
-0.868136	0.15	0.255	HOMER1	2.2250738585072e-308
-0.874852	0.229	0.373	ORMDL3	2.2250738585072e-308
-0.882701	0.116	0.294	ARHGAP12	2.2250738585072e-308
-0.892222	0.122	0.276	EPG5	2.2250738585072e-308
-0.895643	0.13	0.155	ALYREF	2.2250738585072e-308
-0.900136	0.211	0.319	FRA10AC1	2.2250738585072e-308
-0.905687	0.109	0.201	ZNF34	2.2250738585072e-308
-0.919716	0.132	0.3	SCAI	2.2250738585072e-308
-0.923101	0.154	0.268	CEP41	2.2250738585072e-308
-0.927279	0.213	0.333	SETD4	2.2250738585072e-308
-0.932939	0.194	0.326	CD320	2.2250738585072e-308
-0.933672	0.144	0.295	ZNF260	2.2250738585072e-308
-0.937303	0.298	0.453	CD7	2.2250738585072e-308
-0.939484	0.136	0.271	DDIT3	2.2250738585072e-308
-0.941861	0.17	0.278	GIHCG	2.2250738585072e-308
-0.942435	0.157	0.249	PYROXD2	2.2250738585072e-308
-0.94245	0.186	0.173	RAB27B	2.2250738585072e-308
-0.945482	0.064	0.199	IFNG	2.2250738585072e-308
-0.945684	0.128	0.244	LMTK2	2.2250738585072e-308
-0.953053	0.446	0.326	HSF2	2.2250738585072e-308
-0.953863	0.089	0.275	FAM169A	2.2250738585072e-308
-0.955545	0.203	0.314	TARSL2	2.2250738585072e-308
-0.962783	0.176	0.317	ST3GAL2	2.2250738585072e-308
-0.965372	0.165	0.34	SMYD4	2.2250738585072e-308
-0.99096	0.017	0.087	AKR1C3	2.2250738585072e-308
-0.998927	0.257	0.472	LITAF	2.2250738585072e-308
-1.0018	0.424	0.224	RGPD4	2.2250738585072e-308
-1.0039	0.271	0.256	CYTOR	2.2250738585072e-308
-1.00396	0.022	0.041	CDKN1C	2.2250738585072e-308
-1.00708	0.188	0.274	ACSF3	2.2250738585072e-308
-1.0189	0.231	0.366	LINC01588	2.2250738585072e-308
-1.02091	0.14	0.256	PKNOX1	2.2250738585072e-308
-1.02396	0.128	0.269	ADAM17	2.2250738585072e-308
-1.04438	0.139	0.329	MTRF1	2.2250738585072e-308
-1.04456	0.268	0.182	HSH2D	2.2250738585072e-308
-1.04486	0.116	0.247	LINC00662	2.2250738585072e-308
-1.05036	0.206	0.367	ZNF331	2.2250738585072e-308
-1.0531	0.113	0.29	CDAN1	2.2250738585072e-308
-1.07216	0.111	0.326	ADAMTS10	2.2250738585072e-308
-1.08114	0.023	0.107	YBX3	2.2250738585072e-308
-1.09198	0.211	0.316	DBF4	2.2250738585072e-308
-1.09237	0.198	0.305	CWF19L2	2.2250738585072e-308
-1.10374	0.097	0.2	MTSS1	2.2250738585072e-308
-1.10604	0.264	0.249	ATP8A1	2.2250738585072e-308
-1.11586	0.141	0.267	NPRL2	2.2250738585072e-308
-1.13157	0.136	0.084	CD40	2.2250738585072e-308
-1.13337	0.041	0.134	CLIC3	2.2250738585072e-308
-1.13984	0.153	0.294	SRRT	2.2250738585072e-308
-1.14878	0.014	0.103	AOAH	2.2250738585072e-308
-1.17725	0.07	0.145	FAM110A	2.2250738585072e-308
-1.178	0.008	0.131	XCL1	2.2250738585072e-308
-1.17909	0.204	0.286	RBM26	2.2250738585072e-308
-1.1822	0.019	0.078	CHST2	2.2250738585072e-308
-1.18672	0.15	0.303	ZNF493	2.2250738585072e-308
-1.19096	0.048	0.158	ABI3	2.2250738585072e-308
-1.19114	0.221	0.358	FBLN5	2.2250738585072e-308
-1.19577	0.187	0.305	REV1	2.2250738585072e-308
-1.20533	0.418	0.54	PIK3IP1	2.2250738585072e-308
-1.20691	0.161	0.313	TTC16	2.2250738585072e-308
-1.20717	0.26	0.19	YES1	2.2250738585072e-308
-1.21607	0.161	0.277	DIP2A	2.2250738585072e-308
-1.21957	0.387	0.268	ANKRD26	2.2250738585072e-308
-1.25801	0.064	0.166	CD300A	2.2250738585072e-308
-1.29876	0.168	0.222	HOPX	2.2250738585072e-308
-1.37516	0.236	0.352	TRABD2A	2.2250738585072e-308
-1.38085	0.204	0.3	C12orf75	2.2250738585072e-308
-1.38107	0.077	0.204	CEP78	2.2250738585072e-308
-1.41348	0.032	0.168	PLEK	2.2250738585072e-308
-1.41429	0.152	0.327	NELL2	2.2250738585072e-308
-1.43001	0.218	0.347	GNPDA2	2.2250738585072e-308
-1.46666	0.129	0.314	APBA2	2.2250738585072e-308
-1.47004	0.193	0.343	AK5	2.2250738585072e-308
-1.47535	0.115	0.215	TGFBR3	2.2250738585072e-308
-1.48699	0.017	0.067	C9	2.2250738585072e-308
-1.5245	0.133	0.321	ACTN1	2.2250738585072e-308
-1.54741	0.112	0.245	APMAP	2.2250738585072e-308
-1.55427	0.065	0.168	LPCAT1	2.2250738585072e-308
-1.57684	0.012	0.067	GOLIM4	2.2250738585072e-308
-1.6125	0.033	0.13	VNN2	2.2250738585072e-308
-1.62405	0.014	0.102	GFOD1	2.2250738585072e-308
-1.64038	0.083	0.24	TPST2	2.2250738585072e-308
-1.66255	0.156	0.282	APOBEC3G	2.2250738585072e-308
-1.66365	0.044	0.148	CD160	2.2250738585072e-308
-1.68211	0.115	0.294	PATL2	2.2250738585072e-308
-1.68598	0.099	0.324	LRRN3	2.2250738585072e-308
-1.69311	0.043	0.165	NCAM1	2.2250738585072e-308
-1.69857	0.002	0.108	FCGR3B	2.2250738585072e-308
-1.77542	0.023	0.112	XCL2	2.2250738585072e-308
-1.78144	0.171	0.284	IL6ST	2.2250738585072e-308
-1.933	0.042	0.159	FCRL3	2.2250738585072e-308
-2.03601	0.049	0.204	CD244	2.2250738585072e-308
-2.03826	0.151	0.337	STMN1	2.2250738585072e-308
-2.04643	0.004	0.105	CX3CR1	2.2250738585072e-308
-2.06514	0.045	0.187	TBX21	2.2250738585072e-308
-2.06634	0.248	0.478	CCR7	2.2250738585072e-308
-2.36923	0.03	0.2	RHOBTB3	2.2250738585072e-308
-2.37762	0.009	0.123	FCGR3A	2.2250738585072e-308
-2.38672	0.017	0.051	SOX4	2.2250738585072e-308
-2.4962	0.025	0.146	SPON2	2.2250738585072e-308
-2.50881	0.013	0.168	TTC38	2.2250738585072e-308
-2.56708	0.076	0.424	NOG	2.2250738585072e-308
-2.70959	0.02	0.149	C1orf21	2.2250738585072e-308
-2.74478	0.036	0.235	CRTAM	2.2250738585072e-308
-2.76874	0.017	0.112	KLRF1	2.2250738585072e-308
-2.89685	0.036	0.372	KLRC4-KLRK1	2.2250738585072e-308
-2.91491	0.017	0.156	PRSS23	2.2250738585072e-308
-3.18432	0.003	0.157	ADGRG1	2.2250738585072e-308
-3.2284	0.088	0.271	CTSW	2.2250738585072e-308
-3.38139	0.005	0.198	FCRL6	2.2250738585072e-308
-4.26758	0.017	0.22	KLRD1	2.2250738585072e-308
-4.42503	0.036	0.216	PRF1	2.2250738585072e-308
-4.50306	0.013	0.176	LINC02446	2.2250738585072e-308
-4.50378	0.014	0.239	CCL4L2	2.2250738585072e-308
-4.52587	0.02	0.229	CD8B2	2.2250738585072e-308
-4.75278	0.024	0.268	CD8B	2.2250738585072e-308
-4.84018	0.082	0.194	CMC1	2.2250738585072e-308
-5.21471	0.007	0.168	GZMB	2.2250738585072e-308
-5.3564	0.02	0.237	CCL4	2.2250738585072e-308
-5.64749	0.008	0.172	FGFBP2	2.2250738585072e-308
-7.60643	0.025	0.263	NKG7	2.2250738585072e-308
-7.61778	0.008	0.208	GZMH	2.2250738585072e-308
-8.1588	0.01	0.171	GNLY	2.2250738585072e-308
-0.539405	0.191	0.303	ZFP62	2.48438499557787e-304
-0.423201	0.183	0.282	SPICE1	1.06489287663964e-303
-1.30093	0.221	0.376	SMPD1	2.59944320013067e-303
-0.709953	0.046	0.116	PTPN12	8.92137571646157e-302
-0.32567	0.321	0.189	ZDHHC2	3.6611504988229e-301
-0.350123	0.465	0.324	WHAMM	4.45713001317142e-301
-0.602443	0.077	0.135	AGTRAP	1.49040763317436e-300
-0.525022	0.19	0.304	DDX58	1.49121083745607e-300
-0.188555	0.533	0.392	CYTH1	2.45530596419978e-300
-1.48876	0.062	0.165	VAV3	9.00434930779326e-300
-0.0405148	0.417	0.236	TBC1D4	2.82545203754816e-299
-0.187796	0.33	0.192	TANC2	3.42900101337798e-299
-0.343722	0.477	0.332	PHF1	5.89940543370072e-299
-1.0947	0.303	0.441	LEF1	1.51970978767315e-298
-0.788389	0.195	0.315	CDKAL1	1.94631072480366e-297
-0.459103	0.396	0.263	ALMS1	6.74907012864594e-297
-0.523831	0.429	0.297	ULK3	1.65579427641352e-296
-0.47109	0.124	0.203	C1orf162	1.82587161405196e-296
0.246207	0.417	0.262	PHLDA1	2.63516645324587e-296
-0.414145	0.374	0.272	MFSD8	3.67490496521141e-296
-1.24623	0.183	0.308	CSGALNACT1	8.5058437026058e-296
-1.24135	0.179	0.188	F2R	1.71896341153869e-295
-0.304141	0.373	0.248	SLCO3A1	2.09526593069597e-295
-0.489419	0.002	0.003	S100A8	3.39314265064551e-295
-0.517485	0.408	0.284	PLEKHA3	2.52368614243756e-294
-0.0862732	0.596	0.462	TMEM123	1.67543361597651e-293
-0.459513	0.184	0.28	KRIT1	2.32772008950137e-293
-0.639132	0.392	0.273	PEX26	2.36077069319388e-293
-0.343084	0.477	0.342	POMT1	2.8755834026428e-293
-0.336057	0.362	0.282	ADGRE5	8.45038220817425e-293
-0.462466	0.387	0.292	AACS	1.16472609745667e-292
0.167671	0.137	0.091	S100A11	1.82428671460437e-292
-2.1987	0.04	0.137	LGALS1	4.66296342867544e-292
-0.320373	0.006	0.013	LY86	1.37905051694698e-291
-0.510538	0.398	0.303	BTN3A1	1.41318106046581e-291
-4.05885	0.086	0.27	CST7	4.60380427747294e-291
-0.401503	0.355	0.25	DLG1	6.06471428595583e-291
-0.577043	0.395	0.27	SLC38A2	6.10332327291589e-291
0.170804	0.478	0.266	CENPM	5.35767438970907e-290
0.197644	0.66	0.538	HSPA8	9.20200772884362e-290
-0.81245	0.086	0.156	TSC22D1	3.08752058213593e-289
-0.600745	0.153	0.258	DSTYK	4.77836799999223e-289
-0.399844	0.35	0.242	BRD7	8.6472271346477e-289
-0.0559352	0.591	0.46	CASK	1.0054534872165e-288
-0.197146	0.373	0.239	SLC7A6	1.48792158101088e-288
-0.279089	0.215	0.295	XKR6	3.16969514396211e-288
-0.502477	0.393	0.276	ATG2A	8.23398586429058e-288
-0.063297	0.379	0.284	EVI2B	2.55432200709853e-287
0.0429625	0.346	0.178	IL18R1	2.58333352593329e-287
-0.530446	0.406	0.263	ADARB1	3.04917807451342e-287
-0.378135	0.33	0.245	DFFA	4.41064987302463e-287
-0.394485	0.247	0.312	WDR3	4.98632717630077e-287
-0.220009	0.389	0.282	LTBP3	4.99855309720739e-287
-2.42948	0.072	0.186	KLRC1	2.45013451478307e-286
-0.439634	0.459	0.317	C11orf49	5.65412067466193e-286
-0.693728	0.166	0.275	COG6	6.24773696822002e-286
-1.46505	0.17	0.303	PDK1	5.48865812385959e-285
-0.563172	0.456	0.322	HIST1H4C	9.45669970070629e-285
-0.720068	0.075	0.09	CXXC5	4.47409877252815e-284
-0.395101	0.46	0.339	PLCE1	8.69565287779242e-284
-0.133394	0.383	0.249	GPATCH11	2.16182486568389e-283
-0.402224	0.384	0.274	CNOT9	8.02205541489681e-283
-0.416477	0.354	0.259	ESCO1	2.16014566901756e-281
-0.805992	0.143	0.275	SQLE	2.6755533512686e-280
-0.743308	0.19	0.261	LRCH3	3.65117436301952e-280
-0.507404	0.196	0.276	PNPT1	5.85484585572331e-280
-0.63507	0.265	0.22	FUT11	6.35387521947282e-280
-0.458494	0.025	0.116	PDLIM1	3.32619944798084e-279
-0.479768	0.427	0.324	HMGB2	3.754248596536e-279
-0.460155	0.452	0.316	VRK1	1.67832949348194e-277
-0.471884	0.566	0.414	RCAN3	1.98197044966854e-277
-0.0461475	0.695	0.549	IL32	9.0840067271503e-275
-1.06725	0.017	0.084	ITGAM	2.7276245718721e-274
-0.174985	0.267	0.2	ENDOD1	6.3057327413303e-274
-0.436336	0.375	0.276	PGRMC2	7.88883848402136e-274
-0.0301188	0.383	0.286	CABIN1	2.89007789679486e-273
-0.305549	0.169	0.243	PTBP2	2.9409600735151e-273
-0.851633	0.163	0.305	ADTRP	4.15011178307171e-273
-0.975567	0.182	0.28	CSNK2A2	8.23607181041781e-273
-0.0581726	0.405	0.281	HYAL3	9.60708863056762e-273
0.30807	0.505	0.353	CCDC167	2.29724227596354e-272
-0.477327	0.316	0.247	RETREG3	1.46969622242928e-271
0.0573056	0.357	0.261	AGO3	2.34776985926927e-271
-0.614192	0.232	0.352	TUBD1	2.52881265313885e-270
-0.0556859	0.238	0.299	SP140L	7.25793131679697e-270
-0.818176	0.123	0.305	ZSCAN25	1.50679828299391e-269
-0.0357163	0.402	0.26	SAMSN1	2.29200236250426e-269
-0.159417	0.393	0.266	GOLGB1	6.51464270407276e-269
-0.15583	0.284	0.185	MIS18BP1	2.49984832310476e-268
-0.392083	0.378	0.286	STIM2	3.56612745392259e-268
-0.694704	0.193	0.291	KRBOX4	8.76496866631157e-268
-0.794567	0.166	0.284	ZNF43	1.11366488162099e-267
-0.625461	0.201	0.267	STK26	1.31201936113438e-267
-0.582776	0.375	0.258	MLH3	2.39630091095732e-267
-0.40289	0.395	0.289	CCDC174	3.33256792219804e-267
-0.592756	0.147	0.273	PRC1	9.61955742644797e-267
-0.624606	0.279	0.386	COX11	1.53660289634199e-266
-1.18365	0.173	0.236	PDZD8	7.54960763574556e-266
-0.204113	0.385	0.24	FGFR1OP	1.0522140293608e-265
-0.758926	0.226	0.338	EXOSC8	1.35954881118602e-265
-0.643055	0.435	0.314	TMEM106B	3.77419191270274e-265
-1.28275	0.152	0.241	LLGL2	9.37023239263128e-265
-1.25128	0.086	0.186	SLAMF7	1.20022855206671e-264
-0.137211	0.004	0.005	MEF2C	3.60361188516207e-264
-0.344866	0.233	0.355	TFAP4	9.07236743491228e-264
-0.689746	0.407	0.294	METTL16	2.98505297905733e-263
-0.519374	0.381	0.28	NOL8	1.11591831523729e-262
-0.445749	0.304	0.233	FANCM	2.41179197269343e-262
-0.892948	0.081	0.15	AFF3	1.03149669786985e-261
-0.35294	0.047	0.074	KLF10	3.01549309021784e-261
-0.217283	0.244	0.204	ZDHHC14	3.30691068104692e-261
0.182944	0.458	0.345	IDS	5.90470679221865e-261
-1.87268	0.146	0.347	FHIT	8.43558693693096e-261
0.122561	0.135	0.121	AHR	1.10524497995983e-260
-0.0785043	0.564	0.427	ITM2A	1.46377967657235e-260
-1.03963	0.204	0.319	CRELD1	3.22267837530203e-260
-0.465377	0.369	0.241	TYW3	1.63728818162489e-259
-0.565556	0.104	0.263	EPN2	5.85379719148156e-259
-0.747606	0.25	0.349	GPR89A	7.10215167865437e-259
-0.618998	0.382	0.281	ARMH1	7.34101661452982e-259
-0.725896	0.224	0.339	HARBI1	1.54755529494668e-258
-0.594178	0.221	0.29	RIC3	1.73754042503973e-258
-0.686732	0.103	0.254	ZBTB40	1.79641127624372e-258
-0.374936	0.213	0.278	NSD2	1.00381725324323e-257
-0.458532	0.363	0.261	AASDH	1.2045538951931e-257
-0.310035	0.426	0.299	MSMO1	2.17367041148374e-255
-0.450013	0.443	0.319	TRAF2	4.85483447885259e-255
-0.761577	0.209	0.3	CNPY4	6.21985123296711e-255
-0.156183	0.375	0.268	ZPR1	6.47421584194337e-255
-0.433979	0.276	0.326	SPG7	1.76714038902279e-254
-0.0896148	0.351	0.211	PLEKHG3	2.02944133393389e-254
-0.151592	0.051	0.057	C19orf38	2.7186144362535e-254
-0.0469423	0.513	0.382	ATF7IP2	6.20997131927706e-254
-0.654941	0.378	0.273	ZNF266	1.52133410357684e-252
-0.547211	0.346	0.241	MRE11	3.18636217339003e-252
-0.230156	0.437	0.273	TCP11L2	5.14307517817706e-252
-0.773071	0.153	0.281	BBS2	1.09184599959389e-251
-0.952005	0.189	0.312	CASTOR1	1.4904806181458e-251
-0.364669	0.072	0.058	CEBPD	6.86672913762739e-251
-0.574575	0.175	0.288	UBR1	1.06914164383856e-250
-0.316198	0.165	0.167	ADGRE3	3.86049033750231e-250
-0.120855	0.145	0.181	KMT5A	3.98533610860352e-250
-0.926942	0.172	0.245	SMC6	5.51916893920482e-250
0.0625374	0.354	0.241	ABCG1	6.70379954136743e-250
0.143618	0.195	0.135	NEAT1	4.41999639190458e-249
-0.0266264	0.402	0.309	CSTB	5.67018288259196e-249
0.0476104	0.367	0.202	MCL1	6.98147228694871e-249
-0.153982	0.017	0.037	LYN	1.47092023933925e-248
-0.361141	0.391	0.266	MID1IP1	1.83213003968759e-248
-0.107625	0.356	0.253	HIST1H1C	4.80977360627132e-248
-1.16233	0.072	0.218	RGS9	3.01098417732435e-247
0.301759	0.341	0.275	GLRX	6.87676007270238e-247
-0.300331	0.4	0.275	KCTD7	1.1832275309654e-246
-1.52063	0.181	0.257	BPGM	1.44176580721452e-246
-0.460921	0.244	0.329	WDR76	2.06871608022151e-246
0.154641	0.265	0.173	ORAI2	4.67481345450443e-246
0.139473	0.525	0.379	TAGAP	8.55318060360978e-246
-0.901387	0.203	0.309	IL24	8.89508040494496e-246
-0.127636	0.464	0.303	HAPLN3	1.24934393409111e-245
-0.164637	0.378	0.256	RAP1GDS1	1.29482032580847e-245
-0.621761	0.194	0.292	EFCAB7	1.6984330277626e-245
-0.679152	0.207	0.297	TTC39B	2.50617592139094e-245
-0.67892	0.359	0.438	TBC1D10C	2.03109134376779e-244
-1.19982	0.103	0.198	EFHD2	2.63799145566496e-243
-0.420193	0.253	0.17	NEU1	4.11204100797266e-243
-0.504194	0.153	0.146	MIDN	4.90366473622974e-243
0.122963	0.365	0.283	FOS	4.63706446249569e-242
-0.696475	0.349	0.286	UTP15	1.30215394626847e-240
-0.697992	0.374	0.295	TMEM220	4.29658924626529e-240
0.0170919	0.444	0.311	IKZF3	6.37223592570611e-240
-0.87149	0.183	0.276	SWI5	8.01760133093891e-240
-0.464986	0.385	0.293	XRRA1	1.26399718225486e-239
-0.719898	0.18	0.331	CCDC152	3.12192690298225e-239
-0.44757	0.447	0.328	SRGAP1	4.74445963014021e-239
0.39501	0.524	0.393	FAM107B	7.7312103606316e-239
-1.33197	0.062	0.172	YPEL1	1.36299899575343e-238
-0.481336	0.36	0.263	ZC3H14	1.81399517886996e-238
-0.524095	0.041	0.087	METRNL	2.12557924479217e-238
-0.315029	0.482	0.358	ZAP70	2.69179633617159e-238
0.175183	0.406	0.266	KIAA0040	2.77448709597121e-238
-0.48005	0.402	0.285	GBP3	5.72015320810926e-238
-1.64016	0.192	0.325	NAA16	9.87634017994528e-238
-0.403706	0.202	0.225	VASP	1.97762757825302e-237
-0.795876	0.216	0.318	TSEN54	3.89256473214298e-237
-0.122212	0.418	0.297	ANKRD13C	6.48242826569118e-237
-0.762252	0.21	0.261	CSAD	8.08202009545657e-237
-0.622132	0.378	0.271	RAD52	1.41458975290702e-236
-0.142471	0.738	0.602	GCDH	1.10804555491588e-235
-0.371875	0.446	0.344	RNF43	1.17958060663621e-235
-0.173757	0.054	0.063	RNF130	1.36546397105647e-235
-0.713467	0.172	0.262	DGKE	4.40666713334466e-235
-0.237585	0.371	0.286	KLF13	1.40799042590162e-234
-0.61764	0.192	0.23	GBP4	2.27803771531868e-234
0.80277	0.331	0.19	TIMP1	6.87966588888917e-234
-0.670722	0.291	0.202	MX1	1.35202411060396e-232
-2.13016	0.019	0.143	PADI4	7.53713222652787e-232
-0.309492	0.545	0.431	PPP1R2	8.32112630796549e-232
-0.467835	0.189	0.287	GNG7	1.34482727190912e-231
-0.774057	0.267	0.331	MTERF4	1.39607167720862e-231
-1.24774	0.13	0.26	ARHGEF9	5.19690105956024e-231
-0.493763	0.432	0.316	C1orf131	5.94852977675457e-231
0.205395	0.281	0.184	ANXA5	9.58036036039012e-231
-0.824247	0.258	0.369	DHRS3	3.76767925018265e-230
-1.21858	0.207	0.323	ZNF606	4.4312432961164e-230
-0.615778	0.158	0.265	MYO9A	4.53668802972759e-230
-0.293148	0.61	0.464	B2M	6.46816215588553e-230
-0.445208	0.193	0.248	NKAPD1	6.69239045671796e-230
-0.751155	0.145	0.242	FAM8A1	6.98005367704832e-230
0.114426	0.436	0.301	LINC01934	1.29114878212659e-229
-0.456939	0.18	0.306	BCKDHB	4.34894640490778e-229
-0.556946	0.146	0.237	DNAL1	7.4157518860295e-229
-0.613657	0.252	0.345	SPIN2B	1.09503413752436e-228
-1.03786	0.349	0.251	AVL9	1.67969944587451e-228
-0.276164	0.412	0.29	POC1B	2.27996861277872e-228
-0.761259	0.281	0.241	ZNF570	6.14687345173566e-228
-0.881835	0.166	0.28	SLC20A2	2.48615554058474e-227
-0.401214	0.335	0.271	KDELC2	3.74421460958182e-227
-0.17369	0.466	0.354	PTPN4	6.59760587907348e-227
0.538968	0.468	0.3	PERP	7.4889028771254e-227
-0.422759	0.373	0.262	JAKMIP1	9.29886279580112e-227
-0.684871	0.153	0.267	NKIRAS1	2.7313496057536e-226
-0.0220843	0.744	0.605	ARMC9	4.39383867654451e-226
-0.195516	0.548	0.451	JUNB	1.39401407049821e-225
-0.121657	0.395	0.283	RPAP2	3.36659968696889e-225
-0.672665	0.381	0.494	ZNF345	4.38074808517484e-225
-0.790646	0.221	0.338	DUSP14	6.096760333125e-225
-0.785748	0.345	0.258	CCDC130	1.22309987088498e-223
-0.819222	0.248	0.343	BNIP3	1.35575901226745e-223
-0.974533	0.191	0.293	PWP2	1.59168415281931e-223
0.734908	0.067	0.058	CTSZ	1.73804613355538e-223
0.051956	0.127	0.097	GXYLT2	2.43282385754422e-223
-0.867033	0.223	0.382	HCST	9.75957362080894e-223
0.167674	0.113	0.029	TNFSF13B	1.73661490585625e-222
-0.494509	0.241	0.21	ZKSCAN8	1.51831547064933e-221
-0.482049	0.502	0.393	TSPYL1	2.66059844616767e-221
-0.492957	0.403	0.289	CTCF	4.59747975271478e-221
0.360436	0.398	0.258	AMMECR1	1.36496155278284e-220
-0.493498	0.455	0.286	MDFIC	2.39629263788831e-220
-0.79041	0.438	0.336	RCN2	3.54565969966713e-220
-0.420002	0.119	0.182	PMAIP1	5.53273082339582e-220
-0.385376	0.339	0.27	TLN1	6.66852032254677e-220
-1.51077	0.172	0.335	ARRDC5	1.22371512231131e-219
-0.41375	0.418	0.285	RRM1	1.84739145538121e-219
0.310396	0.526	0.397	SYNE2	2.73789035810049e-219
-0.614488	0.016	0.011	ANPEP	2.74945182706452e-219
-1.0967	0.157	0.231	RAP2C	7.32973728494403e-219
-0.315902	0.438	0.539	TXNIP	1.47660376866771e-218
-0.684406	0.229	0.335	DTNB	2.23617033660418e-218
-0.488031	0.237	0.29	RRP1B	4.50454861645061e-218
-0.589929	0.363	0.255	ZMAT1	7.94531399920631e-218
-0.191133	0.008	0.007	CLEC4E	1.3773370153802e-217
-0.68147	0.233	0.296	POLR3D	2.10610695689529e-217
-0.291275	0.376	0.272	AKT3	3.93917303483723e-217
-0.303695	0.426	0.321	MAP4K1	7.84915185911516e-217
-0.858941	0.214	0.278	SSBP2	8.77509127514637e-216
-0.743928	0.427	0.305	ABI2	1.29116013232347e-215
-0.382149	0.402	0.294	KIF20B	3.2166895848516e-215
-0.702566	0.186	0.299	HKR1	1.07879037083276e-214
-0.956966	0.211	0.322	MDS2	2.0527802384425e-214
-0.835622	0.331	0.256	LCLAT1	2.24303320335226e-214
-0.529822	0.167	0.238	CMTR2	2.31954905964106e-214
-0.470635	0.391	0.472	BIN2	2.93831691337741e-214
-0.215181	0.199	0.301	NHLRC3	7.48213615514716e-214
-0.654147	0.232	0.33	NFX1	3.97015816454676e-213
-0.341226	0.418	0.32	CDKN2AIP	5.56558453503366e-213
-0.805422	0.212	0.302	MBD5	7.31170333042769e-213
-0.457032	0.522	0.395	PIM1	1.3203321513819e-212
-0.535982	0.355	0.286	ZNF426	4.49969769404227e-212
-0.540681	0.297	0.191	ZCCHC2	2.10825845693734e-211
-0.861644	0.083	0.166	TENT5A	2.85998617385598e-211
-0.223157	0.002	0.009	FCER1G	5.38843816018595e-211
-0.963555	0.188	0.29	ZNF7	1.06290318064246e-210
-0.189763	0.296	0.233	IGF2R	8.27325529864824e-210
-0.54672	0.004	0.022	HLA-DRB1	8.65998912732272e-210
0.416517	0.144	0.133	PLEKHO1	1.19871166265689e-209
0.117357	0.426	0.302	CREM	1.38228461200283e-209
-0.998911	0.206	0.338	LINC01550	2.09268026071656e-209
0.0217538	0.251	0.168	DUSP7	3.09368295619793e-209
-0.243214	0.393	0.306	ZNF766	4.53220906684667e-209
0.149463	0.375	0.227	ARNTL	6.36686787774048e-209
-0.56194	0.363	0.281	ST6GAL1	1.42989536452689e-208
-0.643222	0.353	0.261	ZNF335	5.90118096864554e-208
-1.42829	0.06	0.189	PRR5L	2.71907378070201e-207
-1.42902	0.025	0.137	ZEB2	1.37425719868709e-206
-0.544612	0.524	0.419	BTG2	1.89667482260802e-206
-0.519278	0.058	0.221	FAN1	6.03171379193502e-206
-0.244537	0.356	0.276	TMEM41B	1.0777272126159e-205
-0.124542	0.393	0.333	ANXA1	3.34632431244352e-205
-0.654511	0.369	0.279	ANKRD54	4.4611800761725e-205
0.131309	0.47	0.357	SELENOM	7.55658829994595e-205
0.0978676	0.42	0.266	C21orf91	1.40692470461995e-204
-0.551838	0.424	0.296	GIPC1	5.91729901329653e-204
-0.781591	0.185	0.312	HDDC3	2.85960924052029e-203
-1.06141	0.235	0.338	NLRC5	6.31150400802285e-203
0.0350961	0.775	0.654	SSR1	1.61664346941521e-202
-0.28864	0.374	0.273	GMEB1	4.07807661602022e-202
-0.585993	0.31	0.238	MEX3C	4.76890526717177e-202
-0.487666	0.14	0.245	DDX60	1.39610727552491e-201
-0.47572	0.189	0.298	ZNF793	2.08871927629506e-201
-0.737683	0.414	0.325	AKAP7	3.62884682272964e-201
-0.604633	0.36	0.265	KIAA0355	3.86720917283329e-201
-0.218082	0.095	0.051	IL1B	4.1356596776061e-201
-0.253905	0.392	0.309	C12orf66	1.68022200233764e-200
-0.751455	0.344	0.27	ZNF827	1.8531264768281e-200
-1.36057	0.167	0.252	PCNT	1.93218514369144e-200
-0.600731	0.229	0.284	TDRD3	3.95980838300657e-200
-0.852442	0.197	0.287	ZNHIT6	5.34307445040282e-200
-0.573332	0.355	0.251	S100PBP	6.12106345718607e-200
-0.790671	0.072	0.101	CCDC88A	1.07379646634332e-199
-0.48009	0.412	0.31	MYO19	1.07858498841296e-199
-0.999775	0.255	0.402	SELL	1.56871116439751e-199
-0.497696	0.403	0.291	CACNB2	1.97610924348431e-199
-0.648982	0.21	0.295	CHD3	4.20084745230776e-199
-1.03945	0.334	0.267	PSD4	4.959823183805e-199
-0.610977	0.269	0.237	ING2	8.8673897485825e-199
-1.39993	0.04	0.153	CD9	1.08704323618606e-198
-0.690752	0.254	0.303	NSRP1	3.03480227723392e-197
-1.10237	0.425	0.32	NOL11	3.50463787481282e-197
-0.877179	0.227	0.329	CDC37L1	8.68337432755952e-197
-0.345292	0.341	0.272	SLC30A6	2.20453101579552e-196
-0.173757	0.405	0.257	CEP97	2.3619445902792e-196
-0.173921	0.209	0.254	CSPP1	4.53499934033842e-196
-0.0128318	0.529	0.419	PIM2	1.51715730212236e-195
-0.0197784	0.456	0.289	OSM	2.115125264772e-195
-0.506815	0.391	0.285	TNRC6A	1.52346629371145e-194
-0.799905	0.217	0.343	RFTN1	1.54712303720242e-194
-0.573152	0.306	0.227	GPATCH2L	1.57801807287517e-194
0.226292	0.472	0.314	CFAP36	1.73238909916687e-194
-0.441126	0.404	0.31	PDCD7	5.2753709639507e-194
-0.440178	0.347	0.243	BROX	5.60834274909973e-194
-0.173158	0.339	0.253	PDE12	5.77815115513339e-194
0.0765926	0.272	0.308	EVA1C	6.28678324830106e-194
-0.609129	0.395	0.293	MECP2	6.39666868387272e-194
-0.371829	0.175	0.21	RPGR	8.45109943184529e-194
-0.470923	0.028	0.022	IL13RA1	1.2565437751237e-193
-0.0939547	0.017	0.017	CLEC7A	1.27687280883036e-193
0.0926848	0.032	0.025	LST1	1.4689210827599e-193
-0.702199	0.204	0.296	NUDCD3	1.009704655602e-192
-0.604229	0.397	0.308	TRMT13	1.687279236641e-192
-0.830186	0.08	0.218	SULT1B1	1.01503301141219e-191
-0.318904	0.39	0.302	CEBPZ	8.25838176761924e-189
-0.738121	0.182	0.195	UGCG	1.11945502156629e-188
-0.840158	0.24	0.205	PAM	2.70190138401654e-188
-0.791768	0.344	0.276	INVS	5.38538804032105e-188
-0.659045	0.344	0.27	RRP8	6.01185024925157e-188
-0.333593	0.346	0.257	ZNF197	6.84436922933898e-188
-0.858681	0.206	0.318	UNK	9.76008427698412e-188
-0.0504301	0.237	0.28	PPP1R10	2.69488026906621e-187
-0.272358	0.224	0.284	IFT57	2.85800880887538e-187
-0.380034	0.161	0.154	SPAG1	3.29743616488495e-187
-0.368305	0.403	0.318	C12orf65	1.13113679625333e-186
-0.5515	0.356	0.26	CWC22	2.02405126239537e-186
-0.330673	0.419	0.323	UBE2O	5.33725388353391e-186
-0.79798	0.155	0.243	CD63	6.44499584762603e-186
-0.915261	0.211	0.302	ITGB3BP	1.29734060999089e-185
-0.839147	0.401	0.307	TSPYL2	5.43654267095812e-185
-0.529598	0.494	0.574	SARAF	1.63367941178506e-184
-1.15296	0.213	0.305	RINL	2.37219560285007e-184
-0.362416	0.215	0.297	DNASE1	3.84571019269678e-184
0.059199	0.342	0.253	ZMYM5	4.48883394726206e-184
-0.703292	0.373	0.281	FOXRED1	5.65799894078119e-184
-0.423152	0.092	0.197	AREG	1.77800645200684e-183
-0.0810722	0.422	0.317	TRAPPC2	1.88664328859454e-183
-0.71675	0.391	0.285	SUMF2	2.10507799298528e-183
-0.382576	0.369	0.278	GOLGA1	2.44471374877248e-183
-0.414035	0.197	0.283	MSANTD3	1.922283036054e-182
-1.06578	0.243	0.36	PEX14	2.94302569883555e-182
-0.928725	0.155	0.265	CAPRIN2	6.29301167234313e-182
-0.266103	0.445	0.346	ITPKB	1.1298038579931e-181
-1.74812	0.031	0.092	SYNGR1	1.36000007503637e-181
-0.501377	0.296	0.349	GOLGA8B	8.11062757353348e-181
-0.506023	0.418	0.322	ELP2	8.44827275458018e-181
-0.570091	0.212	0.307	NR2C1	3.29462219893194e-180
-0.573571	0.395	0.312	UBE2F-SCLY	5.01172254269456e-180
-0.280058	0.424	0.309	POLN	5.01741191994874e-180
-1.41299	0.288	0.403	GZMM	5.16722271191598e-180
-0.184585	0.374	0.268	AHNAK	1.74352000315175e-179
-1.13759	0.215	0.24	SCML1	3.444427814774e-179
-0.275238	0.428	0.305	MAST4	4.20494857305986e-179
-0.884817	0.181	0.28	TEX10	1.08432221367385e-178
-0.0444372	0.504	0.402	VPS53	1.65126496624814e-178
-0.499629	0.415	0.31	MRFAP1L1	2.12488112698162e-178
-0.148831	0.001	0.004	HLA-DRA	2.97894139021434e-178
0.00824455	0.259	0.279	MGAT5	8.00365282556108e-178
-0.451233	0.08	0.075	NAMPT	1.72420973955315e-177
-0.343026	0.532	0.424	SERINC5	1.93704763845824e-177
-0.57665	0.24	0.282	TRAF5	2.05013037552787e-177
-0.283066	0.348	0.229	RBAK-RBAKDN	3.04361242348369e-177
0.0470918	0.003	0.006	FTL	1.91171069126259e-176
-0.244521	0.367	0.249	SNX9	2.14904984182214e-176
-0.322972	0.011	0.017	CD300E	5.06083632566319e-176
-0.530764	0.326	0.237	OTULIN	6.48495812495235e-176
-0.146143	0.292	0.259	DOK2	2.94503434268118e-175
-0.816681	0.178	0.152	PTPRJ	4.053865014922e-175
-0.66109	0.117	0.241	NEIL1	6.1154003056972e-174
-0.224279	0.227	0.27	KIAA1328	7.46652754367929e-174
-0.424185	0.392	0.299	THAP7	1.01393919329562e-173
0.815428	0.446	0.328	TNFAIP3	1.71364796010441e-173
-0.654152	0.201	0.318	ZNF680	3.67442744134608e-173
-1.15168	0.158	0.243	MTMR9	4.39997997225894e-173
-0.206993	0.574	0.481	CDC42SE2	7.0288844011246e-173
-0.618738	0.298	0.26	TGFBR2	1.8900725224469e-172
-0.0404162	0.402	0.339	PRR13	3.1838515199637e-172
-0.63248	0.177	0.252	ZNF250	8.1738473283028e-172
-0.817074	0.144	0.256	ZBP1	1.47171055967453e-171
-0.859675	0.227	0.306	L3MBTL3	2.20960222951552e-171
-0.723797	0.154	0.167	LMNA	2.39465310626258e-171
-0.337079	0.191	0.259	ZBTB44	4.41914369402722e-171
-0.378572	0.338	0.244	EIF2AK2	5.97888605569723e-171
-0.45901	0.406	0.298	SLC26A11	8.31134638315826e-171
0.19202	0.286	0.192	VCL	1.16348929142913e-170
-0.789571	0.188	0.251	CCDC137	1.84055137485289e-170
-0.156615	0.386	0.296	ITGA1	3.45180992658868e-170
-1.23207	0.165	0.28	KIAA1586	4.41952695986906e-170
-0.270316	0.359	0.286	ZKSCAN1	5.51611490204711e-170
-0.0910694	0.032	0.045	PHACTR1	6.24432472582248e-170
-0.678423	0.229	0.312	SPSB2	6.59459306634055e-170
-1.19396	0.296	0.252	SLC16A10	3.22075000680162e-169
-0.116922	0.403	0.271	USP21	3.63998157642803e-169
-0.335205	0.466	0.345	CDKN1B	5.17553523074642e-169
-0.854308	0.156	0.189	NCOA4	7.71950468855294e-169
-0.309276	0.43	0.341	ARID1B	1.11180303672272e-168
-0.791905	0.301	0.37	S1PR1	6.48295501136352e-168
-0.287646	0.25	0.296	LNX2	8.13943676894215e-168
-3.06704	0.136	0.293	GZMA	8.69230977470826e-168
-0.661524	0.173	0.293	AGK	1.25429538250332e-167
-0.572441	0.217	0.326	ZSCAN18	3.77046067913834e-167
-0.916125	0.468	0.368	PLEKHB1	3.94990229328682e-167
-0.612506	0.45	0.346	SCML4	4.59641380701898e-167
-0.241726	0.181	0.131	TNFRSF13C	5.27685427519546e-167
-0.255647	0.29	0.241	SETD6	5.48853400064316e-167
-0.562721	0.172	0.229	PRXL2C	5.53839165988004e-167
-0.56564	0.184	0.292	ZNF473	1.72804692150896e-166
-0.770611	0.418	0.332	CYB561D1	2.81121325674958e-166
0.154567	0.134	0.102	CHP1	3.68643284957824e-165
0.201254	0.313	0.237	GALNT10	8.12611162518927e-165
-0.563508	0.207	0.284	TCEAL3	1.06270330608966e-164
-0.580161	0.365	0.263	ADHFE1	2.29162188401951e-164
-0.87386	0.321	0.293	PPARD	2.31160279117636e-164
0.384142	0.041	0.044	CDKN1A	4.78159242286309e-164
-1.04694	0.261	0.376	PCED1B	5.69353531868827e-164
-0.587617	0.222	0.314	SLC37A3	1.10491891596044e-163
-0.433377	0.245	0.297	RUVBL1	1.70533639654147e-163
-0.744914	0.273	0.311	ARID4A	1.85701167932488e-163
-0.257498	0.56	0.459	COBLL1	1.37590429955488e-162
0.0765871	0.408	0.303	KIF3A	1.41711293207133e-162
-0.487766	0.421	0.332	SLC30A7	1.42458244700907e-162
-1.1723	0.182	0.261	RFLNB	1.52998261148625e-162
-0.686975	0.171	0.25	SLX4IP	1.77191116800302e-162
0.143816	0.402	0.31	PCID2	2.54801406600106e-162
-0.579246	0.337	0.241	CEP120	2.8315810320911e-162
-0.198125	0.33	0.264	CYB5B	3.71524476171898e-162
-0.814875	0.214	0.301	GPR155	9.01153133009964e-162
-0.121771	0.354	0.262	ATG14	9.25125325781599e-162
-0.312576	0.461	0.337	DGKA	1.68957173480141e-161
-0.844143	0.169	0.278	MCM3AP	4.1473292877122e-161
-0.412439	0.264	0.339	NCK2	1.36611633201783e-160
-0.516723	0.251	0.334	ACADSB	2.09745258821672e-160
-0.216434	0.248	0.325	PRKCQ	2.13775651206003e-160
-0.994214	0.173	0.272	MAML2	6.03454241455015e-160
-1.10172	0.277	0.324	FCHSD1	1.26587096778317e-159
-0.775454	0.376	0.303	C12orf73	1.40710989226154e-159
-0.178993	0.146	0.133	PYCARD	1.96389360681578e-159
-0.968449	0.233	0.327	ABCD4	4.22636710353842e-159
-0.303747	0.02	0.02	BST1	4.37290089325917e-159
-0.49611	0.312	0.271	PTCD2	4.72641113820755e-159
-0.972421	0.269	0.233	MFAP1	6.64266443682819e-159
-0.235859	0.409	0.364	HSP90B1	1.3851621571746e-158
-0.388981	0.058	0.102	MPP1	3.52426259598727e-158
-0.65406	0.289	0.373	KCNA3	5.88823802537417e-158
-0.94769	0.21	0.29	SEC22B	8.34786856170097e-158
-0.555585	0.333	0.235	IBA57	1.84278342160725e-157
0.0500345	0.309	0.255	DYNLL1	1.33707738207556e-156
-0.40411	0.407	0.321	ADPRM	2.48275581184953e-155
-1.00271	0.361	0.292	TAF8	5.20027897752442e-155
-0.399866	0.263	0.283	TRIM73	6.74164476826689e-155
-0.856159	0.165	0.22	FBXW8	7.5630691526144e-155
-0.549493	0.274	0.185	LPP	1.54323206756351e-154
-0.357597	0.256	0.342	TYSND1	1.92244699962167e-154
-0.627237	0.173	0.257	CEP162	2.8934424629513e-154
-0.494081	0.266	0.176	AGPAT4	4.93655120931246e-154
-0.725918	0.215	0.34	ORC5	1.04368141624164e-153
-1.08922	0.084	0.184	PTGDR	1.08763193207543e-153
-0.152859	0.011	0.011	PLBD1	1.09413953372924e-153
-0.407205	0.374	0.267	UVSSA	1.26309064853296e-153
-0.125312	0.379	0.302	ANKMY1	2.27546946725703e-153
-0.312359	0.022	0.026	IGSF6	7.11917590554975e-153
-0.704296	0.249	0.322	LAMP1	9.05384541324462e-153
-0.413144	0.331	0.235	NFATC2	1.82157038167415e-152
-0.938611	0.181	0.241	NCOA3	3.09246367089577e-152
-0.662856	0.345	0.43	RGS10	3.39853438205782e-152
-0.701524	0.166	0.311	BRMS1L	5.38458892493875e-152
-0.911135	0.327	0.427	STK17A	3.0794330797145e-151
-0.418916	0.444	0.302	AP3M2	4.24275623352105e-151
-0.955817	0.273	0.227	SAMD9L	6.23366641897346e-151
-0.74769	0.258	0.291	PRDM2	6.69278939117737e-151
-0.174293	0.035	0.016	LINC00877	1.11506390334501e-150
-0.214216	0.394	0.319	SLC25A38	1.84757101987877e-150
-0.39433	0.422	0.306	C11orf80	3.33849467751203e-150
-0.306043	0.1	0.061	WARS	6.5565232700055e-150
-0.549623	0.263	0.345	ZNF468	9.09726835259724e-150
-0.402483	0.425	0.331	PAXIP1-AS1	1.19761424248648e-149
-0.236989	0.413	0.284	CNST	4.38673804586034e-149
-0.285579	0.2	0.172	MARCH2	4.63451819175819e-149
-0.31565	0.424	0.323	CMSS1	9.09171087208225e-149
-0.724813	0.182	0.326	DSN1	1.22618335569667e-148
-0.710585	0.23	0.337	BAG2	2.07216368145779e-148
-0.48704	0.34	0.236	TULP4	2.24924685205092e-148
-0.778507	0.45	0.323	ITGA6	2.66442220224533e-148
-0.621608	0.18	0.245	STRBP	3.09660243303022e-148
-0.656023	0.269	0.201	PER2	4.4624055555676e-148
-0.495597	0.361	0.268	RMND1	9.44674464657468e-148
-0.553364	0.246	0.277	TUBGCP5	2.85675344193951e-147
-0.78022	0.213	0.272	POGZ	8.74334722821282e-147
-3.13036	0.076	0.309	CD8A	5.49205774527331e-146
-0.520523	0.312	0.4	PRAF2	6.61800578089188e-146
-0.426161	0.421	0.327	NAA15	8.719792468482e-146
-0.31268	0.159	0.271	AP4B1	1.67084943274205e-145
0.0488906	0.374	0.276	ALOX5AP	2.29593065496189e-145
-0.775708	0.184	0.276	CHD7	3.26852106324669e-145
-1.09613	0.133	0.185	SLC20A1	6.40964541032979e-145
-0.230461	0.082	0.149	GSTP1	9.38458017344179e-145
-0.504442	0.183	0.293	AGBL5	2.38928751255423e-144
-0.347048	0.137	0.234	ERCC6	4.59044107182875e-144
-0.535386	0.202	0.225	CENPL	6.24076117836658e-144
-0.815038	0.358	0.279	ZMYND11	7.42504982167879e-144
-0.592724	0.232	0.278	OSBPL10	1.44697963754627e-143
-0.652342	0.268	0.325	BOLA3	1.69788646730497e-143
-0.555322	0.401	0.32	DYRK2	2.70620277697426e-143
-0.579687	0.327	0.258	DPY19L4	1.34372990791304e-142
-0.467201	0.184	0.133	ABHD5	1.598687864898e-142
-0.527351	0.233	0.292	HCG17	1.70723658583873e-142
-0.397413	0.222	0.27	CARD11	1.73722110028866e-142
-0.148009	0.254	0.189	CASP1	2.59791407281556e-142
-0.500846	0.472	0.381	PRKCH	2.76057396894411e-142
-0.808775	0.176	0.242	NAALADL1	4.16355747655428e-141
-1.38463	0.231	0.321	LRBA	8.38840593505847e-141
-0.793785	0.219	0.284	SLC39A10	1.03948029680268e-140
-0.126913	0.381	0.29	C15orf40	1.14204928733494e-140
-0.740439	0.245	0.216	DTWD2	1.41370498129816e-140
-0.464536	0.211	0.31	SEC22A	5.59534733035073e-140
-0.722713	0.15	0.217	CASD1	7.62688661353236e-140
-0.372859	0.039	0.044	NCF1	8.06084825007207e-140
-0.889095	0.166	0.261	NADK2	1.68001968329381e-139
-0.0329691	0.499	0.385	IL23A	3.94529217223844e-139
-0.628088	0.393	0.333	BRWD1	5.16162897781692e-139
-1.01187	0.2	0.283	CDK17	1.51454627152538e-138
-0.609102	0.195	0.289	CEP95	2.66189381035458e-138
-0.780561	0.192	0.281	TRAPPC6B	4.10531529942759e-138
-0.240735	0.402	0.326	GTF2IRD2	4.88394462887781e-138
-0.323166	0.369	0.286	PDCD11	6.00203228172258e-138
-0.350544	0.161	0.293	LIMA1	9.71140936550733e-138
-0.326464	0.404	0.346	CCNDBP1	1.10812835927171e-137
-0.53859	0.33	0.273	NUP88	1.2703930664708e-137
-0.662398	0.124	0.211	ADCY9	1.86870603538036e-137
-0.81236	0.016	0.044	IGFBP7	1.89834600586584e-137
-1.32846	0.247	0.221	TENT4B	2.40118441394949e-137
-0.832614	0.218	0.304	CCDC14	2.40523385020476e-137
-0.29771	0.259	0.31	VSIG1	3.55946910675456e-137
-0.0138772	0.104	0.128	SH3BP2	4.76393727046545e-137
-0.0180762	0.465	0.38	CD96	5.33730233050486e-137
-0.70359	0.202	0.28	BICD1	9.84763237196276e-137
-0.931899	0.021	0.059	CD79A	1.03598930224569e-136
-0.0994162	0.009	0.009	CD36	1.49054749763905e-136
-0.212085	0.417	0.302	BTG3	2.07402112565713e-136
-0.364272	0.168	0.181	ZFAND5	2.25434269809953e-136
-0.176171	0.202	0.257	DAAM1	4.64165501110284e-136
-0.478299	0.3	0.341	SBNO1	5.03154435222612e-136
-1.01308	0.415	0.334	ANKRA2	9.0139166254701e-136
-0.891514	0.346	0.251	FBXO33	1.06602212579826e-135
-0.816792	0.379	0.301	ZNF692	1.83426103697653e-135
-0.564738	0.215	0.232	CTSC	5.11370162702447e-135
-0.757794	0.231	0.313	MOSPD1	6.27952858451906e-135
-0.276478	0.494	0.388	CD5	6.66636790738564e-135
-0.779938	0.221	0.347	SLA2	8.50307259622968e-135
-0.655164	0.275	0.359	TMEM68	1.38136571993581e-134
-0.617194	0.234	0.319	RBM48	1.69184071674841e-134
-1.0426	0.116	0.289	MPP6	2.58079147188888e-134
-0.223519	0.502	0.406	ADD3	3.81402724557843e-134
-1.20094	0.14	0.253	RAB37	3.8462530441075e-134
-0.990364	0.236	0.328	PIGN	1.30016110901939e-133
-0.571165	0.387	0.277	CFL2	2.41616290817821e-133
-0.523702	0.405	0.295	LDAH	3.55643292315882e-133
-0.631978	0.17	0.275	CCDC28B	3.90486344981364e-133
-0.740854	0.153	0.289	NCAPD3	6.81242754630057e-133
-0.702848	0.046	0.085	TCF7L2	2.0842926859433e-132
-0.724963	0.276	0.301	CNTRL	3.62371675463299e-132
-0.741371	0.246	0.302	C15orf41	5.78542146874041e-132
0.408375	0.394	0.232	MYBL1	6.34742955853062e-132
-0.554641	0.113	0.217	GABARAPL1	9.94503889056662e-132
-0.361431	0.329	0.263	ZNF761	2.32238481329303e-131
-0.762839	0.112	0.224	MBTPS2	2.6601424896385e-131
-0.244957	0.012	0.023	HLA-DMB	2.78265391103409e-131
-1.10874	0.166	0.28	BCL9L	4.38134457708125e-131
-0.283451	0.22	0.289	RAB29	4.95214453481767e-131
0.0157143	0.646	0.559	MT-ND2	1.25052975740488e-130
0.0182814	0.434	0.359	SEC61B	2.079818777101e-130
-0.397459	0.402	0.307	CD2AP	2.2167125237768e-130
-0.24869	0.099	0.112	PTPRE	3.03134734378888e-130
-0.0576198	0.408	0.34	BPTF	9.3151932199953e-130
-0.183119	0.257	0.194	TMEM154	1.16322318073955e-129
-0.124282	0.188	0.133	JAML	2.85037617748212e-129
0.340087	0.025	0.026	AQP9	3.21575526075778e-129
-0.122288	0.393	0.308	MLLT11	3.8959986882906e-129
-1.46236	0.181	0.314	FBXO32	4.54621860687059e-129
-0.184589	0.367	0.253	SLC4A7	3.06511815874586e-128
-0.278618	0.222	0.306	GRK5	3.75093559234957e-128
-0.455907	0.322	0.259	LRRC8A	8.17856192864634e-128
-0.554247	0.151	0.23	SERTAD1	1.22442299663821e-127
-0.205816	0.401	0.31	MACF1	1.23139062773163e-127
-0.662625	0.277	0.362	IMMP1L	1.88805396032797e-127
-0.724592	0.199	0.246	ZNF483	2.08136976690641e-127
-0.669904	0.349	0.293	CTNNB1	2.11896297298121e-127
-0.481038	0.324	0.271	TRIP11	2.32499661762164e-127
-0.590606	0.28	0.359	MOAP1	4.18287685171676e-127
-0.373969	0.345	0.275	KLHL28	4.49908643048355e-127
-0.600917	0.332	0.258	FOXO1	7.22527459933556e-127
-0.0357682	0.336	0.243	TRIM13	7.99743321547943e-127
-0.411363	0.205	0.253	PDE5A	8.7881821630575e-127
-0.21298	0.487	0.394	SRSF8	1.0966435710628e-126
-0.539974	0.178	0.23	ANKRD52	1.23592143905779e-126
-0.720044	0.192	0.236	ITGAL	2.8546265114682e-126
-0.540718	0.144	0.247	PM20D2	6.68023701724133e-126
-0.335562	0.365	0.297	PTPRA	8.55986317598191e-126
-0.455365	0.46	0.37	KIF2A	1.20233332960121e-125
-0.798133	0.359	0.397	GOLGA8A	2.21372003068997e-125
-0.422086	0.259	0.295	FKRP	4.78104427310533e-125
0.0870475	0.613	0.53	CALM1	9.61387571504658e-125
-0.645686	0.299	0.253	MSL2	1.25594986457692e-124
-0.451594	0.02	0.023	CD302	1.80075737279684e-124
-0.604814	0.183	0.279	TCAF1	2.46813541664655e-124
-0.47603	0.197	0.283	CEP295	3.56289327523535e-124
-0.159993	0.032	0.026	LRP1	9.96623668765809e-124
-0.283119	0.288	0.228	RASSF3	2.37886220871067e-123
-0.860215	0.43	0.322	STAMBPL1	2.41410408551962e-123
-0.912165	0.318	0.356	ZRANB2	3.31296067738536e-123
-0.789518	0.237	0.323	TASP1	3.92218887443915e-123
-0.727906	0.342	0.284	ANKRD46	5.08564529068913e-123
-0.536429	0.342	0.277	SREK1IP1	5.65195508653334e-123
-0.100905	0.445	0.345	DNMT1	6.42441318904136e-123
-0.560892	0.203	0.291	PSME4	8.89951017738782e-123
-0.187699	0.016	0.022	TNFAIP2	1.42022378167464e-122
-0.0536686	0.489	0.415	NAP1L1	2.76677088049367e-122
-0.675883	0.169	0.263	GMNN	2.79611358949254e-122
-0.383761	0.393	0.299	CYP20A1	8.61920973158823e-122
0.0102986	0.554	0.461	MZT2A	8.64661389262313e-122
-0.967192	0.205	0.273	RBBP5	1.32079287178991e-121
-0.533016	0.373	0.298	PRPS2	2.82477504993685e-121
-0.114908	0.028	0.023	KLF4	2.92597336370534e-121
-0.519438	0.146	0.274	NUBPL	4.68171592638224e-121
-0.869204	0.336	0.263	CHORDC1	9.48937008949928e-121
-0.490428	0.39	0.314	GPATCH4	9.74347263143157e-121
-0.0461214	0.56	0.463	TNFAIP8	1.6903412935689e-120
0.303724	0.394	0.332	PPP1CB	3.91478441130108e-120
-1.28955	0.318	0.265	USP47	7.65503120011327e-120
-0.995752	0.175	0.16	RRBP1	1.0748865151995e-119
-0.311351	0.048	0.046	GCA	1.22519480770906e-119
-0.850657	0.25	0.331	OSER1-DT	1.50035866912406e-119
-0.357675	0.235	0.286	SINHCAF	1.64980718678984e-119
-0.624671	0.288	0.378	RPUSD2	2.2243545500818e-119
-0.445718	0.325	0.23	EDEM1	3.43344431626692e-119
-1.02767	0.3	0.379	RASAL3	1.06809027727648e-118
-0.395748	0.091	0.131	SLC11A1	1.22858808332652e-118
-0.465682	0.326	0.256	ZNF611	1.59492601478683e-118
-0.520403	0.272	0.264	TSHZ1	4.17343890853208e-118
-0.804132	0.244	0.211	CACUL1	8.16033114452626e-118
-0.634663	0.21	0.288	PDCL	1.03106926219401e-117
-0.687861	0.468	0.38	SLFN5	1.10191792987176e-117
-0.581382	0.205	0.272	NUP155	1.1501008075452e-117
-0.436024	0.203	0.299	ZMYND8	3.49490166875795e-117
-0.959984	0.348	0.28	KAT7	6.25992759638518e-117
0.594413	0.467	0.29	SLAMF1	8.99198256042897e-117
-0.104944	0.006	0.009	CLEC12A	9.24679977907389e-117
-0.586151	0.354	0.306	TRUB1	1.10159347055384e-116
-0.769299	0.375	0.315	ZNF75A	2.29560648605499e-116
-0.568055	0.096	0.235	BAHD1	2.550323897256e-116
-0.758695	0.242	0.311	BSDC1	3.09481472720442e-116
-0.298884	0.325	0.285	BSG	7.69266161808864e-116
-0.404532	0.332	0.266	BATF	7.97121571290951e-116
-0.746127	0.305	0.241	SHPRH	8.58193053219166e-116
-0.21007	0.327	0.265	INPP4A	8.91408366307189e-116
-0.16092	0.23	0.268	LINC00987	2.33156108323772e-115
-0.648944	0.394	0.301	PUS7L	3.21480238299895e-115
-0.923599	0.364	0.289	HINFP	3.95266645987443e-115
-0.0152651	0.286	0.219	TMEM181	4.06167943917895e-115
-0.845165	0.204	0.263	BCR	4.98127076630168e-115
-0.474191	0.325	0.274	SPRTN	6.34541575732207e-115
-0.264668	0.176	0.212	MYO1C	8.37202377724033e-115
-1.13986	0.141	0.247	B4GALT4	1.789757754287e-114
-0.851331	0.212	0.286	TTF1	2.38791865579559e-114
-2.01448	0.089	0.201	S1PR5	7.32032411757806e-114
-0.142709	0.7	0.59	MTHFD1L	1.04275760434577e-113
0.25009	0.464	0.315	CD28	2.16099914124755e-113
-0.573512	0.377	0.298	MPHOSPH10	4.25116053885729e-113
0.0332045	0.028	0.029	LYZ	5.50461444504343e-113
-0.480233	0.281	0.339	TSPAN14	9.69059334327177e-113
-0.419017	0.365	0.293	MANF	1.0251769908148e-112
-0.145424	0.4	0.305	INTS6	7.10898165406444e-112
-0.273066	0.125	0.109	LTA4H	1.20757042686395e-111
-0.712678	0.17	0.208	FBXW7	1.54804692221932e-111
-0.529358	0.403	0.32	BEX3	1.98148019451165e-111
-0.717053	0.176	0.229	ITGAE	2.48810161845868e-111
-0.937305	0.186	0.224	APP	8.39562499052707e-111
-0.296009	0.248	0.316	C11orf1	1.5075375939641e-110
0.207886	0.293	0.229	DNAJC3	1.84354879996415e-110
-0.96436	0.4	0.315	HMCES	1.85620432264951e-110
-0.387117	0.207	0.335	ZNF844	2.41468546414334e-110
-0.408582	0.401	0.34	TUT4	2.95080237121726e-110
-0.864292	0.406	0.479	C6orf48	3.95782891799501e-110
-0.331355	0.355	0.28	FAIM	6.71702641959115e-110
-0.526105	0.283	0.211	DENND4C	1.26493246262438e-109
-0.490068	0.348	0.284	ERO1B	1.84668098428881e-109
-0.64245	0.381	0.329	TIMM44	1.87205241301268e-109
-0.160599	0.417	0.328	RSBN1	2.5670300492053e-109
-0.267894	0.02	0.019	PLAUR	3.39919137908568e-109
-0.388339	0.384	0.324	IGSF8	7.1809322063699e-109
0.243679	0.367	0.316	FBXL8	9.46050871176391e-109
-0.268504	0.204	0.312	TENM1	1.17491284601169e-108
-0.562691	0.234	0.294	CENPT	5.44598459329425e-108
0.0689112	0.454	0.33	OPTN	6.93227321918892e-108
-0.122546	0.347	0.288	MZF1	8.47730338594176e-108
-0.4328	0.425	0.334	MXI1	1.08360803505785e-107
-0.595839	0.232	0.232	RNPC3	1.19253200596215e-107
-0.19532	0.328	0.274	DNAJC16	1.69394838954503e-107
-0.470445	0.374	0.309	SLC27A5	1.69727899042733e-107
-0.752268	0.249	0.318	TUBGCP6	2.5675671849844e-107
-0.629876	0.317	0.283	LINC00909	2.66581409421831e-107
-0.11841	0.385	0.292	KCNJ10	3.98219823895999e-107
-0.556956	0.167	0.226	NCBP1	5.30324960750788e-107
-0.649203	0.259	0.26	JRK	5.38490234818334e-107
-0.484787	0.173	0.275	DCUN1D4	1.06575149326377e-106
-0.533944	0.483	0.414	ARID4B	2.30615345874505e-106
-0.558568	0.229	0.311	CALCOCO1	3.58710533147591e-106
-0.0889584	0.194	0.281	DDX55	3.72952904870841e-106
-0.984794	0.171	0.265	NEK1	6.70065037025194e-106
-0.339041	0.458	0.376	RCC1	1.0707963263239e-105
-0.283857	0.503	0.405	CAMK4	1.32651280823041e-105
-0.568684	0.242	0.213	GUCD1	2.07325193421902e-105
-0.0593932	0.242	0.243	PZP	2.12926695255528e-105
-0.197267	0.259	0.205	RAB11FIP2	6.16293507775131e-105
-0.370463	0.26	0.326	PPP3CC	6.7969825336263e-105
-0.579867	0.236	0.326	RIMKLB	6.61066796617549e-104
-0.0849329	0.375	0.312	PARP8	6.72332125893687e-104
-0.215518	0.297	0.34	TMEM116	1.96171906721699e-103
-0.256669	0.239	0.227	ZBTB4	2.04445512167981e-103
-0.215971	0.334	0.258	TUBA1B	2.21708846600613e-103
-0.212515	0.17	0.206	ADAM8	2.27082423758089e-103
-0.733738	0.196	0.263	TRIM23	3.54764404401162e-103
-0.333106	0.382	0.301	STX17	5.66195422112368e-103
-0.88083	0.104	0.138	HIPK2	5.87756647268056e-103
-0.816991	0.368	0.299	PCMTD2	6.47569075625307e-103
-0.676706	0.23	0.273	MARCH9	6.58212091748744e-103
-0.537614	0.197	0.268	HEXD	9.02911180224137e-103
-0.667184	0.206	0.289	OTUD3	2.38797108951409e-102
-0.523429	0.217	0.299	SNHG9	3.55051504613313e-102
-0.792326	0.236	0.257	AGO2	4.38959249268978e-102
-0.115529	0.037	0.061	PSAP	4.66231394401515e-102
-0.411697	0.191	0.247	ITCH	6.02939020460805e-102
-0.209246	0.004	0.007	MNDA	2.90810350157644e-101
-0.806933	0.097	0.123	LYST	2.95262399191847e-101
-1.15445	0.138	0.28	ZNF595	2.96346447077113e-101
-0.705133	0.314	0.345	OGA	8.51356942873905e-101
-0.51676	0.203	0.235	ATP13A3	9.16269046580843e-101
-0.05949	0.448	0.314	PAG1	1.39746339818571e-100
-0.692079	0.329	0.279	RNF170	1.64803878240478e-100
-0.410563	0.25	0.29	KLHL36	3.63643758982398e-100
-0.52731	0.345	0.272	WDR55	5.54779675593506e-100
-0.600148	0.224	0.299	LINC00672	6.32693831434981e-100
-0.233467	0.353	0.263	PIK3C2B	8.73006758495403e-100
-0.372718	0.283	0.246	SLC25A53	1.00764377865314e-99
-0.613153	0.295	0.347	SFXN1	1.93894062012929e-99
-0.433796	0.287	0.298	TBCB	2.20392380209783e-99
-1.00943	0.196	0.234	MX2	4.82058826822224e-99
-0.222027	0.278	0.248	SERPINB1	7.65105645962715e-99
-0.148456	0.266	0.222	RHOG	1.21526685499843e-98
-0.583323	0.216	0.272	SPRYD7	1.42840978249179e-98
-0.859943	0.175	0.265	SLC25A42	2.03633369751019e-98
-0.59667	0.211	0.252	USF3	2.06027895932453e-98
-0.394209	0.239	0.202	PPP3CA	3.43934524127922e-98
-0.154604	0.009	0.012	CD14	1.14202927059955e-97
-0.627032	0.256	0.279	CD81	1.15895096823006e-97
-0.824235	0.299	0.359	NOL4L	1.45396958987004e-97
-0.428136	0.321	0.368	NAE1	1.70387340333313e-97
-0.417986	0.158	0.256	HYLS1	2.09199137480547e-97
-0.317025	0.235	0.213	STARD4	2.22556945188604e-97
-0.0705657	0.026	0.036	ALDH2	2.91436212086614e-97
-0.862696	0.209	0.273	APOOL	3.56156648611107e-97
-0.484773	0.238	0.267	SPN	5.20582858760519e-97
-0.856489	0.346	0.232	RGPD1	6.33981772560799e-97
-0.500978	0.329	0.27	PPM1N	1.61628293045703e-96
-0.636914	0.231	0.271	GATAD2B	1.75014975080006e-96
-0.361779	0.397	0.278	DOCK9	2.68349644703573e-96
-0.341186	0.287	0.345	PLAC8	4.10974218673572e-96
0.290478	0.049	0.076	SLC43A2	1.2312461000798e-95
-1.18377	0.103	0.19	TNFRSF1A	1.75176176114156e-95
-0.594248	0.336	0.3	LRIG2	1.89013485464229e-95
-0.471599	0.496	0.435	DDX6	2.49172922022238e-95
-0.552558	0.134	0.218	ACOT7	3.0958156479023e-95
-0.701178	0.127	0.203	LIN54	3.42522264815478e-95
-0.274766	0.321	0.282	UTP20	6.34066911728043e-95
-0.59254	0.329	0.277	SPEF2	6.38412011356042e-95
-1.15499	0.269	0.201	BCL7A	6.927183955851e-95
-0.47923	0.348	0.37	NDUFB10	7.42724005208404e-95
-0.522408	0.299	0.261	SPATS2	7.99285806349633e-95
-0.185606	0.256	0.207	GSTO1	1.04809620083263e-94
-0.75299	0.255	0.303	CCDC82	1.44254630355486e-94
-0.776949	0.3	0.338	GPATCH8	1.53731544896564e-94
-0.503	0.285	0.337	FKBP5	1.57368205384675e-94
-0.0296961	0.405	0.35	UQCR10	1.93288878505962e-94
-0.430558	0.252	0.309	MAGEF1	1.98479096271844e-94
-0.194034	0.333	0.281	POLR2A	1.99904078143313e-94
-0.930349	0.204	0.302	PMS1	3.24163484039002e-94
-0.996235	0.258	0.317	RAD9A	3.632729624474e-94
-0.030668	0.011	0.012	SPI1	3.79440215471786e-94
-1.19238	0.191	0.235	HEXIM1	5.12182390799959e-94
-0.84524	0.206	0.269	ZRANB3	5.80033997282663e-94
-1.13777	0.299	0.383	LDLRAP1	1.14139101244469e-93
-0.702211	0.385	0.308	NEDD1	1.21501423973261e-93
-0.405413	0.005	0.013	CD74	1.21596282729407e-93
-1.00551	0.282	0.292	ZNF546	1.76429051284122e-93
-0.154943	0.407	0.32	DNAJB9	2.6060172046843e-93
-0.576757	0.356	0.376	TTC19	2.99137138187938e-93
-1.14153	0.214	0.274	JADE2	3.1222376988275e-93
-0.532585	0.412	0.368	PJA1	5.45569168908707e-93
-0.529289	0.308	0.256	DYRK1A	2.03366790727526e-92
-0.582839	0.322	0.255	CEP85L	2.04954835007925e-92
-0.186388	0.382	0.338	CD164	3.55629538871e-92
-0.723239	0.362	0.293	GSPT2	3.56342351054165e-92
-0.19688	0.296	0.252	USP37	3.81649663112374e-92
-0.625478	0.365	0.307	MED23	5.15673321225454e-92
-0.795035	0.277	0.242	IPO9	5.23044563280026e-92
-0.861941	0.232	0.317	LIAS	8.34712407372924e-92
-0.91969	0.241	0.303	SRFBP1	8.74489715401603e-92
0.140627	0.167	0.071	CR1	9.5575660521061e-92
-0.47724	0.188	0.268	MIS18A	2.33624200455351e-91
-0.290632	0.448	0.39	CCNL1	2.34218204384594e-91
-0.399718	0.25	0.308	LAX1	4.15498646686194e-91
-0.670223	0.403	0.332	ERP27	5.16075755607984e-91
0.098135	0.416	0.317	CNN2	8.77969396133237e-91
-0.733716	0.244	0.265	SLC2A1	1.54073732763973e-90
-0.294319	0.252	0.21	TSPAN2	1.60939481014188e-90
-1.00081	0.199	0.306	TMIGD2	3.03563386516675e-90
-0.311673	0.257	0.299	GALK2	3.51628807492029e-90
-0.773469	0.155	0.228	SSX2IP	8.49222599170777e-90
-0.192224	0.246	0.223	SLF2	9.32562660574853e-90
-0.93315	0.282	0.318	DHX36	1.04466329295531e-89
-0.658084	0.251	0.303	ZNF224	1.76556495469664e-89
0.255937	0.422	0.315	GATA3	1.78389299407033e-89
-0.852935	0.264	0.329	SZT2	3.02806468137122e-89
-0.286683	0.551	0.464	TCF7	3.1315112403891e-89
-0.665157	0.18	0.258	PCYOX1	3.76202277712466e-89
-0.767912	0.303	0.26	GIGYF1	3.82946608320637e-89
-0.341143	0.222	0.197	BCLAF3	6.96361481928148e-89
-0.542497	0.401	0.324	WDR54	6.96631168066725e-89
-0.891937	0.197	0.271	COIL	1.76130271187049e-88
-0.195179	0.401	0.344	BBX	2.54835674897078e-88
-0.910497	0.211	0.275	SGTB	2.92813993293593e-88
-0.725273	0.335	0.292	FBF1	4.10390703375908e-88
-0.265677	0.346	0.27	DNAJC24	4.5035756274696e-88
-0.723114	0.189	0.252	TBC1D24	4.58323123251276e-88
0.165897	0.02	0.019	CSF1R	5.92558363335622e-88
-0.580421	0.105	0.14	RHOC	6.41985654514958e-88
-0.630955	0.198	0.215	HIVEP3	6.60651614730759e-88
-1.08951	0.353	0.307	ZNF117	9.28179911978576e-88
-0.0925799	0.177	0.209	KDM6B	1.38087431759895e-87
-0.167365	0.354	0.273	ATAD2	1.39138990726855e-87
-0.519126	0.281	0.347	LINC02361	1.4902049942164e-87
-0.773359	0.188	0.277	MTA3	1.76183144275765e-87
-0.345973	0.246	0.198	ABHD15	3.89536026519021e-87
-0.0227921	0.31	0.185	REEP3	7.73386834510918e-87
-0.735289	0.343	0.3	MIB2	8.07755799761234e-87
-0.264154	0.286	0.24	FBXL4	1.06501619027232e-86
-0.841859	0.218	0.262	AQR	1.44062119548344e-86
-1.08389	0.197	0.274	ABHD17A	1.89426211562215e-86
-0.0222186	0.471	0.413	GMFG	2.39056345789129e-86
-0.496453	0.238	0.173	ATF5	9.90583115005697e-86
-0.181845	0.282	0.264	NOM1	1.3570573874372e-85
0.204831	0.195	0.152	HIST2H2AA4	3.17392717224203e-85
-0.424366	0.425	0.351	GRAMD1A	3.45866832960944e-85
-0.779326	0.304	0.36	TTC14	5.01446446027869e-85
-0.100806	0.366	0.281	ELF2	5.22066644940315e-85
-1.49358	0.107	0.246	CHI3L2	6.3014433437842e-85
-0.59319	0.142	0.256	ALG10B	9.17117166763965e-85
-0.423952	0.357	0.407	STK17B	1.14636221554256e-84
-0.200614	0.394	0.33	ZBTB25	1.48252900708107e-84
-0.159395	0.23	0.26	MTAP	1.83016984036494e-84
-0.315146	0.542	0.474	STK4	1.8947465913682e-84
-0.344014	0.387	0.341	PARP16	2.02165728431727e-84
-0.621761	0.406	0.324	TMEM63A	2.19877893545934e-84
-0.929595	0.397	0.473	ATM	3.54340244611791e-84
-0.279254	0.294	0.35	DIS3L2	3.8258320962275e-84
-0.324194	0.149	0.07	CCDC50	7.61237157100311e-84
-0.0121661	0.455	0.414	TMSB4X	1.10891757780616e-83
-0.491948	0.341	0.293	UMPS	1.42311520303642e-83
-1.04433	0.213	0.295	IL4R	2.30467927616437e-83
-0.140875	0.064	0.072	MEGF9	2.63395491825648e-83
-0.493833	0.326	0.268	EBP	3.46955451904586e-83
-0.727768	0.219	0.288	SUPV3L1	1.56788662371195e-82
-0.578589	0.231	0.303	CREBZF	1.94003034344203e-82
-0.369846	0.257	0.292	ATP8B2	2.52774294442335e-82
-0.969165	0.134	0.272	TSPAN32	3.15685854984185e-82
-0.564815	0.382	0.311	TAF3	3.86285804459596e-82
-0.233331	0.314	0.252	ARRDC3-AS1	4.28604645792622e-82
-0.924054	0.298	0.359	GPR89B	5.20305541014342e-82
-0.437271	0.236	0.224	EME2	5.87128560194607e-82
-0.708837	0.399	0.321	DPH5	7.43952503381007e-82
-0.156178	0.403	0.322	WWOX	8.6897936589266e-82
-0.012075	0.002	0.004	FCN1	1.00101939285973e-81
-0.811588	0.121	0.141	LAMP2	1.54064692903158e-81
-0.147393	0.607	0.529	MECOM	1.77574884233538e-81
-1.0334	0.409	0.357	AKTIP	3.73637695879446e-81
-0.372692	0.201	0.261	LINC00467	4.77696989313575e-81
-0.142529	0.011	0.01	RNASE6	7.70764013058057e-81
-0.739136	0.18	0.23	SESN3	1.04853010044638e-80
-0.867048	0.3	0.297	SLF1	1.99022844024843e-80
-0.624232	0.201	0.316	ITGB2	2.41496062008886e-80
-0.0556258	0.416	0.351	GOLGA4	2.90751852515413e-80
-0.000377834	0.148	0.125	TP53INP1	2.93514972880679e-80
-0.481082	0.303	0.245	KIF21B	5.03151866206573e-80
-0.0623444	0.408	0.36	COX6B1	7.24304376144825e-80
-0.836026	0.333	0.284	RNF115	9.79295954675738e-80
-0.130693	0.443	0.382	MARCH6	1.11595378323773e-79
-0.199324	0.269	0.349	HAUS5	1.80462364996779e-79
-0.502797	0.275	0.271	ANKRD12	4.02218391761902e-79
-0.259505	0.733	0.607	EEF1G	6.09850295278535e-79
-0.694267	0.371	0.322	ENOSF1	1.49125076930705e-78
-0.857565	0.274	0.299	MYO1F	1.77419438544848e-78
-0.588913	0.339	0.275	DMTF1	2.12166735161442e-78
-1.09917	0.202	0.294	ZNF439	2.15906282892348e-78
-0.606235	0.297	0.314	CFAP97	2.70109191211476e-78
-0.494353	0.235	0.281	LNPK	2.87303089404294e-78
-0.737328	0.331	0.289	MARK4	2.96050702137346e-78
-0.263538	0.031	0.02	TREM1	3.68499073261262e-78
-0.759865	0.434	0.494	IFITM2	4.07133572405016e-78
-0.530265	0.32	0.279	FUK	5.71189042178169e-78
-0.801583	0.304	0.293	THRA	6.07047707563227e-78
-0.979405	0.298	0.364	ILF3-DT	1.12540331596474e-77
-0.0280327	0.472	0.415	JUN	1.53152782347809e-77
-0.358991	0.404	0.337	BEX2	1.91107647005192e-77
-1.18097	0.129	0.146	SLC15A4	2.54516268132401e-77
-0.395523	0.054	0.047	MAP3K7CL	6.48095769808402e-77
-0.696075	0.421	0.465	RIPOR2	1.26768005631833e-76
-0.444023	0.29	0.349	EED	1.61104394557407e-76
-0.770045	0.331	0.388	ITK	1.91054849958106e-76
-0.119634	0.236	0.328	ZNF507	2.27138823248622e-76
-0.0692653	0.411	0.308	CCND2	2.92767083760906e-76
-0.427542	0.371	0.319	RAB39B	3.15226167532649e-76
-0.338783	0.265	0.301	RAB22A	3.36414482442234e-76
-0.153521	0.38	0.326	ST3GAL1	4.57364462194923e-76
-0.314294	0.452	0.384	SMCHD1	5.38532485294292e-76
-0.181133	0.256	0.305	SRP19	5.74774634452377e-76
-0.574036	0.351	0.287	ZNF354B	6.27756132068773e-76
-0.667602	0.275	0.333	NUFIP1	6.84981821851388e-76
-0.288092	0.414	0.36	TUBE1	7.5256128710602e-76
0.33654	0.375	0.237	PASK	2.30500308658578e-75
-0.525919	0.245	0.272	GNL1	2.42969766120387e-75
-0.734845	0.318	0.261	MTPAP	2.58331932529672e-75
-0.988303	0.162	0.23	ZBTB37	2.95633671195152e-75
-0.544871	0.266	0.334	USP20	2.97906757257759e-75
-0.607784	0.333	0.383	TUBA4A	1.01326478488024e-74
-0.347339	0.287	0.341	CLUAP1	5.87771676457869e-74
0.323207	0.261	0.213	REL	6.7139895621193e-74
-0.672096	0.257	0.293	WWP1	1.31318262248061e-73
-1.01861	0.248	0.303	ATP6V1E2	1.68408131836048e-73
-0.653245	0.269	0.339	ZNF567	1.85568401668169e-73
-0.883801	0.243	0.305	C5orf63	3.32863569898672e-73
-0.771539	0.255	0.284	JMY	3.76039089282353e-73
-0.328969	0.324	0.282	DDHD1	8.49199772283332e-73
-0.487253	0.41	0.354	RASGRP1	9.57072221662418e-73
-0.755404	0.332	0.274	C1orf35	1.57822565598781e-72
-0.263551	0.368	0.262	SH2D2A	1.60756517439856e-72
0.126937	0.444	0.378	TPR	2.20604292737183e-72
0.301121	0.319	0.302	BORCS5	3.20565525189174e-72
-0.390954	0.344	0.268	ZNF92	6.51073171250713e-72
-0.449336	0.266	0.325	CAMKMT	8.34105697610834e-72
0.0735991	0.376	0.247	CD82	9.11695625760293e-72
-0.632409	0.277	0.324	LONP2	9.43678019135451e-72
-0.378002	0.537	0.476	N4BP2L2	1.56273872573553e-71
0.20203	0.347	0.258	SP140	1.90447308442735e-71
-0.204658	0.401	0.317	GBP2	2.12811543154002e-71
-0.53566	0.239	0.319	KBTBD3	2.16681930630885e-71
-0.37228	0.419	0.327	ARL14EP	3.54592020802412e-71
-0.959063	0.219	0.289	TRDMT1	4.09238109443731e-71
-1.17193	0.301	0.345	PRIM1	4.21360684697481e-71
-0.0793092	0.215	0.252	DBR1	4.47780211337172e-71
-1.09963	0.265	0.267	TARBP1	4.53071575335484e-71
-0.620473	0.22	0.289	SEMA4D	1.15092509130877e-70
-0.474676	0.324	0.273	GMCL1	1.61088027797397e-70
-0.762334	0.263	0.304	MAK16	2.50126816926643e-70
-0.165484	0.321	0.237	FAM13A	4.70695772433334e-70
-0.971105	0.308	0.26	DMAC2L	6.49533812441814e-70
-0.508795	0.285	0.234	SLC35D1	7.57794806177788e-70
-0.617747	0.304	0.271	C2orf68	8.95043105386753e-70
-0.800895	0.351	0.422	PRMT2	9.86503755368229e-70
-0.572428	0.372	0.307	ZNF783	1.02631033750214e-69
-0.267033	0.374	0.289	PLXNA3	1.15295047415839e-69
-0.283157	0.306	0.336	GPR82	1.21058981726338e-69
-0.440064	0.184	0.258	AXIN1	1.27136691591164e-69
-0.558192	0.236	0.299	MIS12	2.36530703880358e-69
-0.906114	0.268	0.301	CBX5	2.5690449187686e-69
-0.956662	0.165	0.143	IL18RAP	2.86916636031152e-69
-0.684971	0.207	0.264	KIF1BP	4.26177499634056e-69
-0.761103	0.24	0.249	SETD1B	5.54926012767909e-69
-0.460997	0.322	0.274	PYHIN1	7.51906263654916e-69
-0.169947	0.008	0.01	CSTA	7.53105378608416e-69
-0.427679	0.23	0.296	TCTN3	9.88398385033796e-69
-0.887652	0.187	0.271	MAN1C1	1.14719817765957e-68
-0.803232	0.273	0.317	RNF113A	3.83618998379356e-68
-0.86949	0.248	0.316	EPHB6	4.54412729299375e-68
-0.114133	0.324	0.27	RASGRF2	5.63906540605867e-68
-0.47115	0.419	0.455	DNAJB1	6.17137153004345e-68
-0.494408	0.391	0.329	CSKMT	7.46893973213543e-68
-0.466576	0.374	0.311	TRMT10C	7.64850237536307e-68
-0.0016536	0.46	0.325	FHL1	8.97200538557189e-68
-0.374323	0.291	0.296	CSNK2B	9.22329795493874e-68
-0.578377	0.315	0.27	ATXN7L3B	1.06999115923232e-67
-0.013702	0.625	0.556	ZFP36L2	1.30494324716153e-67
-0.879652	0.157	0.186	CYSLTR1	2.44182104993013e-67
-0.0406221	0.45	0.383	FYN	4.28312569770937e-67
-0.396751	0.368	0.293	PLGRKT	9.56415158938259e-67
-0.534269	0.241	0.293	IFT122	2.14483464419648e-66
-0.594563	0.267	0.309	PPM1K	2.88585260573418e-66
-0.640295	0.232	0.274	USP8	2.91657627168501e-66
-0.437872	0.3	0.346	ISYNA1	2.97712632480151e-66
-0.495088	0.272	0.301	CCDC25	3.32434265946722e-66
-0.970346	0.219	0.276	C19orf12	4.57140933891908e-66
-0.435898	0.213	0.222	MT2A	4.99601028519143e-66
-0.00342546	0.328	0.327	LINC00513	8.09573489496068e-66
-0.488248	0.266	0.155	RAB11FIP1	1.07746534585297e-65
-0.294659	0.364	0.295	MTERF2	1.10432724824622e-65
-0.63588	0.11	0.089	SGK1	1.15709343377355e-65
-1.12941	0.205	0.268	MFSD14C	2.85002918947486e-65
-0.868986	0.367	0.302	RRP15	2.92626617332021e-65
0.309378	0.398	0.218	CYB561	4.00288148071609e-65
0.0506512	0.178	0.235	ARHGAP35	6.37501213826549e-65
-0.650437	0.255	0.299	ITFG2	7.15547802583738e-65
-0.81052	0.288	0.253	BTBD9	7.4825460704421e-65
0.000525443	0.171	0.171	OAZ1	9.03793956995562e-65
-0.856282	0.388	0.332	TMEM106C	9.86891046125953e-65
-0.667519	0.249	0.33	HSD17B7	1.973413167202e-64
-0.260897	0.385	0.303	USP36	1.99876756480736e-64
-0.00405756	0.387	0.297	STAT5B	2.23471945667662e-64
-0.562922	0.258	0.183	TIGIT	3.96919250428823e-64
-0.488857	0.24	0.243	ZNF821	5.53475393992988e-64
-0.559978	0.253	0.322	PTPN7	7.57045024333231e-64
-0.272534	0.311	0.249	LRRC57	9.52400764700343e-64
-0.421088	0.279	0.287	FXYD7	1.09134053022705e-63
-0.433852	0.41	0.346	ECHDC2	1.70509501726199e-63
-0.527687	0.5	0.438	MYC	2.09525500152262e-63
-0.253525	0.311	0.222	RUNX2	2.70692917857312e-63
-0.186326	0.34	0.244	FADS3	2.71376241078577e-63
-1.23297	0.196	0.268	MPHOSPH9	4.50809023044104e-63
-0.549921	0.257	0.323	RBM19	5.44013896745145e-63
-0.699058	0.295	0.246	FAM76A	5.50705456387232e-63
-0.311796	0.245	0.248	RADX	5.99360761749165e-63
-0.458194	0.33	0.286	SECISBP2	9.5755766683718e-63
0.166548	0.398	0.286	LRIG1	1.03351834349251e-62
0.0241949	0.258	0.289	PHOSPHO2	2.55659808253561e-62
-0.513211	0.349	0.395	SUPT3H	3.22228472939171e-62
-0.324289	0.371	0.435	IFITM3	3.80360299758338e-62
-0.349009	0.313	0.284	SAR1A	4.98651724294239e-62
-0.783641	0.178	0.281	RNF139-AS1	8.09498222188459e-62
-0.483866	0.283	0.338	LINC00623	8.78534358996373e-62
-1.1313	0.189	0.281	DGKD	8.78885359661764e-62
-0.601066	0.199	0.217	PTMS	9.73539192909088e-62
-0.457162	0.176	0.243	MDN1	1.1097116090713e-61
-0.329007	0.41	0.341	CDC37	1.17891762937777e-61
-0.214038	0.463	0.399	ZNF525	1.68917062435876e-61
-0.468455	0.368	0.293	SLFN12L	1.94142891464096e-61
-0.409124	0.287	0.258	PRR5	2.14975449837302e-61
-0.698711	0.19	0.271	SELENOI	2.2835696691794e-61
-0.723187	0.115	0.211	ASB7	5.72918562320144e-61
-0.761331	0.175	0.224	ZFPL1	6.18227375016816e-61
-0.00285165	0.276	0.308	ZC3H13	7.04383869903688e-61
-0.721061	0.266	0.316	FXN	1.18044550354976e-60
-0.269748	0.327	0.329	NMRK1	1.19518253538918e-60
-0.151663	0.319	0.274	ZNF699	2.32093282225507e-60
-0.75999	0.309	0.289	ANKS3	3.52001926591732e-60
-0.448689	0.327	0.293	HERC4	3.91548432663416e-60
-0.0223066	0.264	0.223	SLC25A37	4.65056949551705e-60
-0.544248	0.309	0.335	THUMPD1	1.0133143647075e-59
-0.601093	0.398	0.353	MLLT3	1.06445774900749e-59
-0.968093	0.225	0.299	TXLNG	3.0808131246247e-59
-1.05528	0.314	0.418	CHMP7	3.13005689707272e-59
-0.608462	0.234	0.288	CEP89	4.43390019308793e-59
-0.659251	0.188	0.282	ZNF286A	7.30410852296103e-59
-0.36834	0.218	0.289	METTL14	9.35781949142517e-59
-0.425342	0.297	0.33	SFMBT1	1.05677803052717e-58
-0.614683	0.233	0.265	KDM3A	1.30959798227485e-58
-0.330355	0.187	0.254	FBXO22	2.02109513206656e-58
0.349128	0.438	0.307	CDC14A	2.35570845999629e-58
-0.314245	0.24	0.297	NARS2	3.16395229670078e-58
-0.530236	0.283	0.318	LPIN1	3.18698288992612e-58
-0.282889	0.489	0.409	HOOK2	3.45639203787468e-58
-0.284794	0.221	0.269	KCTD9	3.84848005981411e-58
-0.734809	0.318	0.289	SERPINB9	5.3518737264362e-58
-0.352389	0.517	0.44	MGAT4A	5.6726951348236e-58
-0.500175	0.302	0.353	SLAMF6	5.84877176980734e-58
-0.417985	0.418	0.466	RARRES3	5.92079468682489e-58
-0.656829	0.278	0.261	FAM98A	6.02542865289726e-58
-0.190544	0.238	0.27	HEATR9	1.16378567839831e-57
-0.423073	0.333	0.297	SENP5	4.31948172674835e-57
-0.486142	0.406	0.336	TMCO6	5.01674913587783e-57
-0.405548	0.275	0.317	ACAT1	5.84225604896415e-57
-1.14195	0.2	0.277	ICA1L	6.0635504666225e-57
-0.243266	0.206	0.203	ATP6V0B	6.52376290985078e-57
-0.369008	0.296	0.246	SAV1	8.73640483868697e-57
-0.53158	0.261	0.221	MAFF	9.95119349404221e-57
-0.571097	0.317	0.279	SLC9B2	1.63643034195995e-56
-0.54917	0.205	0.266	ERCC6L2	1.99085162202951e-56
-0.185394	0.224	0.279	IQCG	2.33767981184498e-56
-0.481315	0.18	0.253	IFT74	2.82387728778431e-56
-0.768488	0.267	0.321	DDHD2	3.01693909791732e-56
-0.798028	0.161	0.122	PLXNC1	3.11439288468391e-56
-0.498962	0.387	0.346	NFATC3	3.42327143281265e-56
-0.197951	0.528	0.456	CD6	6.81148218294603e-56
-0.578521	0.286	0.265	GPR18	7.05888403533621e-56
-0.0751786	0.357	0.265	HECA	7.39128783740019e-56
-0.408498	0.354	0.275	ZBTB10	1.81828574356691e-55
-1.05095	0.296	0.331	NUP160	1.94951835340528e-55
-0.692573	0.462	0.511	GYPC	2.05075366085848e-55
-0.295642	0.402	0.333	DNAJA1	3.05435175369653e-55
-0.849773	0.316	0.272	POLG2	3.44332212693572e-55
-0.0917602	0.41	0.368	CD44	6.04965188491809e-55
-0.842844	0.228	0.298	ZNF431	6.66993637708604e-55
-0.764347	0.15	0.181	IL17RA	7.700782426208e-55
0.1723	0.398	0.285	TRIB2	7.85402062411832e-55
-0.12987	0.373	0.333	RSBN1L	9.92357459736574e-55
-0.178736	0.338	0.301	RBM28	1.29249573197071e-54
-0.796333	0.249	0.289	FBXL20	1.759514562369e-54
-0.449794	0.282	0.241	CEP57L1	1.95417604516603e-54
-0.295208	0.293	0.354	BTN3A2	2.74950945156936e-54
-0.887391	0.213	0.275	RUNX3	2.93222365984045e-54
-0.578056	0.365	0.316	PPME1	3.15296480160222e-54
-0.565044	0.289	0.295	THOC3	5.1729052587194e-54
-0.692439	0.241	0.267	CCDC7	1.06295609546938e-53
-0.84014	0.147	0.247	TTN	1.06954999119794e-53
-0.380241	0.243	0.322	OGFOD1	1.13174296987166e-53
-0.431566	0.347	0.292	EBLN3P	1.316820824037e-53
-0.555992	0.36	0.319	BDP1	1.40524380180396e-53
-0.732744	0.209	0.259	RBM43	1.730012008734e-53
-0.725897	0.24	0.242	PARP14	1.73862222952285e-53
-0.789487	0.269	0.309	ELK4	2.35132905478036e-53
-1.04206	0.162	0.257	SLC25A4	2.44875894877484e-53
-0.270172	0.714	0.607	CHCHD3	3.09240276981385e-53
-0.976347	0.303	0.251	LPAR6	3.22144614734467e-53
-0.385674	0.279	0.272	RNF19A	3.9357172908544e-53
-0.555066	0.254	0.268	NIFK	4.85222994691742e-53
-0.733145	0.355	0.298	AEBP2	6.55119588864601e-53
-0.219073	0.225	0.306	ID2	8.40746420446669e-53
-0.471402	0.215	0.255	LCOR	8.7694681735859e-53
-0.396164	0.327	0.235	ATP2B4	1.06175978950615e-52
-0.842309	0.372	0.313	MAPKAPK5-AS1	1.12162842307536e-52
-1.1124	0.327	0.309	PITPNM2	1.50042638788123e-52
-0.415377	0.254	0.262	GBP1	1.69506701738017e-52
-0.216357	0.4	0.352	PCM1	5.57173469710863e-52
-0.0764948	0.21	0.282	PHLPP2	5.69477993566028e-52
0.176606	0.385	0.244	PHACTR2	6.06545797264164e-52
-0.0732366	0.012	0.013	MAFB	6.08261061421141e-52
-0.892446	0.223	0.275	EDRF1	7.26450679710799e-52
-0.112194	0.024	0.019	CFP	8.20880258579651e-52
-0.828615	0.269	0.342	AK3	1.18909605205989e-51
-1.2045	0.18	0.296	BACH2	1.53058584633702e-51
-0.264485	0.311	0.254	CHMP2A	1.9660383828812e-51
-1.1271	0.185	0.272	WDR60	3.06327108388812e-51
-0.078223	0.007	0.01	PILRA	3.58953666493324e-51
-0.65862	0.243	0.275	FAM117A	5.8552436395984e-51
-0.0722675	0.438	0.397	PSMA7	8.73402580504812e-51
-0.255906	0.435	0.389	DDX3X	1.13319706828007e-50
-0.33355	0.407	0.32	ANP32E	1.13925596862736e-50
-0.043291	0.32	0.249	LINC00324	1.39170060884728e-50
-0.940978	0.279	0.339	TRMT2B	1.47256260826449e-50
-1.03437	0.283	0.272	BTN3A3	1.9567869984669e-50
-0.222418	0.361	0.302	AEN	1.96999800361583e-50
-0.498551	0.257	0.3	GPX7	2.15793305749399e-50
-1.85337	0.039	0.138	OSBPL5	2.46519382892688e-50
-0.596453	0.283	0.313	RBM6	2.64640041540642e-50
-0.850628	0.266	0.298	MSI2	3.12705408940086e-50
0.174616	0.34	0.256	LDLRAD4	3.9265827105701e-50
-0.2332	0.633	0.565	NOP53	4.39592247814676e-50
-0.0734709	0.32	0.288	UBE2G1	5.34071884625787e-50
-0.72442	0.18	0.288	CYB5D1	6.0256194951264e-50
-0.343087	0.24	0.23	SASS6	6.83762149622436e-50
-0.246533	0.516	0.459	ZC3HAV1	8.71841463127744e-50
-0.45276	0.412	0.443	SNRPN	9.40049304088997e-50
-0.697963	0.236	0.293	RBL1	9.42977701426649e-50
-0.670965	0.147	0.13	TRPS1	9.88896429733902e-50
-0.744564	0.275	0.242	SSBP3	1.15554993793203e-49
-0.746793	0.315	0.361	MAD2L1	1.27496615909053e-49
-0.629667	0.331	0.285	APC	1.62196049165887e-49
-0.206491	0.3	0.243	CSNK1E	2.71677320335742e-49
-0.384773	0.414	0.457	CCND3	3.46540061523452e-49
-0.612334	0.439	0.386	ATRX	4.34158683343031e-49
-1.08379	0.328	0.286	MED19	4.68124645757447e-49
-0.17329	0.183	0.166	SIK1B	5.29554658981169e-49
-1.25682	0.283	0.26	PGGT1B	7.34293645711741e-49
-0.500667	0.212	0.208	ATP1B3	1.57471162411026e-48
-0.486287	0.357	0.305	HERPUD2	1.85965205216683e-48
0.0523237	0.543	0.478	AES	2.19680856479489e-48
-0.131439	0.362	0.304	NLRC3	2.21816894567651e-48
-0.373888	0.306	0.284	BTD	2.2445235272416e-48
-0.506628	0.257	0.296	SMARCA2	2.2681462875745e-48
-0.499564	0.328	0.297	TMEM161B	2.56801332432543e-48
-0.507117	0.392	0.361	TBC1D19	3.1598355794347e-48
-0.396579	0.162	0.241	EPOR	3.21248263255496e-48
-0.809105	0.408	0.361	CCDC138	3.29961596605669e-48
-0.12896	0.196	0.212	PGRMC1	3.94397142911849e-48
-0.987723	0.326	0.311	GALNT11	5.33590685054555e-48
-0.66246	0.321	0.27	ZNF383	5.76992685157218e-48
-0.44646	0.129	0.219	PEAK1	7.01547871650113e-48
-0.192303	0.213	0.278	AP4M1	7.59700841222181e-48
-0.611783	0.347	0.289	TRMT11	7.6842243105156e-48
-0.577772	0.23	0.266	CEP135	8.69639923083931e-48
0.00956665	0.016	0.022	CTSS	9.56612703567201e-48
0.0646898	0.392	0.3	SEC11C	9.67870857320235e-48
-0.073276	0.187	0.199	VEGFB	9.73058106755335e-48
0.343471	0.462	0.369	DPP4	1.26713586732044e-47
-0.0704209	0.589	0.537	CORO1B	1.35523612584514e-47
-0.975511	0.263	0.276	ZNF276	1.72426386145955e-47
-0.564158	0.208	0.24	FAM222B	2.16795871170737e-47
-0.445106	0.383	0.338	CSTF1	2.85757879307217e-47
-0.436688	0.252	0.312	ZNF814	3.70362861610716e-47
-0.939842	0.242	0.315	LMF1	5.66714328093058e-47
-1.06538	0.327	0.298	CNOT6L	6.06185096670759e-47
-0.367632	0.384	0.325	G3BP1	6.24702850208369e-47
-0.722207	0.25	0.256	RNF168	6.33237374560112e-47
-0.62243	0.221	0.269	NR4A2	7.16155060560905e-47
-0.684978	0.242	0.311	RAP1B	1.12755357623799e-46
-0.372514	0.401	0.323	LTBP4	1.4414466801181e-46
-0.174622	0.262	0.23	GADD45A	2.6005072683708e-46
-0.537492	0.172	0.198	STX10	2.63308928463823e-46
0.0845163	0.096	0.078	CD83	2.77836861885911e-46
-0.815637	0.405	0.358	FBXO44	2.91841829271079e-46
-0.282552	0.315	0.273	SELPLG	4.36413006751219e-46
-0.728056	0.22	0.164	IRS2	4.73863813553619e-46
-0.0887039	0.482	0.431	CD48	4.99491071165438e-46
-0.692497	0.36	0.406	CD247	5.28613601973797e-46
-0.878586	0.139	0.185	CEBPB	6.8961993162562e-46
-0.44675	0.243	0.2	CCDC92	7.18780714501875e-46
-1.01278	0.251	0.295	PTCD3	7.3106437671752e-46
-0.00215789	0.131	0.13	GABARAP	1.02948051285982e-45
-0.614076	0.389	0.431	ANKRD44	1.27823208847637e-45
-0.446163	0.31	0.227	STX2	1.55872088382717e-45
-0.465354	0.406	0.446	LUC7L3	1.56260753491941e-45
-0.246536	0.011	0.012	CD93	1.60813784061376e-45
-0.217039	0.341	0.31	CNOT4	1.95909015710091e-45
-0.191574	0.179	0.206	PSENEN	2.87986534317825e-45
-0.649218	0.33	0.296	RBM34	3.50403820853262e-45
-0.431599	0.191	0.206	RAC1	3.85403391377969e-45
-0.353358	0.45	0.393	PCSK7	4.27311363782395e-45
-0.680745	0.349	0.315	C12orf43	4.54876092613618e-45
-0.0931184	0.317	0.315	RASSF7	4.90448808470875e-45
-0.54577	0.28	0.276	ZBTB46	4.96693862427213e-45
-0.312272	0.374	0.275	CD226	5.01896686958644e-45
-0.450159	0.255	0.275	PRR7	1.26717426457662e-44
-0.469043	0.303	0.246	CAD	2.08301687693131e-44
-0.184823	0.261	0.3	DDX10	2.51220525835561e-44
-0.477241	0.289	0.223	TMEM245	4.0058599087018e-44
-0.301132	0.315	0.262	SQSTM1	5.05011140004222e-44
-0.501441	0.336	0.314	CEMIP2	5.18453953480538e-44
-0.837439	0.2	0.278	BBC3	5.41977271055582e-44
-0.670129	0.338	0.279	CTPS1	6.68988345463473e-44
-0.341437	0.376	0.321	SYNJ2BP-COX16	1.17143527316746e-43
-0.0777531	0.389	0.248	GPRIN3	1.61549407474615e-43
-0.504997	0.124	0.212	APTR	1.77835706305425e-43
-0.799024	0.301	0.355	THEMIS	1.99944517652547e-43
-0.489337	0.174	0.145	IFNGR1	2.18568393351374e-43
-0.335353	0.359	0.283	CRACR2A	2.24629406844219e-43
-0.779418	0.325	0.297	ZNF141	5.21988101257546e-43
-0.438986	0.527	0.468	ETS1	5.81682925144985e-43
-0.327261	0.207	0.179	TNFSF10	7.84693967182021e-43
-0.389886	0.277	0.283	NUP43	8.09737423587499e-43
-0.376346	0.491	0.529	CLEC2D	8.49995508723243e-43
-0.718897	0.203	0.272	C11orf54	9.77905892140106e-43
-0.382687	0.247	0.284	LEO1	1.12626213610396e-42
-0.813765	0.341	0.305	EXOG	2.34783619547076e-42
-4.40385	0.126	0.307	CCL5	3.57318596575309e-42
-1.35557	0.278	0.326	NIPAL3	3.7072036884213e-42
-1.61545	0.136	0.24	IGF1R	4.45806832954534e-42
[truncated: 1,098 more rows]

## Sheet: T09 markers - all T cells
up	down
MAF	STAT5A
KLRB1	MARCH1
AQP3	NAT10
LIMS1	LMBR1L
LTB	PLIN5
USP10	INTS2
PDE4D	NFE2
GRN	ZNF444
TNFRSF4	CROCC
GPR183	POLR2D
IL7R	EIF1AD
TMEM156	SYT11
ITGA4	ZNF200
RORA	HLA-DQA1
ERN1	GAB3
ODF2L	UNKL
ZC3H12D	DNAJC27
INPP4B	PPP1R16B
SESN1	SERAC1
ZFP36L1	SPAG16
DUSP5	GPR174
KLF6	FAM149B1
TTC39C	KLHL3
TPT1	TMSB10
TNFRSF25	KMT5C
ADAM19	ZBTB49
TIFA	EIF4E
TRADD	RXRA
KCTD12	KPNA5
SPOCK2	DNAJC11
CD58	TRAT1
DUSP1	CBX4
PLEKHA7	FAM126B
CTSH	NKAP
CD52	PIGL
TPPP3	NVL
PTGER2	ZNF568
RNASE2	LYAR
IL15RA	SEMA4C
CCDC167	ZCCHC4
GLRX	IFI27L1
FAM107B	ARIH2OS
TIMP1	CRY1
PERP	AIF1
CTSZ	FANCI
AMMECR1	SLA
SYNE2	MNAT1
PLEKHO1	FEN1
TNFAIP3	POLE
CDKN1A	BTRC
MYBL1	BOLA1
AQP9	PBDC1
PPP1CB	ATF7IP
SLAMF1	CAND1
PASK	BASP1
REL	HLA-DPA1
BORCS5	DOCK10
CYB561	PLXDC2
CDC14A	SIRPA
DPP4	ZNF780B
IER5	LINC00342
ATP2B1-AS1	SLC25A30
FAS	HENMT1
SOD2	ALDH1A1
CARD19	FICD
DUSP16	DCAF4
DUSP6	AKAP1
TIPARP	BICDL1
	TCAF2
	HAUS8
	FAM153B
	AGAP2
	AGFG2
	RGS2
	PCNA
	CCDC84
	IRF8
	MIEN1
	TTC12
	STAT2
	SF3B3
	PPP2R5E
	NT5DC3
	HOOK1
	SKA2
	HMGN5
	MCM7
	CCDC85C
	NF2
	FGR
	CACNA1A
	DMXL2
	TBC1D31
	ASB1
	EXOC8
	KRI1
	RALGDS
	SPATA33
	PROSER3
	APOBEC3A
	CLOCK
	TRMT44
	RBM4
	HARS2
	PTPRN2
	MGA
	ZBTB1
	TSEN2
	EHD1
	GAN
	CEP152
	ADGRL1
	PHF7
	BAG4
	RNASEH2B
	BCL11A
	PUS10
	CC2D1B
	TRMT10B
	ASXL1
	COQ6
	RPTOR
	FZD3
	WDR74
	SRPRB
	SYAP1
	ZNF583
	C16orf74
	CBR4
	ZNF84
	ZNF554
	OASL
	KRR1
	TLR2
	ZNF248
	EIF3J-DT
	CXorf65
	RHOB
	UBE3D
	OGFRL1
	SLC12A2
	PLEKHM3
	PREPL
	ZNF596
	MPI
	RAD54L2
	CRYGS
	IL12RB1
	TTLL5
	JAKMIP2
	RGPD3
	TRAK2
	AP4S1
	TRIM39
	CLDN15
	ATN1
	TRMT61B
	SFI1
	EPM2A
	HLA-DPB1
	DOCK5
	CEP290
	APLP2
	CCDC34
	RALGPS2
	TCF4
	ADAM28
	ZNF419
	FBXO5
	NMT2
	CCDC146
	OTUD7B
	NCR3
	CBFA2T2
	GSDMB
	CDC23
	NTMT1
	IGLL5
	ZNF518B
	SETMAR
	TERF1
	NFIA
	FAM84B
	ARHGAP18
	CGRRF1
	FCAR
	MIGA2
	AIG1
	YTHDF3-AS1
	AXIN2
	ZNF708
	B3GALNT2
	CTU2
	NPIPB13
	ADAL
	MCEMP1
	GLMN
	PIGU
	CYP51A1
	KNOP1
	FAM214A
	GDAP1
	RABL2B
	UBE2J1
	CD46
	PTCH1
	CRAMP1
	C19orf66
	HIRIP3
	SLC41A1
	SLC16A4
	EZH2
	LEAP2
	NEMP2
	TGFBR1
	MMD
	AHI1
	SULT1A1
	REST
	LY6G5C
	CENPJ
	GALNT3
	PDS5B
	PRDM15
	RCL1
	LINC00476
	ALG14
	MIR4435-2HG
	KANSL2
	ZNF180
	RTTN
	TMEM120B
	SERF1A
	RPAP1
	DGCR8
	RBKS
	GDPGP1
	UAP1
	RGS3
	TMTC3
	PTPN22
	GSN
	CYP4V2
	ZNF740
	TXNL4B
	NF1
	IFIT3
	CAPS
	ACO1
	CIITA
	RAP1GAP2
	MMAA
	FLYWCH1
	TMEM202-AS1
	CNOT3
	RNF144B
	ZNF813
	PALM2-AKAP2
	TLR1
	MRTFB
	LILRA6
	ZCRB1
	ZNF273
	RUFY2
	ENG
	FAM120C
	GPR180
	WDR27
	GLUL
	TSC1
	MTR
	PAAF1
	MTERF1
	PCYT2
	CARMIL1
	PLCG1
	UTP25
	SPHK2
	MCTP2
	RGPD2
	NPRL3
	FBXO3
	IL3RA
	PALLD
	NEXN
	GEMIN5
	SNHG25
	ADAT2
	METTL3
	CERS4
	METAP1D
	GTDC1
	CEBPZOS
	CCDC144A
	NRIP2
	ZNF789
	TEFM
	TECPR1
	MORC2
	ACACB
	PPP1R3E
	GIMAP7
	BCL2A1
	ZNF707
	FAM217B
	ZNF569
	SBK1
	RFXAP
	TSPAN3
	BDH1
	ZNF621
	PCGF6
	PSMA1
	RGS18
	TMEM41A
	LILRB1
	PECR
	CCDC77
	PTTG1
	SERF1B
	NAPB
	COQ7
	C12orf45
	KCNMB3
	ZNF714
	RFC5
	GNB1L
	APBB1
	URB1-AS1
	FAM153A
	LRIF1
	SAMD3
	ZNF154
	ARL13B
	ZNF790
	INSR
	REV3L
	PKIG
	ITGAX
	MAPK13
	UBFD1
	HOMER1
	ORMDL3
	ARHGAP12
	EPG5
	ALYREF
	FRA10AC1
	ZNF34
	SCAI
	CEP41
	SETD4
	CD320
	ZNF260
	CD7
	DDIT3
	GIHCG
	PYROXD2
	RAB27B
	IFNG
	LMTK2
	HSF2
	FAM169A
	TARSL2
	ST3GAL2
	SMYD4
	AKR1C3
	LITAF
	RGPD4
	CYTOR
	CDKN1C
	ACSF3
	LINC01588
	PKNOX1
	ADAM17
	MTRF1
	HSH2D
	LINC00662
	ZNF331
	CDAN1
	ADAMTS10
	YBX3
	DBF4
	CWF19L2
	MTSS1
	ATP8A1
	NPRL2
	CD40
	CLIC3
	SRRT
	AOAH
	FAM110A
	XCL1
	RBM26
	CHST2
	ZNF493
	ABI3
	FBLN5
	REV1
	PIK3IP1
	TTC16
	YES1
	DIP2A
	ANKRD26
	CD300A
	HOPX
	TRABD2A
	C12orf75
	CEP78
	PLEK
	NELL2
	GNPDA2
	APBA2
	AK5
	TGFBR3
	C9
	ACTN1
	APMAP
	LPCAT1
	GOLIM4
	VNN2
	GFOD1
	TPST2
	APOBEC3G
	CD160
	PATL2
	LRRN3
	NCAM1
	FCGR3B
	XCL2
	IL6ST
	FCRL3
	CD244
	STMN1
	CX3CR1
	TBX21
	CCR7
	RHOBTB3
	FCGR3A
	SOX4
	SPON2
	TTC38
	NOG
	C1orf21
	CRTAM
	KLRF1
	KLRC4-KLRK1
	PRSS23
	ADGRG1
	CTSW
	FCRL6
	KLRD1
	PRF1
	LINC02446
	CCL4L2
	CD8B2
	CD8B
	CMC1
	GZMB
	CCL4
	FGFBP2
	NKG7
	GZMH
	GNLY
	ZFP62
	SPICE1
	SMPD1
	PTPN12
	ZDHHC2
	WHAMM
	AGTRAP
	DDX58
	VAV3
	PHF1
	LEF1
	CDKAL1
	ALMS1
	ULK3
	C1orf162
	MFSD8
	CSGALNACT1
	F2R
	SLCO3A1
	S100A8
	PLEKHA3
	KRIT1
	PEX26
	POMT1
	ADGRE5
	AACS
	LGALS1
	LY86
	BTN3A1
	CST7
	DLG1
	SLC38A2
	TSC22D1
	DSTYK
	BRD7
	ATG2A
	ADARB1
	DFFA
	WDR3
	KLRC1
	C11orf49
	COG6
	PDK1
	HIST1H4C
	CXXC5
	PLCE1
	CNOT9
	ESCO1
	SQLE
	LRCH3
	PNPT1
	FUT11
	PDLIM1
	HMGB2
	VRK1
	RCAN3
	ITGAM
	PGRMC2
	PTBP2
	ADTRP
	CSNK2A2
	RETREG3
	TUBD1
	ZSCAN25
	STIM2
	KRBOX4
	ZNF43
	STK26
	MLH3
	CCDC174
	PRC1
	COX11
	PDZD8
	EXOSC8
	TMEM106B
	LLGL2
	SLAMF7
	TFAP4
	METTL16
	NOL8
	FANCM
	AFF3
	KLF10
	FHIT
	CRELD1
	TYW3
	EPN2
	GPR89A
	ARMH1
	HARBI1
	RIC3
	ZBTB40
	NSD2
	AASDH
	MSMO1
	TRAF2
	CNPY4
	SPG7
	ZNF266
	MRE11
	BBS2
	CASTOR1
	CEBPD
	UBR1
	ADGRE3
	SMC6
	MID1IP1
	RGS9
	KCTD7
	BPGM
	WDR76
	IL24
	EFCAB7
	TTC39B
	TBC1D10C
	EFHD2
	NEU1
	MIDN
	UTP15
	TMEM220
	SWI5
	XRRA1
	CCDC152
	SRGAP1
	YPEL1
	ZC3H14
	METRNL
	ZAP70
	GBP3
	NAA16
	VASP
	TSEN54
	CSAD
	RAD52
	RNF43
	DGKE
	GBP4
	MX1
	PADI4
	PPP1R2
	GNG7
	MTERF4
	ARHGEF9
	C1orf131
	DHRS3
	ZNF606
	MYO9A
	NKAPD1
	FAM8A1
	BCKDHB
	DNAL1
	SPIN2B
	AVL9
	ZNF570
	SLC20A2
	KDELC2
	JAKMIP1
	NKIRAS1
	ZNF345
	DUSP14
	CCDC130
	BNIP3
	PWP2
	HCST
	ZKSCAN8
	TSPYL1
	CTCF
	MDFIC
	RCN2
	PMAIP1
	TLN1
	ARRDC5
	RRM1
	ANPEP
	RAP2C
	TXNIP
	DTNB
	RRP1B
	ZMAT1
	POLR3D
	MAP4K1
	SSBP2
	ABI2
	KIF20B
	HKR1
	MDS2
	LCLAT1
	CMTR2
	BIN2
	NFX1
	CDKN2AIP
	MBD5
	PIM1
	ZNF426
	ZCCHC2
	TENT5A
	ZNF7
	HLA-DRB1
	LINC01550
	ST6GAL1
	ZNF335
	PRR5L
	ZEB2
	BTG2
	FAN1
	ANKRD54
	GIPC1
	HDDC3
	NLRC5
	MEX3C
	DDX60
	ZNF793
	AKAP7
	KIAA0355
	ZNF827
	PCNT
	TDRD3
	ZNHIT6
	S100PBP
	CCDC88A
	MYO19
	SELL
	CACNB2
	CHD3
	PSD4
	ING2
	CD9
	NSRP1
	NOL11
	CDC37L1
	SLC30A6
	TNRC6A
	RFTN1
	GPATCH2L
	PDCD7
	BROX
	MECP2
	RPGR
	IL13RA1
	NUDCD3
	TRMT13
	SULT1B1
	CEBPZ
	UGCG
	PAM
	INVS
	RRP8
	ZNF197
	UNK
	SPAG1
	C12orf65
	CWC22
	UBE2O
	CD63
	ITGB3BP
	TSPYL2
	SARAF
	RINL
	DNASE1
	FOXRED1
	AREG
	SUMF2
	GOLGA1
	MSANTD3
	PEX14
	CAPRIN2
	SYNGR1
	GOLGA8B
	ELP2
	NR2C1
	UBE2F-SCLY
	GZMM
	SCML1
	TEX10
	MRFAP1L1
	NAMPT
	SERINC5
	TRAF5
	CD300E
	OTULIN
	PTPRJ
	NEIL1
	THAP7
	ZNF680
	MTMR9
	TGFBR2
	ZNF250
	ZBP1
	L3MBTL3
	LMNA
	ZBTB44
	EIF2AK2
	SLC26A11
	CCDC137
	KIAA1586
	SPSB2
	SLC16A10
	CDKN1B
	NCOA4
	ARID1B
	S1PR1
	GZMA
	AGK
	ZSCAN18
	PLEKHB1
	SCML4
	PRXL2C
	ZNF473
	CYB561D1
	TCEAL3
	ADHFE1
	PPARD
	PCED1B
	SLC37A3
	RUVBL1
	ARID4A
	SLC30A7
	RFLNB
	SLX4IP
	CEP120
	GPR155
	DGKA
	MCM3AP
	NCK2
	ACADSB
	MAML2
	FCHSD1
	C12orf73
	ABCD4
	BST1
	PTCD2
	MFAP1
	MPP1
	KCNA3
	SEC22B
	IBA57
	ADPRM
	TAF8
	TRIM73
	FBXW8
	LPP
	TYSND1
	CEP162
	AGPAT4
	ORC5
	PTGDR
	UVSSA
	IGSF6
	LAMP1
	NFATC2
	NCOA3
	RGS10
	BRMS1L
	STK17A
	AP3M2
	SAMD9L
	PRDM2
	C11orf80
	WARS
	ZNF468
	PAXIP1-AS1
	CMSS1
	DSN1
	BAG2
	TULP4
	ITGA6
	STRBP
	PER2
	RMND1
	TUBGCP5
	POGZ
	CD8A
	PRAF2
	NAA15
	AP4B1
	CHD7
	SLC20A1
	AGBL5
	ERCC6
	CENPL
	ZMYND11
	OSBPL10
	BOLA3
	DYRK2
	DPY19L4
	ABHD5
	HCG17
	CARD11
	PRKCH
	NAALADL1
	LRBA
	SLC39A10
	DTWD2
	SEC22A
	CASD1
	NCF1
	NADK2
	BRWD1
	CDK17
	CEP95
	TRAPPC6B
	PDCD11
	LIMA1
	CCNDBP1
	NUP88
	ADCY9
	IGFBP7
	TENT4B
	CCDC14
	BICD1
	CD79A
	ZFAND5
	SBNO1
	ANKRA2
	FBXO33
	ZNF692
	CTSC
	MOSPD1
	SLA2
	TMEM68
	RBM48
	MPP6
	RAB37
	PIGN
	CFL2
	LDAH
	CCDC28B
	NCAPD3
	TCF7L2
	CNTRL
	C15orf41
	GABARAPL1
	ZNF761
	MBTPS2
	BCL9L
	CD2AP
	FBXO32
	LRRC8A
	SERTAD1
	IMMP1L
	ZNF483
	CTNNB1
	TRIP11
	MOAP1
	KLHL28
	FOXO1
	PDE5A
	ANKRD52
	ITGAL
	PM20D2
	PTPRA
	KIF2A
	GOLGA8A
	FKRP
	MSL2
	CD302
	TCAF1
	CEP295
	STAMBPL1
	ZRANB2
	TASP1
	ANKRD46
	SREK1IP1
	PSME4
	GMNN
	CYP20A1
	RBBP5
	PRPS2
	NUBPL
	CHORDC1
	GPATCH4
	USP47
	RRBP1
	GCA
	OSER1-DT
	SINHCAF
	RPUSD2
	EDEM1
	RASAL3
	SLC11A1
	ZNF611
	TSHZ1
	CACUL1
	PDCL
	SLFN5
	NUP155
	ZMYND8
	KAT7
	TRUB1
	ZNF75A
	BAHD1
	BSDC1
	BATF
	SHPRH
	PUS7L
	HINFP
	BCR
	SPRTN
	B4GALT4
	TTF1
	S1PR5
	MPHOSPH10
	TSPAN14
	MANF
	FBXW7
	BEX3
	ITGAE
	APP
	HMCES
	ZNF844
	TUT4
	C6orf48
	FAIM
	DENND4C
	ERO1B
	TIMM44
	IGSF8
	CENPT
	MXI1
	RNPC3
	SLC27A5
	TUBGCP6
	LINC00909
	NCBP1
	JRK
	DCUN1D4
	ARID4B
	CALCOCO1
	NEK1
	RCC1
	GUCD1
	PPP3CC
	RIMKLB
	TRIM23
	STX17
	HIPK2
	PCMTD2
	MARCH9
	HEXD
	OTUD3
	SNHG9
	AGO2
	ITCH
	LYST
	ZNF595
	OGA
	ATP13A3
	RNF170
	KLHL36
	WDR55
	LINC00672
	SLC25A53
	SFXN1
	TBCB
	MX2
	SPRYD7
	SLC25A42
	USF3
	PPP3CA
	CD81
	NOL4L
	NAE1
	HYLS1
	STARD4
	APOOL
	SPN
	RGPD1
	PPM1N
	GATAD2B
	DOCK9
	PLAC8
	TNFRSF1A
	LRIG2
	DDX6
	ACOT7
	LIN54
	SPEF2
	BCL7A
	NDUFB10
	SPATS2
	CCDC82
	GPATCH8
	FKBP5
	MAGEF1
	PMS1
	RAD9A
	HEXIM1
	ZRANB3
	LDLRAP1
	NEDD1
	CD74
	ZNF546
	TTC19
	JADE2
	PJA1
	DYRK1A
	CEP85L
	GSPT2
	MED23
	IPO9
	LIAS
	SRFBP1
	MIS18A
	LAX1
	ERP27
	SLC2A1
	TMIGD2
	GALK2
	SSX2IP
	DHX36
	ZNF224
	SZT2
	PCYOX1
	GIGYF1
	BCLAF3
	WDR54
	COIL
	SGTB
	FBF1
	TBC1D24
	RHOC
	HIVEP3
	ZNF117
	LINC02361
	MTA3
	ABHD15
	MIB2
	AQR
	ABHD17A
	ATF5
	GRAMD1A
	TTC14
	CHI3L2
	ALG10B
	STK17B
	STK4
	PARP16
	TMEM63A
	ATM
	CCDC50
	UMPS
	IL4R
	EBP
	SUPV3L1
	CREBZF
	ATP8B2
	TSPAN32
	TAF3
	GPR89B
	EME2
	DPH5
	LAMP2
	AKTIP
	LINC00467
	SESN3
	SLF1
	ITGB2
	KIF21B
	RNF115
	ANKRD12
	ENOSF1
	MYO1F
	DMTF1
	ZNF439
	CFAP97
	LNPK
	MARK4
	IFITM2
	FUK
	THRA
	ILF3-DT
	BEX2
	SLC15A4
	MAP3K7CL
	RIPOR2
	EED
	ITK
	RAB39B
	RAB22A
	SMCHD1
	ZNF354B
	NUFIP1
	GNL1
	MTPAP
	ZBTB37
	USP20
	TUBA4A
	CLUAP1
	WWP1
	ATP6V1E2
	ZNF567
	C5orf63
	JMY
	DDHD1
	RASGRP1
	C1orf35
	ZNF92
	CAMKMT
	LONP2
	N4BP2L2
	KBTBD3
	ARL14EP
	TRDMT1
	PRIM1
	TARBP1
	SEMA4D
	GMCL1
	MAK16
	DMAC2L
	SLC35D1
	C2orf68
	PRMT2
	ZNF783
	AXIN1
	MIS12
	CBX5
	IL18RAP
	KIF1BP
	SETD1B
	PYHIN1
	TCTN3
	MAN1C1
	RNF113A
	EPHB6
	DNAJB1
	CSKMT
	TRMT10C
	CSNK2B
	ATXN7L3B
	CYSLTR1
	PLGRKT
	IFT122
	PPM1K
	USP8
	ISYNA1
	CCDC25
	C19orf12
	MT2A
	RAB11FIP1
	SGK1
	MFSD14C
	RRP15
	ITFG2
	BTBD9
	TMEM106C
	HSD17B7
	TIGIT
	ZNF821
	PTPN7
	FXYD7
	ECHDC2
	MYC
	MPHOSPH9
	RBM19
	FAM76A
	RADX
	SECISBP2
	SUPT3H
	IFITM3
	SAR1A
	RNF139-AS1
	LINC00623
	DGKD
	PTMS
	MDN1
	CDC37
	SLFN12L
	PRR5
	SELENOI
	ASB7
	ZFPL1
	FXN
	ANKS3
	HERC4
	THUMPD1
	MLLT3
	TXLNG
	CHMP7
	CEP89
	ZNF286A
	METTL14
	SFMBT1
	KDM3A
	FBXO22
	NARS2
	LPIN1
	SERPINB9
	MGAT4A
	SLAMF6
	RARRES3
	FAM98A
	SENP5
	TMCO6
	ACAT1
	ICA1L
	SAV1
	MAFF
	SLC9B2
	ERCC6L2
	IFT74
	DDHD2
	PLXNC1
	NFATC3
	GPR18
	ZBTB10
	NUP160
	GYPC
	POLG2
	ZNF431
	IL17RA
	FBXL20
	CEP57L1
	RUNX3
	PPME1
	THOC3
	CCDC7
	TTN
	OGFOD1
	EBLN3P
	BDP1
	RBM43
	PARP14
	ELK4
	SLC25A4
	LPAR6
	RNF19A
	NIFK
	AEBP2
	LCOR
	ATP2B4
	MAPKAPK5-AS1
	PITPNM2
	GBP1
	EDRF1
	AK3
	BACH2
	WDR60
	FAM117A
	ANP32E
	TRMT2B
	BTN3A3
	GPX7
	OSBPL5
	RBM6
	MSI2
	CYB5D1
	SASS6
	SNRPN
	RBL1
	TRPS1
	SSBP3
	MAD2L1
	APC
	CCND3
	ATRX
	MED19
	PGGT1B
	ATP1B3
	HERPUD2
	BTD
	SMARCA2
	TMEM161B
	TBC1D19
	EPOR
	CCDC138
	GALNT11
	ZNF383
	PEAK1
	TRMT11
	CEP135
	ZNF276
	FAM222B
	CSTF1
	ZNF814
	LMF1
	CNOT6L
	G3BP1
	RNF168
	NR4A2
	RAP1B
	LTBP4
	STX10
	FBXO44
	IRS2
	CD247
	CEBPB
	CCDC92
	PTCD3
	ANKRD44
	STX2
	LUC7L3
	RBM34
	RAC1
	PCSK7
	C12orf43
	ZBTB46
	CD226
	PRR7
	CAD
	TMEM245
	SQSTM1
	CEMIP2
	BBC3
	CTPS1
	SYNJ2BP-COX16
	APTR
	THEMIS
	IFNGR1
	CRACR2A
	ZNF141
	ETS1
	TNFSF10
	NUP43
	CLEC2D
	C11orf54
	LEO1
	EXOG
	CCL5
	NIPAL3
	IGF1R
	CCP110
	BCL6
	G2E3
	RP9
	LINC02084
	LBH
	MFGE8
	SYNJ2
	SACM1L
	PGAM5
	PCBP4
	TMEM209
	LINS1
	NSD1
	ZSWIM9
	TYW5
	TUBGCP4
	MCM3
	POMC
	RDH14
	SEPT6
	CD3D
	CCNH
	TNRC6B
	ARID3A
	SYNGAP1
	MCM6
	CDK2AP2
	SMC4
	FMNL3
	LGALS3BP
	MDM2
	NCL
	SEPT11
	ZNF264
	GNPTAB
	TP53BP1
	RAB33B
	SORL1
	MAGED1
	ZNF227
	IRF7
	RICTOR
	OXCT1
	SNTB2
	ARHGAP9
	ZFP90
	DTHD1
	MATK
	ITGAV
	HIP1R
	VGLL4
	FAM118A
	LIN7B
	SVIP
	CCSER2
	PIP4K2C
	TC2N
	CDK5RAP2
	BRCA2
	OCIAD2
	STX7
	DCAF17
	HDHD3
	OXNAD1
	NR2C2AP
	RESF1
	ADRB2
	ZNF302
	MBP
	LY9
	THAP6
	GOLGA3
	PUS3
	RNF219
	TXNDC5
	SIDT1
	HLCS
	KLRG1
	NKTR
	PMS2
	HPS4
	PUM3
	TMEM107
	CYLD
	CDC25B
	POMGNT1
	CRIM1
	MBTD1
	MOSMO
	AAK1
	SYTL3
	CASP8
	OGT
	BLVRB
	TAF1D
	NUDT19
	ZNF529
	ABRAXAS1
	ZNF131
	ZNF562
	TGS1
	IPP
	ZFAND4
	MAGEH1
	SENP2
	ZNF91
	HSBP1L1
	ACBD4
	TCOF1
	FLNB
	SAMHD1
	UCP2
	TNRC6C
	JMJD7-PLA2G4B
	PRXL2A
	RAB2B
	TM7SF2
	ANKRD36B
	ATAD5
	XYLT2
	TLE3
	PRMT7
	POLR1A
	BACH1
	SLC16A7
	AGL
	PPIE
	GTF3C1
	APOL2
	SUSD3
	KLHDC2
	FOXP1
	LINC02328
	F11R
	KIZ
	SESN2
	PCNX1
	EDC3
	ELMSAN1
	ABHD14A
	DDX18
	PDE6B
	KIF21A
	ZNF274
	GK5
	YPEL5
	HIST1H2AC
	RSRP1
	TLK1
	BRF1
	ARPC5L
	ERAP2
	VAMP1
	KIFAP3
	ARHGAP25
	ACTB
	RASA3
	POU2F1
	TMEM140
	ZCCHC14
	NRGN
	LMBRD2
	CDK6
	ZBTB20
	SRSF1
	NUP50
	VRK3
	HAGHL
	TFDP2
	HERC6
	FAM117B
	P2RX5-TAX1BP3
	ARGLU1
	KLHDC7B
	SOD1
	BLOC1S4
	SLC9A3R1
	ARMC5
	KLHL9
	GIMAP1
	DIS3
	NME1
	ADGRE2
	GNG2
	EYA3
	NDUFAF4
	CPNE2
	USP53
	ANXA6
	ZSCAN26
	GCC2
	EPHX2
	PEX1
	CLK1
	SEC24C
	TMEM67
	ZNF10
	NAP1L4
	FLNA
	PLEKHA2
	ZMYM1
	YIPF4
	ESR2
	LYRM7
	SMURF2
	LAP3
	ASTE1
	CTSL
	LINC01184
	ZNF37A
	NR3C2
	TMTC4
	PRKACB
	ZNHIT2
	FAM177A1
	GADD45B
	IFIT2
	ETAA1
	TCEA3
	DGKH
	TRANK1
	USP24
	PSTK
	NAP1L5
	TECPR2
	DDX24
	CLK4
	SH2D3A
	RALGAPA1
	CDC42EP3
	ZNF420
	PATJ
	P2RY10
	HOXB3
	BRCA1
	MDC1
	UPF3A
	JHY
	CCDC66
	BRAF
	CNOT7
	NUP214
	SMC2
	KLF12
	ZNF254
	TMC6
	LMAN1
	PRKD2
	SLC38A1
	MAPKAPK5
	ANKRD36
	PAFAH2
	CCDC127
	CCNT1
	RHOF
	POU2F2
	ACVR2A
	SLC40A1
	ZNF235
	NAF1
	DFFB
	ZNF573
	CD55
	ANKRD23
	HERPUD1
	ZNF429
	TRIM52
	ZNF701
	PRKCA
	RASA2
	MAP3K8
	NUP35
	PLCL1
	SNHG19
	TMEM168
	FBXO46
	ZNF160
	NUCB2
	CHCHD6
	EIF3E
	KANTR
	TTPAL
	GABPB2
	EID2B
	CERS5
	EIF5A2
	PTGDS
	XBP1
	CFAP20
	TFPT
	SLC2A11
	RUFY1
	MSRB2
	SAT2
	SDF2L1
	ZNF138
	AK1
	ZC3H12A
	IER2
	HLA-C
	TPM4
	SRSF6
	HEATR6
	FCGRT
	SLC51A
	RAB3IP
	PURA
	HBS1L
	RBL2
	BCL11B
	DUSP2
	NPHP3-ACAD11
	LAIR1
	PRPF39
	CCHCR1
	ZCCHC7
	HIF1A
	EGR1
	NOC3L
	DGKQ
	ANKAR
	HSPH1
	MMAB
	HIST2H4A
	C12orf49
	FOCAD
	TSGA10
	COA1
	MCM4
	EEF2K
	DCAF16
	PLEKHA1
	FRYL
	CD3E
	ALG9
	NOP58
	AKAP9
	ZNF559
	LETM1
	RWDD1
	CRTC3
	IFT88
	TNFRSF14
	ATAT1
	ARHGAP10
	CITED2
	ACAD11
	ARID5B
	HNRNPH1
	LINC01215
	C2orf69
	AK9
	RECK
	PTGR2
	TMEM14A
	MUTYH
	PCSK5
	TMEM33
	PFKP
	SLC25A32
	MDM4
	APOBEC3C
	TOPORS
	TRPM7
	MAP4K2
	ZFP14
	ZNF107
	UBA6
	CENPK
	PTAFR
	FUT8
	CBX7
	AUH
	ATG12
	PHIP
	BUB3
	USP42
	STAT4
	SPNS3
	RPRD2
	ZNF552
	USP11
	SCAMP1-AS1
	CFDP1
	MCPH1
	ZNF544
	TRIM56
	RAD1
	CENPC
	SYT5
	ARRDC3
	TAF7
	CDKN2D
	OSBPL3
	BTBD19
	ASCC1
	PDE3B
	C1orf109
	EEF1AKMT1
	ATXN7
	SLC35E3
	SPTBN1
	LRRC7
	VPS37B
	METTL17
	RBSN
	P2RY8
	XPA
	MPPE1
	ZNF600
	HMG20A
	EPB41
	PAICS
	STRIP1
	RASGEF1B
	ATG9B
	CLSTN3
	RGPD5
	RASAL2
	SLC24A1
	RUBCN
	KHDC4
	PARD6B
	C1orf174
	SERPINI1
	GATAD2A
	LIX1L
	CST3
	TUBA1A
	ARID2
	FAM189A1
	RBM38
	ADAM10
	PDE7A
	ZDHHC13
	H2AFX
	ANAPC1
	IFI6
	POGLUT1
	RBM12B
	TRAF3IP2
	HDGFL3
	SH3YL1
	CCL3L1
	FAM102A
	CTC1
	UHRF1
	CBX6
	PLSCR1
	SENP3
	CEPT1
	CARF
	SRSF7
	KLHDC4
	RFX3
	CEP250
	MTX3
	STK39
	ATXN7L1
	CPLANE1
	HELQ
	TRIM66
	CD99
	CD27
	ASF1A
	ATP7A
	C2CD3
	GTPBP3
	PPP1R3F
	HELB
	MYLIP
	NPC1
	B4GALT1
	TIMM21
	GIMAP2
	FAM227B
	ZNF44
	PHACTR4
	ZC3H8
	MIGA1
	ANKRD37
	ING5
	PAN3
	ZNF652
	TRMU
	MRFAP1
	CYP2R1
	STRN3
	C22orf46
	USE1
	TBL1XR1
	KCTD10
	NPAT
	PPP2R5C
	UBTF
	POLR3E
	MVK
	KIAA0586
	PACS1
	RABEPK
	CCDC91
	CD3G
	LENG1
	OFD1
	ZNF397
	IPCEF1
	DNAJA3
	MAGED2
	SACS
	SEC22C
	LINC00954
	ZNF738
	N4BP2
	GPM6B
	TRIM35
	C22orf34
	POC5
	EVL
	TYROBP
	C12orf29
	RHOH
	AKNA
	BCDIN3D
	FTX
	TMEM187
	TTC3
	ZNF407
	PLA2G16
	DCXR
	ICE2
	HAUS6
	CXCR4
	IDNK
	CCDC200
	FAM160B1
	PPOX
	GAMT
	ZNF26
	WBP4
	LANCL1
	FBXW4
	ZC3H10
	ZNF880
	TMC8
	LIG1
	FANCF
	PARP15
	GCNT4
	METTL2B
	MINDY2
	ZNF12
	LCORL
	PIAS2
	IQGAP2
	PNN
	ZNF451
	TANGO6
	LRRC23
	KNTC1
	MSH2
	ABHD18
	CEP68
	TRAF3IP3
	CYFIP2
	DCAKD
	CAMK2D
	NKRF
	PITPNC1
	ODC1
	ATG2B
	GKAP1
	UXS1
	CRYBG1
	PRH1
	TMEM204
	GTPBP10
	FBXO21
	ZNF557
	THEM4
	ZNF292
	IL2RB
	ZNF830
	HDDC2
	WRN
	TCTE3
	MIATNB
	ORC2

## Sheet: T09 markers - all PBMCs
up	down
MAF	EPHB6
KLRB1	HARBI1
AQP3	ZNF570
LIMS1	LINC00662
LTB	ZNF790
USP10	CXCR3
PDE4D	LMTK2
GRN	TUBA4A
TNFRSF4	TNFSF10
GPR183	CASTOR1
	RFC5
	PECR
	ZNF260
	BCL11A
	CD40
	SRRT
	PMAIP1
	SQLE
	MDS2
	ARHGAP18
	FAM84B
	ZNF331
	NADK2
	CRIM1
	AVL9
	EPG5
	GOLIM4
	TRMU
	HSH2D
	FCRL6
	NOL11
	DIP2A
	ADAM17
	CRIP2
	ARID5B
	ZNF493
	FXYD7
	MIR4435-2HG
	CRELD1
	CSNK2A2
	MTSS1
	IFIT3
	TENT4B
	BRCA2
	FBLN5
	PARP14
	RAP2C
	PRR5L
	ACVR2A
	CD38
	CDKN1C
	PTTG1
	CYTOR
	GFOD1
	GZMB
	BPGM
	FAM110A
	CSGALNACT1
	RHOBTB3
	LPAR6
	LMNA
	RGPD1
	SOX4
	RGPD4
	LGALS1
	PKNOX1
	CD79A
	SLC16A10
	YPEL1
	LINC01588
	SIDT1
	ADGRE3
	CYP2R1
	PRDM2
	DBF4
	SLC40A1
	C15orf41
	TSPAN3
	ZNF117
	RAB37
	SORL1
	NAALADL1
	CDK17
	EZH2
	MAN1C1
	MTMR9
	GOLGA8B
	WDR60
	CYSLTR1
	BSDC1
	USP47
	CNTRL
	TMEM202-AS1
	TARSL2
	MAPK13
	DDB2
	SLC38A2
	ARRDC5
	ZNF250
	PSD4
	RTKN2
	ITK
	GBP1
	TTC38
	CRTAM
	LRCH3
	TBX21
	ZBP1
	POLG2
	ZNF606
	NLRC5
	TEX10
	NIPAL3
	REV1
	ANXA1
	S1PR1
	CWF19L2
	GOLGA8A
	APP
	DMAC2L
	SLC39A10
	ZNF18
	SELL
	KLRD1
	CCDC50
	VNN2
	GPR89B
	FGFBP2
	MX1
	TNFRSF1B
	HIST1H2BN
	TXLNG
	IER2
	GPR155
	CCL3L1
	SAMD9L
	ID3
	SGK1
	PRF1
	IL2RB
	SEC22C
	ITGB1
	LPP
	PIGN
	L3MBTL3
	PRMT9
	KCNA3
	MBTD1
	ZBTB37
	HLCS
	ACSF3
	RBM26
	TAF8
	ARID4A
	OGA
	RRBP1
	PCNT
	ATG9B
	BCL7A
	KLHDC4
	GCNT4
	PLCL1
	GBP4
	SLC20A1
	NKG7
	WWP1
	ZNF407
	CEP68
	DDX52
	PDK1
	STAM
	SFXN1
	JADE2
	SENP2
	DIS3
	MTERF4
	CD8B2
	NUP160
	GLUL
	TARBP1
	PALM2-AKAP2
	PURA
	SESN3
	SLF1
	PDZD8
	FAM214A
	NPHP3-ACAD11
	MAPKAPK5-AS1
	RBBP5
	EEA1
	NCOA3
	IL4R
	LLGL2
	ASCC1
	CCP110
	STMN1
	NEK1
	RALGAPA1
	NAF1
	BTN3A3
	FHIT
	MSI2
	ZNF276
	RGPD2
	NAA16
	IL6ST
	MIGA1
	PWP2
	IMMP2L
	MAGED2
	CTNNB1
	SETD5
	SLC2A3
	IGF1R
	SRFBP1
	RNF168
	RINL
	ILF3-DT
	ACBD4
	PITPNM2
	CD8B
	TBL1XR1
	ANKRA2
	TMEM63A
	ZRANB2
	FBXO21
	SLC20A2
	ZCCHC7
	SZT2
	AP3M2
	PAM
	BCL9L
	PEX14
	BRCA1
	DCAF16
	CHORDC1
	IL21R
	RIPOR2
	UGCG
	DAPP1
	IPO9
	RBL1
	HEXIM1
	ZNF397
	GNLY
	ERP27
	ARHGEF9
	SCAPER
	RIF1
	PADI4
	RNF216
	MPHOSPH9
	TIGIT
	OSBPL10
	FAM160B2
	ELMSAN1
	FAM117B
	RIC8B
	KIAA1586
	FCRL3
	FCHSD1
	CNOT6L
	ABL2
	LRBA
	MED19
	DHX36
	CDAN1
	AQR
	FUT8
	P2RY10
	TIAM1
	CCDC14
	BTG2
	ANKRD36
	ZNF16
	TRDMT1
	BRAF
	APBA3
	IFITM2
	KCNMB3
	STAMBPL1
	ISG15
	FRYL
	MDFIC
	LGALS3BP
	MDM4
	PHIP
	ATXN7
	SNRK
	KIZ
	FAM102A
	IL2RA
	CLN5
	MAD2L1
	EEF2K
	ANKRD26
	SEPT11
	AGO2
	POU2F1
	PRC1
	IRS2
	JMY
	ETAA1
	ATXN1
	KAT7
	IFI6
	CCR4
	TTC14
	BTBD9
	MAPKAPK5
	IFI44L
	MFSD14C
	RNF125
	RRP15
	NOL9
	ANAPC1
	STRN3
	NKTR
	ZNF439
	ZNF131
	ANKZF1
	FBXO32
	ARID3A
	ABCD4
	PCSK5
	CCDC66
	PIK3R1
	RNF115
	TTN
	PGGT1B
	PTCD3
	CAPRIN2
	SH2D3A
	TNRC6B
	SLC16A7
	EDRF1
	RAB11FIP1
	HINFP
	USP24
	SYNE1
	RAD9A
	ZNF830
	DGKD
	RASGRP1
	ARID4B
	EPB41
	RGPD3

## Sheet: Th1 signature
up	down
DHRS3	HPCAL4
LUZP1	BTF3L4
ZNF683	DNTTIP2
YARS	KIAA1324
S100PBP	TUFT1
MCOLN2	F5
GBP1	IVNS1ABP
GBP4	LOC102723336
GBP5	IL2RA
TGFBR3	STAM
GFI1	RTKN2
LINC01138	DDIT4
FCRL6	FANK1
SLAMF7	ADAM12
C1orf21	UEVLD
EDARADD	BIRC3
SLK	ZBTB16
GRK5	FAM118B
ATHL1	GABARAPL1
PRR5L	CREBL2
MS4A1	RARG
CTSW	YEATS4
SYTL2	CRY1
CRTAM	LPAR6
ROBO3	LOC101927121
NELL2	TBC1D4
KRT72	CFL2
IFNG-AS1	DAAM1
IFNG	CTSH
MLXIP	MAF
GZMH	USP10
NIN	COPS3
PTGDR	NR1D1
ATP10A	CCR10
SYNM	TTC39C
ITGAL	STXBP2
ITGAM	RAB3D
GPR114	LSR
ENO3	KCNN4
PLXDC1	ZNF473
TBX21	UGP2
PECAM1	SEPT10
CD300A	SLC4A10
LGALS3BP	TLK1
RNF213	NABP1
TXNL4A	IKZF2
GZMM	CTSA
VAV1	TIAM1
HCST	OSM
ARHGAP35	PES1
NKG7	TOM1
RRM2	THUMPD3
PLEK	CMTM6
GNLY	CCR4
INPP4A	GLB1
IL18RAP	CISH
ZEB2	GNL3
ITGA6	IL17RB
ITGA4	ARHGAP31
STAT1	SLC33A1
STAT4	PTPN13
CST7	CISD2
SLC5A3	HPGD
ITGB2	TNFAIP8
PRMT2	KIF3A
BCR	PI16
KIAA1671	ELOVL4
TPST2	PHACTR2
APOBEC3H	MAP3K4
PARVG	CCR6
CAND2	ICA1
EOMES	ZNF394
TGFBR2	CBLL1
CX3CR1	WDR86-AS1
CCR5	FDFT1
FHIT	NEFL
CD200R1	TRIM35
LYAR	ANK1
FGFBP2	PKIA
STIM2	ZC2HC1A
ARAP2	NIPAL2
DTHD1	MYC
HOPX	AQP3
SCD5	GALT
GZMK	CORO2A
GZMA	PIM2
ENC1	FAAH2
F2R	MAGT1
ANKRD32	AMMECR1
MAN2A1
TGFBI
ARHGAP26
E2F3
SOX4
LRRC16A
PACSIN1
MDN1
BACH2
NUS1
SAMD3
RPS6KA2
LRRN3
NCALD
SNTB1
PCSK5
STOM
CXCR3
CYSLTR1
BCORP1

## Sheet: Th2 signature
up	down
C1orf228	YARS
TOE1	KIF2C
AKR1A1	CDKN2C
LOC729041	SSBP3
LMO4	PDE4B
S1PR1	IL23R
C1orf162	GBP5
TSPAN2	PTPN22
LOC728989	FAM46C
LOC101060398	FCRL3
LMNA	F5
TAGLN2	C1orf21
CD84	TPR
F11R	B3GALT2
SELL	LOC102723336
GLUL	NUAK2
FAM129A	FAIM3
HHAT	CHRM3-AS2
LPGAT1	FAM107B
SUSD4	NMT2
DEGS1	STAM
CNIH4	DNA2
NET1	PRF1
VIM	SEC31B
LOC101929447	OBFC1
ZNF365	ADAM12
ZMIZ1	ARNTL
IFIT3	NUCB2
PDLIM1	CD59
PIK3AP1	MALAT1
NRIP3	AMICA1
DENND5A	CXCR5
LDHA	TMEM45B
PRR5L	CACNA1C
CD82	CHD4
CCDC86	KLRB1
PTGDR2	CLEC2D
CD5	CLEC2B
GDPD5	LOH12CR1
GAB2	RACGAP1
LOC100506870	KRT18
RP11-65M17.1	RARG
ZBTB16	IFNG-AS1
CADM1	C12orf79
SORL1	CRY1
ARHGAP32	BTBD11
GLB1L3	IFT88
SLC2A3	UBL3
CLECL1	TBC1D4
GABARAPL1	TNFSF13B
PKP2	CDKN3
TUBA1C	LGALS3
KRT1	HIF1A
TESPA1	ZFP36L1
GLIPR1	GALC
HSP90B1	REREP3
HVCN1	ATP10A
TNFSF11	SLC12A6
RCBTB2	ADAM10
NDFIP2	RORA
GPR183	IGF1R
MYO16	MAF
PTGER2	IRF8
FUT8	TMEM97
FOS	PHF12
SLCO3A1	SSH2
IL4R	LRRC37B
CDH1	IKZF3
ZNF624	NR1D1
SPECC1	LOC101059954
C17orf51	KIF19
PLXDC1	BIRC5
PTRF	PTPRM
MRC2	GZMM
CYB561	TMIGD2
ACE	IL12RB1
AXIN2	ZNF101
PRKCA	CEACAM1
LINC00673	NKG7
CD300A	ZNF814
SNHG16	RRM2
ST6GALNAC1	LBH
P4HB	EML4
HRH4	AC074289.1
TNFRSF11A	GNLY
EMR1	IL18R1
EMR4P	IL18RAP
LSR	LIMS1
CLIP3	BCL2L11
SPINT2	PTPN4
LGALS17A	SLC4A10
CD79A	CHN1
MYADM	ITGA4
RASGRP3	CERKL
PRKD3	ALS2
RTN4	CTLA4
CAPG	DIP2A
IMMT	TPST2
DARS	MIAT
ACVR2A	IL2RB
RBMS1	PDGFB
GORASP2	COLQ
OLA1	ZNF662
GPR155	CXCR6
SLC40A1	CCR5
AC020571.3	ARHGEF3
ADAM23	CLDND1
KLF7	GPR15
EPHA4	CBLB
GPR55	TIGIT
SNED1	PARP15
RNF24	MCM2
PRNP	PLXND1
CHGB	ZBTB38
HM13	PLSCR1
EDN3	NSG1
STMN3	ARAP2
TIAM1	RHOH
USP18	TXK
OSM	PTPN13
RFPL2	CAMK2D
ATF4	SETD7
SGSM3	TLR2
IL5RA	RNF175
HRH1	GZMA
CCR4	PDE4D
CCR8	F2R
ALS2CL	ARRDC3
ABHD14B	GLRX
IL17RB	PAM
FHIT	MAN2A1
RP11-861A13.4	TGFBI
TRAT1	TIMD4
GCSAM	FLT4
CD200R1	SERPINB6
SEC61A1	ADTRP
SRPRB	MBOAT1
GPR171	ELOVL4
GMPS	TTK
TNFSF10	SESN1
USP46	FYN
EPGN	LAMA2
PARM1	EPB41L2
HPGDS	MAP3K5
CISD2	PERP
IL2	SNX9
RP11-18H21.1	TULP4
TRIM2	MAP3K4
FNIP2	RPS6KA2
TPPP	CCR6
ZDHHC11B	GLCCI1
ZDHHC11	GSAP
SEMA5A	SGK223
IL7R	TOX
ITGA1	RIPK2
ANKRD55	NCALD
CDO1	TRPS1
KIF3A	ATAD2
SMAD5	SLA
NR3C1	B4GALT1
ANXA6	AQP3
ADAM19	TMEM2
EBF1	ABCA1
PI16	DFNB31
POLH	STOM
EEF1A1	CASK
SCML4	FOXP3
LOC101927442	CXCR3
NCOA7	FHL1
TMEM200A
AKAP12
GPR146
EEPD1
LAT2
DNAJB9
PLXNA4
NOS3
WDR86-AS1
PTPRN2
CSGALNACT1
NEFM
NEFL
GOLGA7
ASPH
CSPP1
SIGMAR1
GALT
IL11RA
LOC101929761
ANKRD18A
ANXA1
CTSL
SEMA4D
ZNF462
NEK6
LOC100129034
PRKX
EFHC2
CYSLTR1
TENM1
LINC00892
CD40LG
SNORA70

## Sheet: Th17 signature
up	down
TNFRSF18	KIAA2013
SLC35E2	DHRS3
TNFRSF25	ID3
CAMTA1	MDS2
VAMP3	LDLRAP1
LOC100506985	STMN1
ADC	PDIK1L
AGO4	HMGN2
INPP5B	PPIE
LOC729041	RNF220
MKNK1	TOE1
PDE4B	DPH5
MIER1	CHI3L2
IL23R	FCRL3
IFI44	PYHIN1
ODF2L	FCER1G
LMO4	GPA33
TGFBR3	SELL
CDC14A	PIGC
SLC25A24	PRDX6
GNAI3	TPR
AMPD2	RGS1
TSPAN2	NUAK2
CD101	FAIM3
EMBP1	CHML
PIAS3	NET1
CDC42SE1	SVILP1
RFX5	ANTXRLP1
TDRKH	ZWINT
RORC	ARID5B
LOC100132111	STAMBPL1
THEM5	GRK5
PBXIP1	RGS10
ADAM15	MKI67
TRIM46	DCHS1
LMNA	RIC3
SH2D2A	COMMD9
SLAMF1	ZFP91
USF1	RARRES3
TOR1AIP2	TRPT1
GLUL	DNAJC4
FAM129A	TM7SF2
RNF2	CCS
RGS18	SESN3
RGS2	CADM1
B3GALT2	CXCR5
LOC102723336	LOC101929133
CFH	CRTAM
CSRP1	ARHGAP32
ATP2B4	NINJ2
RAB7L1	CD27
C1orf186	LOC101928412
CR1	GXYLT1
HSD11B1	TMEM106C
PFKP	LMBR1L
GDI2	METTL7A
PFKFB3	KRT72
NMT2	MYL6B
VIM	FAM19A2
KIAA1217	LOC102724280
C10orf128	IFNG-AS1
REEP3	C12orf42
HK1	MMAB
TSPAN15	HVCN1
PRF1	SLC8B1
C10orf54	LINC01089
SPOCK2	KNTC1
DDIT4	HIP1R
VCL	PITPNM2
ADK	RFC3
LIPA	TNFSF11
RRP12	LOC101927121
CALHM2	TBC1D4
OBFC1	NDFIP2
PDCD4	KLHDC1
ADAM12	CDKN3
ADAM8	CNIH1
SCART1	ACTN1
CYP2E1	ERH
CD151	IFT43
C11orf21	RIN3
MICAL2	REREP3
ARNTL	SLC12A6
UEVLD	RAD51
ARL14EP	NDUFAF1
SLC35C1	CCNB2
ARHGAP1	KIAA0101
ZDHHC5	MPI
CYB561A3	BCL2A1
FERMT3	ISG20
EHD1	IGF1R
CAPN1	MSRB1
RAB6A	RRN3P1
PRCP	LOC102723428
SYTL2	PRKCB
CTSC	IL21R
AASDHPPT	RRN3P2
ZBTB16	MPHOSPH6
AMICA1	LOC102724009
MPZL3	CHD3
HYOU1	STX8
MCAM	GRAP
CACNA2D4	LGALS9
CCND2	SDF2
LAG3	LOC102724792
USP5	PLXDC1
CLSTN3	TOP2A
C3AR1	CCR7
KLRB1	CNTD1
KIF21A	NOG
C12orf68	LIMD2
FKBP11	PECAM1
RARG	MYO15B
ESYT1	TK1
CS	DNAH17
PIP4K2C	LGALS3BP
METTL21B	ENGASE
SOCS2	DCXR
NTN4	CD7
ELK3	TYMS
NT5DC3	DLGAP1-AS1
HSP90B1	ZNF57
MTERFD3	CRB3
CRY1	ACP5
UNG	ZNF763
LINC00943	ASF1B
MTUS2	TECR
EEF1DP3	KLF2
FRY-AS1	ZNF101
FRY	ZNF253
SPG20	ZNF30
LCP1	ZBTB32
LPAR6	SPINT2
RCBTB2	RINL
WDFY2	CD79A
ABHD13	PHLDB3
TNFSF13B	ZNF154
MYO16	RRM2
EGLN3	LINC00954
SNX6	PRKD3
NFKBIA	PUS10
KLHL28	PELI1
MIS18BP1	AC074289.1
MGAT2	ARHGAP25
ARF6	DGUOK
GNG2	LINC00152
PTGDR	ANKRD36B
LGALS3	EDAR
PLEKHG3	EPB41L5
ZFP36L1	GYPC
SIPA1L1	GPR155
FCF1	TTN
TMED10	CCDC141
FOS	STRADB
GALC	FAM117B
GPR65	LOC101927840
CALM1	MTERFD2
LPCAT4	PASK
LTK	NDUFAF5
EHD4	LOC101929625
ADAM10	CD40
RORA	BCAS4
RP11-219B17.1	RBM38
NEO1	SLC17A9
CTSH	GRIK1
FURIN	MRPS6
MCTP2	HMGN1
AXIN1	DGCR6L
ARHGAP17	TUG1
GPR114	PIK3IP1
GFOD2	SFI1
PMFBP1	C1QTNF6
MLKL	SSTR3
WDR59	PARVG
MAF	FAM118A
USP10	OXNAD1
CRISPLD2	NEK10
MAP1LC3B	CYB561D2
CPNE7	LRIG1
TCF25	FOXP1
RAP1GAP2	TIGIT
ITGAE	RASA2
PER1	TRIM59
TRPV2	XXYLT1
MPRIP	CD38
PLD6	TAPT1
CACNB1	RHOH
IKZF3	TXK
NR1D1	OCIAD2
PSME3	SULT1B1
ZNF652	LOC101928963
TOB1	LEF1
HLF	CASP6
TRIM37	CCNA2
PPM1D	ZNF827
TANC2	RNF175
CYB561	HMGB2
ACE	FAM105A
ERN1	IL6ST
CEP112	ANKRD55
HELZ	DHFR
KIF19	TMEM161B-AS1
RHBDF2	C5orf63
SNHG16	AFF4
ST6GALNAC1	MED7
TMC6	HRH2
P4HB	RAB24
ARHGDIA	SERPINB6
SLC16A3	SOX4
ANKRD12	LRRC16A
PPP4R1	BRPF3
C18orf8	OARD1
NPC1	MEA1
LOC102724246	CASP8AP2
EPG5	MANEA-AS1
SMAD7	HDDC2
DYM	VNN2
NEDD4L	TFB1M
LMAN1	PRKAR1B
BCL2	ZNF815P
KDSR	ICA1
SERPINB8	CDCA7L
MOB3A	PLEKHA8
NCLN	GATAD1
TNFSF14	GAL3ST4
MYO1F	SAP25
COL5A3	AKR1B1
PDE4A	LOC102724947
S1PR5	ATP6V0E2
MAN2B1	GIMAP7
LOC284454	GIMAP2
CD97	TNFRSF10D
CYP4F22	BNIP3L
IL12RB1	EPHX2
PEPD	DCTN6
ACTN4	TRPS1
ZFP36	MRPL13
LTBP4	ATAD2
TGFB1	DCTN3
KCNN4	SEMA4D
FOSB	SUSD3
PPP1R15A	MRPL50
NUCB1	SARDH
IL4I1	RNR1
ZNF649	RNR2
MYADM	CNKSR2
LOC101929531	SAT1
LINC00299	GK
ID2	RP11-265P11.2
YWHAQ	FOXP3
TAF1B	MAGEH1
LPIN1	FAAH2
FOSL2	CXCR3
CDC42EP3	P2RY10
SOS1	GPR174
STON1	NGFRAP1
PLEK	TENM1
TGFA
RAB11FIP5
DCTN1
GNLY
CIAO1
LMAN2L
MGAT4A
IL1R1
IL18R1
IL18RAP
LIMS1
SEPT10
SLC20A1
PTPN4
CLASP1
MGAT5
GTDC1
TANC1
RBMS1
TANK
SLC4A10
DPP4
GALNT3
DYNC1I2
CHN1
BZW1
CFLAR
CD28
XRCC5
TMBIM1
ZNF142
CCL20
PRNP
RASSF2
PLCB1
BCL2L1
EDEM2
DLGAP4
SDC4
CTSA
B4GALT5
EVA1C
TMPRSS3
AIRE
PFKL
RTN4R
OSM
APOL3
TOB2
LDOC1L
PRR5
LOC101927722
BHLHE40
IL17RE
EAF1
COLQ
ANKRD28
KAT2B
GPD1L
CMTM6
GLB1
MYD88
CTNNB1
CXCR6
CCR1
CCR2
CCR5
C3orf18
CISH
VPRBP
FRMD4B
CLDND1
GPR15
CD96
MGLL
SEC61A1
RPN1
PLXND1
GK5
GYG1
P2RY14
SSR3
TIPARP
EIF5A2
PLD1
MCF2L2
B3GNT5
MB21D2
NSG1
RP11-539L10.2
TMEM156
UGDH
USP46
KIT
CLOCK
HOPX
G3BP2
SEPT11
SCD5
AGPAT9
PTPN13
GPRIN3
PPP3CA
PAPSS1
C4orf32
LOC101927451
SETD7
HPGD
SPCS3
KIAA1430
TPPP
MTRR
TARS
IL7R
PARP8
PDE4D
SREK1IP1
TMEM167A
TTC37
REEP5
TGFBI
SMAD5
HSPA9
CTNNA1
TMEM173
GNPDA1
LARS
PPP2R2B
JAKMIP2
ANXA6
G3BP1
CLINT1
STK10
CPEB4
RGS14
CANX
MGAT1
SSR1
ACOT13
SLC17A3
CDKN1A
PI16
RUNX2
ENPP4
SMAP1
OGFRL1
ELOVL4
TPBG
PRDM1
AIM1
SCML4
LOC101927442
SESN1
NUS1
LAMA2
IFNGR1
TNFAIP3
PERP
SYNJ2
TAGAP
TCP1
MAP3K4
AGPAT4
AGPAT4-IT1
CCR6
MLLT4
CARD11
CYTH3
ARL4A
FAM126A
OSBPL3
SKAP2
SCRN1
EEPD1
TARP
OGDH
MYO1G
CCT6A
CCT6P1
KCTD7
AUTS2
CROT
ABCB1
PCOLCE
PLOD3
SND1
IMPDH1
IRF5
CREB3L2
HIPK2
PDIA4
ABCF2
CHPF2
WDR86-AS1
NCAPG2
BLK
CTSB
DMTN
CLU
ANK1
MYBL1
MSC
LOC100132891
ZC2HC1A
TPD52
PAG1
RIPK2
TRIQK
RAD54B
MATN2
PABPC1
YWHAZ
NCALD
LRP12
MYC
TMEM71
SLA
DENND3
CD274
B4GALT1
AQP3
UBAP1
FAM214B
ARHGEF39
ANXA1
NTRK2
ISCA1
CORO2A
ABCA1
SLC31A2
STOM
HSPA5
MVB12B
LRSAM1
SPTAN1
FAM73B
DOLPP1
LINC00963
SURF4
COL5A1
PTGDS
C9orf139
FUT7
TRNE
RPS6KA3
DYNLT3
PIM2
KLF8
NHSL2
MAGT1
LONRF3
SLC25A43
SASH3
FHL1
CD40LG
ABCD1
L1CAM
FLNA
GDI1
GAB3

[truncated: 5 more sheets: Tfh signature, Treg signature, DEG_MS1_HI1, DEG_MS2-HI2, DEG_MS3-HI3]
