# Supplementary material for: Identifying CNS-colonizing T cells as potential therapeutic targets to prevent progression of multiple sclerosis
Source: Med. 2021 Mar 12;2(3):296–312.e8. doi: 10.1016/j.medj.2021.01.006 (PMC7966680; doi:10.1016/j.medj.2021.01.006)
Supplement: Table S2. Uniquely (de-)enriched gene ontology terms of T09 cells compared to other CD4+ memory T cells, related to Figure 7 — All GO terms with an FDR-adjusted p value ≤ 0.1 are included. The sheet ‘GOup_T09-TCD4mem’ lists upregulated terms in T09 cells compared to other CD4+ memory T cells, ‘GOdown_T09-TCD4mem’ lists the downregulated terms. [file mmc3.xlsx]

## Sheet: GOup_T09-TCD4mem
ID	Description	qvalue
GO:0071674	mononuclear cell migration	0.00287891
GO:0071675	regulation of mononuclear cell migration	0.00287891
GO:0002685	regulation of leukocyte migration	0.00340869
GO:0097529	myeloid leukocyte migration	0.00452686
GO:0002548	monocyte chemotaxis	0.00625709
GO:0090025	regulation of monocyte chemotaxis	0.0070742
GO:2000406	positive regulation of T cell migration	0.012025
GO:2000403	positive regulation of lymphocyte migration	0.0147394
GO:1990868	response to chemokine	0.0147394
GO:1990869	cellular response to chemokine	0.0147394
GO:2000404	regulation of T cell migration	0.0182707
GO:0006874	cellular calcium ion homeostasis	0.0185543
GO:0002688	regulation of leukocyte chemotaxis	0.0189441
GO:0055074	calcium ion homeostasis	0.0189441
GO:0050900	leukocyte migration	0.0196606
GO:0030595	leukocyte chemotaxis	0.0196606
GO:0072503	cellular divalent inorganic cation homeostasis	0.0196606
GO:0019755	one-carbon compound transport	0.0196606
GO:0002687	positive regulation of leukocyte migration	0.0196606
GO:0002763	positive regulation of myeloid leukocyte differentiation	0.0206967
GO:0015791	polyol transport	0.0206967
GO:0035747	natural killer cell chemotaxis	0.0206967
GO:0071347	cellular response to interleukin-1	0.0213317
GO:0072678	T cell migration	0.0255135
GO:2000401	regulation of lymphocyte migration	0.0255135
GO:1902107	positive regulation of leukocyte differentiation	0.0263364
GO:0045785	positive regulation of cell adhesion	0.0285112
GO:0045600	positive regulation of fat cell differentiation	0.0285112
GO:0010820	positive regulation of T cell chemotaxis	0.0285112
GO:0043547	positive regulation of GTPase activity	0.0285112
GO:0070555	response to interleukin-1	0.0285112
GO:0010819	regulation of T cell chemotaxis	0.0307778
GO:0070262	peptidyl-serine dephosphorylation	0.036806
GO:0090026	positive regulation of monocyte chemotaxis	0.036806
GO:0002683	negative regulation of immune system process	0.0370979
GO:0006970	response to osmotic stress	0.0370979
GO:0060326	cell chemotaxis	0.0373061
GO:0140131	positive regulation of lymphocyte chemotaxis	0.0407546
GO:0007204	positive regulation of cytosolic calcium ion concentration	0.0424503
GO:0006833	water transport	0.0424503
GO:1903708	positive regulation of hemopoiesis	0.0424503
GO:0002690	positive regulation of leukocyte chemotaxis	0.0424503
GO:0071677	positive regulation of mononuclear cell migration	0.0436365
GO:0070098	chemokine-mediated signaling pathway	0.0445985
GO:0002407	dendritic cell chemotaxis	0.0445985
GO:0002691	regulation of cellular extravasation	0.0445985
GO:0043087	regulation of GTPase activity	0.0451667
GO:0045639	positive regulation of myeloid cell differentiation	0.046734
GO:0070371	ERK1 and ERK2 cascade	0.050337
GO:0000188	inactivation of MAPK activity	0.050337
GO:0036336	dendritic cell migration	0.050337
GO:1901623	regulation of lymphocyte chemotaxis	0.050337
GO:0048661	positive regulation of smooth muscle cell proliferation	0.050337
GO:0051591	response to cAMP	0.050337
GO:0010818	T cell chemotaxis	0.050337
GO:0045577	regulation of B cell differentiation	0.050337
GO:0050920	regulation of chemotaxis	0.050337
GO:0051480	regulation of cytosolic calcium ion concentration	0.050337
GO:0030593	neutrophil chemotaxis	0.0506468
GO:0042044	fluid transport	0.0506468
GO:1903039	positive regulation of leukocyte cell-cell adhesion	0.0509476
GO:0045444	fat cell differentiation	0.052704
GO:0072676	lymphocyte migration	0.0535074
GO:1903393	positive regulation of adherens junction organization	0.0581084
GO:0030218	erythrocyte differentiation	0.0606731
GO:1990266	neutrophil migration	0.0612825
GO:0002761	regulation of myeloid leukocyte differentiation	0.06345
GO:0071356	cellular response to tumor necrosis factor	0.0639242
GO:0051928	positive regulation of calcium ion transport	0.0646958
GO:0051924	regulation of calcium ion transport	0.0659414
GO:0045777	positive regulation of blood pressure	0.0665628
GO:0034101	erythrocyte homeostasis	0.0672466
GO:0071621	granulocyte chemotaxis	0.0672466
GO:0045637	regulation of myeloid cell differentiation	0.0711106
GO:0030099	myeloid cell differentiation	0.0714544
GO:0022409	positive regulation of cell-cell adhesion	0.0714544
GO:0030183	B cell differentiation	0.0714544
GO:0014003	oligodendrocyte development	0.0727692
GO:0045616	regulation of keratinocyte differentiation	0.0727692
GO:0045598	regulation of fat cell differentiation	0.0727692
GO:0006816	calcium ion transport	0.0727692
GO:0034612	response to tumor necrosis factor	0.0727692
GO:0050921	positive regulation of chemotaxis	0.0737086
GO:0043270	positive regulation of ion transport	0.0737086
GO:0007498	mesoderm development	0.0737086
GO:0050673	epithelial cell proliferation	0.0737086
GO:0061448	connective tissue development	0.0743762
GO:1902105	regulation of leukocyte differentiation	0.0749978
GO:0097530	granulocyte migration	0.0749978
GO:0071622	regulation of granulocyte chemotaxis	0.0750761
GO:0098656	anion transmembrane transport	0.075952
GO:0046683	response to organophosphorus	0.0771359
GO:0034332	adherens junction organization	0.0794228
GO:0002686	negative regulation of leukocyte migration	0.0822259
GO:2000241	regulation of reproductive process	0.082465
GO:0045646	regulation of erythrocyte differentiation	0.0862913
GO:0002262	myeloid cell homeostasis	0.0862913
GO:0051403	stress-activated MAPK cascade	0.0862913
GO:0051445	regulation of meiotic cell cycle	0.0884985
GO:1903707	negative regulation of hemopoiesis	0.0886181
GO:0003044	regulation of systemic arterial blood pressure mediated by a chemical signal	0.0886181
GO:0032330	regulation of chondrocyte differentiation	0.0886181
GO:0070838	divalent metal ion transport	0.0886181
GO:0014074	response to purine-containing compound	0.0886181
GO:0072511	divalent inorganic cation transport	0.0886181
GO:1903037	regulation of leukocyte cell-cell adhesion	0.0886181
GO:0001954	positive regulation of cell-matrix adhesion	0.0886181
GO:0038066	p38MAPK cascade	0.0924379
GO:0045839	negative regulation of mitotic nuclear division	0.0924379
GO:0071320	cellular response to cAMP	0.0924379
GO:0051249	regulation of lymphocyte activation	0.0924379
GO:0032663	regulation of interleukin-2 production	0.0930846
GO:0045661	regulation of myoblast differentiation	0.0930846
GO:0046579	positive regulation of Ras protein signal transduction	0.0930846
GO:0045123	cellular extravasation	0.0956599
GO:0001912	positive regulation of leukocyte mediated cytotoxicity	0.0974055
GO:2000242	negative regulation of reproductive process	0.0974055
GO:0007568	aging	0.0979115
GO:0051100	negative regulation of binding	0.0984053
GO:0031098	stress-activated protein kinase signaling cascade	0.0984053
GO:0045619	regulation of lymphocyte differentiation	0.0991718

## Sheet: GOdown_T09-TCD4mem
ID	Description	qvalue
GO:0042110	T cell activation	5.71692e-09
GO:0030098	lymphocyte differentiation	1.88206e-06
GO:0051249	regulation of lymphocyte activation	1.88206e-06
GO:0030217	T cell differentiation	1.8924e-06
GO:0009615	response to virus	1.68911e-05
GO:0007159	leukocyte cell-cell adhesion	2.15288e-05
GO:0050863	regulation of T cell activation	2.15288e-05
GO:0051607	defense response to virus	6.68657e-05
GO:0051251	positive regulation of lymphocyte activation	7.16097e-05
GO:0061014	positive regulation of mRNA catabolic process	7.16097e-05
GO:0007098	centrosome cycle	0.000114347
GO:0097711	ciliary basal body-plasma membrane docking	0.000116191
GO:0000077	DNA damage checkpoint	0.000119907
GO:0022407	regulation of cell-cell adhesion	0.000119907
GO:0050670	regulation of lymphocyte proliferation	0.000199435
GO:0032944	regulation of mononuclear cell proliferation	0.000214329
GO:0032259	methylation	0.000238679
GO:0050671	positive regulation of lymphocyte proliferation	0.000238679
GO:0031023	microtubule organizing center organization	0.000255759
GO:0032946	positive regulation of mononuclear cell proliferation	0.000255759
GO:0072331	signal transduction by p53 class mediator	0.000293021
GO:1903037	regulation of leukocyte cell-cell adhesion	0.000293021
GO:0006261	DNA-dependent DNA replication	0.000293021
GO:1901987	regulation of cell cycle phase transition	0.000309784
GO:1901990	regulation of mitotic cell cycle phase transition	0.000392695
GO:0034470	ncRNA processing	0.000408123
GO:0031570	DNA integrity checkpoint	0.000408123
GO:0006260	DNA replication	0.000433962
GO:0070663	regulation of leukocyte proliferation	0.000433962
GO:0050870	positive regulation of T cell activation	0.000437402
GO:0070665	positive regulation of leukocyte proliferation	0.000437402
GO:0043414	macromolecule methylation	0.000437402
GO:0002285	lymphocyte activation involved in immune response	0.000447876
GO:0002696	positive regulation of leukocyte activation	0.000451398
GO:0048872	homeostasis of number of cells	0.000451398
GO:0045058	T cell selection	0.000451398
GO:0072698	protein localization to microtubule cytoskeleton	0.000451398
GO:0046651	lymphocyte proliferation	0.000475576
GO:0060271	cilium assembly	0.000475576
GO:0032943	mononuclear cell proliferation	0.00055356
GO:1902749	regulation of cell cycle G2/M phase transition	0.00055356
GO:0009451	RNA modification	0.000630687
GO:0000075	cell cycle checkpoint	0.000717391
GO:0030890	positive regulation of B cell proliferation	0.000816801
GO:0044782	cilium organization	0.000825914
GO:0010389	regulation of G2/M transition of mitotic cell cycle	0.000871816
GO:0042113	B cell activation	0.000871816
GO:0050867	positive regulation of cell activation	0.000917027
GO:0045930	negative regulation of mitotic cell cycle	0.000970638
GO:1903708	positive regulation of hemopoiesis	0.000983187
GO:0002200	somatic diversification of immune receptors	0.000985676
GO:0022409	positive regulation of cell-cell adhesion	0.000993322
GO:0046631	alpha-beta T cell activation	0.000993322
GO:1900151	regulation of nuclear-transcribed mRNA catabolic process, deadenylation-dependent decay	0.000993322
GO:1900153	positive regulation of nuclear-transcribed mRNA catabolic process, deadenylation-dependent decay	0.000993322
GO:1903039	positive regulation of leukocyte cell-cell adhesion	0.00104374
GO:0045005	DNA-dependent DNA replication maintenance of fidelity	0.00120452
GO:0044380	protein localization to cytoskeleton	0.00121716
GO:0031297	replication fork processing	0.00122845
GO:0002562	somatic diversification of immune receptors via germline recombination within a single locus	0.00122845
GO:0016444	somatic cell DNA recombination	0.00122845
GO:0030888	regulation of B cell proliferation	0.00122845
GO:0002381	immunoglobulin production involved in immunoglobulin mediated immune response	0.00145119
GO:1903706	regulation of hemopoiesis	0.00145119
GO:0018205	peptidyl-lysine modification	0.00148904
GO:0006479	protein methylation	0.00148904
GO:0008213	protein alkylation	0.00148904
GO:0019058	viral life cycle	0.00151763
GO:0070661	leukocyte proliferation	0.00179282
GO:0001819	positive regulation of cytokine production	0.00179941
GO:0061013	regulation of mRNA catabolic process	0.00182351
GO:0071539	protein localization to centrosome	0.00201671
GO:0000289	nuclear-transcribed mRNA poly(A) tail shortening	0.00201671
GO:0060211	regulation of nuclear-transcribed mRNA poly(A) tail shortening	0.00201671
GO:0060213	positive regulation of nuclear-transcribed mRNA poly(A) tail shortening	0.00201671
GO:0000288	nuclear-transcribed mRNA catabolic process, deadenylation-dependent decay	0.0023636
GO:1903313	positive regulation of mRNA metabolic process	0.0023636
GO:0046632	alpha-beta T cell differentiation	0.0023636
GO:0033077	T cell differentiation in thymus	0.00241615
GO:0006400	tRNA modification	0.00259236
GO:0044839	cell cycle G2/M phase transition	0.00259236
GO:1905508	protein localization to microtubule organizing center	0.00259236
GO:0016570	histone modification	0.0028407
GO:0002204	somatic recombination of immunoglobulin genes involved in immune response	0.00331963
GO:0002208	somatic diversification of immunoglobulins involved in immune response	0.00331963
GO:0045190	isotype switching	0.00331963
GO:0034341	response to interferon-gamma	0.00331963
GO:0000086	G2/M transition of mitotic cell cycle	0.00363325
GO:0042100	B cell proliferation	0.00363325
GO:0016569	covalent chromatin modification	0.00379708
GO:0000082	G1/S transition of mitotic cell cycle	0.00403552
GO:0002292	T cell differentiation involved in immune response	0.00403552
GO:0016445	somatic diversification of immunoglobulins	0.00412085
GO:0043087	regulation of GTPase activity	0.00425664
GO:0051701	interaction with host	0.00432781
GO:0006607	NLS-bearing protein import into nucleus	0.00450618
GO:1902105	regulation of leukocyte differentiation	0.00458223
GO:0016571	histone methylation	0.00468579
GO:0071887	leukocyte apoptotic process	0.00478971
GO:0034770	histone H4-K20 methylation	0.00478971
GO:0006349	regulation of gene expression by genetic imprinting	0.00494016
GO:0016447	somatic recombination of immunoglobulin gene segments	0.00586822
GO:0006364	rRNA processing	0.00586822
GO:0050864	regulation of B cell activation	0.00655243
GO:0140056	organelle localization by membrane tethering	0.00664574
GO:0090181	regulation of cholesterol metabolic process	0.0067963
GO:0097193	intrinsic apoptotic signaling pathway	0.00685898
GO:0007099	centriole replication	0.00730122
GO:0050792	regulation of viral process	0.00747253
GO:0018022	peptidyl-lysine methylation	0.00750331
GO:0002699	positive regulation of immune effector process	0.00809967
GO:0071346	cellular response to interferon-gamma	0.00809967
GO:0006310	DNA recombination	0.00838352
GO:0044843	cell cycle G1/S phase transition	0.00838352
GO:0044773	mitotic DNA damage checkpoint	0.00866033
GO:0043368	positive T cell selection	0.00909591
GO:0032479	regulation of type I interferon production	0.0096721
GO:0002294	CD4-positive, alpha-beta T cell differentiation involved in immune response	0.0096721
GO:0002312	B cell activation involved in immune response	0.00975958
GO:0070227	lymphocyte apoptotic process	0.00975958
GO:0050852	T cell receptor signaling pathway	0.00975958
GO:0032606	type I interferon production	0.0106585
GO:0002287	alpha-beta T cell activation involved in immune response	0.0112419
GO:0002293	alpha-beta T cell differentiation involved in immune response	0.0112419
GO:0018212	peptidyl-tyrosine modification	0.012814
GO:0043367	CD4-positive, alpha-beta T cell differentiation	0.0132551
GO:0016072	rRNA metabolic process	0.0133675
GO:0006401	RNA catabolic process	0.0133675
GO:0002262	myeloid cell homeostasis	0.0133675
GO:0008630	intrinsic apoptotic signaling pathway in response to DNA damage	0.0133675
GO:0070493	thrombin-activated receptor signaling pathway	0.0133675
GO:0072540	T-helper 17 cell lineage commitment	0.0133675
GO:0043369	CD4-positive or CD8-positive, alpha-beta T cell lineage commitment	0.0133675
GO:1905515	non-motile cilium assembly	0.0133675
GO:0030488	tRNA methylation	0.0133675
GO:0098534	centriole assembly	0.0133675
GO:0022406	membrane docking	0.0133675
GO:0034968	histone lysine methylation	0.0144675
GO:0006977	DNA damage response, signal transduction by p53 class mediator resulting in cell cycle arrest	0.0159211
GO:0043903	regulation of symbiosis, encompassing mutualism through parasitism	0.0164094
GO:0018108	peptidyl-tyrosine phosphorylation	0.0164305
GO:0030099	myeloid cell differentiation	0.016517
GO:0043547	positive regulation of GTPase activity	0.016517
GO:0071514	genetic imprinting	0.016517
GO:0072643	interferon-gamma secretion	0.016517
GO:0002637	regulation of immunoglobulin production	0.016517
GO:0031060	regulation of histone methylation	0.016517
GO:0031571	mitotic G1 DNA damage checkpoint	0.016517
GO:0044819	mitotic G1/S transition checkpoint	0.016517
GO:0043900	regulation of multi-organism process	0.0167042
GO:0045785	positive regulation of cell adhesion	0.0167042
GO:1902107	positive regulation of leukocyte differentiation	0.0173464
GO:0042093	T-helper cell differentiation	0.0173464
GO:0072431	signal transduction involved in mitotic G1 DNA damage checkpoint	0.0173464
GO:1902400	intracellular signal transduction involved in G1 DNA damage checkpoint	0.0173464
GO:0010948	negative regulation of cell cycle process	0.0176701
GO:0048525	negative regulation of viral process	0.0177685
GO:0033044	regulation of chromosome organization	0.0181211
GO:0007093	mitotic cell cycle checkpoint	0.0183477
GO:0044783	G1 DNA damage checkpoint	0.0184073
GO:0080009	mRNA methylation	0.0190634
GO:1902807	negative regulation of cell cycle G1/S phase transition	0.0196055
GO:0001510	RNA methylation	0.0196887
GO:2000134	negative regulation of G1/S transition of mitotic cell cycle	0.0203567
GO:0006402	mRNA catabolic process	0.0207277
GO:0006275	regulation of DNA replication	0.0208713
GO:0044774	mitotic DNA integrity checkpoint	0.0208713
GO:0032481	positive regulation of type I interferon production	0.0208821
GO:0045580	regulation of T cell differentiation	0.020969
GO:2000001	regulation of DNA damage checkpoint	0.0217785
GO:0072413	signal transduction involved in mitotic cell cycle checkpoint	0.0225671
GO:1902402	signal transduction involved in mitotic DNA damage checkpoint	0.0225671
GO:1902403	signal transduction involved in mitotic DNA integrity checkpoint	0.0225671
GO:0070646	protein modification by small protein removal	0.0226043
GO:0002286	T cell activation involved in immune response	0.0235376
GO:0034340	response to type I interferon	0.0240462
GO:0045071	negative regulation of viral genome replication	0.0240462
GO:0072401	signal transduction involved in DNA integrity checkpoint	0.0240462
GO:0072422	signal transduction involved in DNA damage checkpoint	0.0240462
GO:0035710	CD4-positive, alpha-beta T cell activation	0.024057
GO:0098727	maintenance of cell number	0.0251369
GO:0034504	protein localization to nucleus	0.0255094
GO:1901988	negative regulation of cell cycle phase transition	0.0255094
GO:0045191	regulation of isotype switching	0.0258614
GO:1903900	regulation of viral life cycle	0.0265539
GO:0010457	centriole-centriole cohesion	0.0266378
GO:0072395	signal transduction involved in cell cycle checkpoint	0.0269033
GO:0030183	B cell differentiation	0.0269717
GO:0030218	erythrocyte differentiation	0.0303036
GO:0071158	positive regulation of cell cycle arrest	0.0306303
GO:0010587	miRNA catabolic process	0.0306303
GO:1903311	regulation of mRNA metabolic process	0.0312405
GO:0030330	DNA damage response, signal transduction by p53 class mediator	0.0312715
GO:0045619	regulation of lymphocyte differentiation	0.0325177
GO:0045069	regulation of viral genome replication	0.0334105
GO:0060333	interferon-gamma-mediated signaling pathway	0.0334105
GO:0045582	positive regulation of T cell differentiation	0.0341024
GO:0032392	DNA geometric change	0.0341234
GO:0072332	intrinsic apoptotic signaling pathway by p53 class mediator	0.0341234
GO:1901991	negative regulation of mitotic cell cycle phase transition	0.0341234
GO:0045724	positive regulation of cilium assembly	0.0341928
GO:0046605	regulation of centrosome cycle	0.0366241
GO:0019827	stem cell population maintenance	0.0366241
GO:0002702	positive regulation of production of molecular mediator of immune response	0.0366435
GO:0045648	positive regulation of erythrocyte differentiation	0.0367254
GO:0046718	viral entry into host cell	0.0367254
GO:0030705	cytoskeleton-dependent intracellular transport	0.0367254
GO:0050851	antigen receptor-mediated signaling pathway	0.0369153
GO:0016579	protein deubiquitination	0.0369153
GO:0032007	negative regulation of TOR signaling	0.0392101
GO:0042098	T cell proliferation	0.0428846
GO:0002360	T cell lineage commitment	0.0430943
GO:0002705	positive regulation of leukocyte mediated immunity	0.0455837
GO:0031056	regulation of histone modification	0.0462004
GO:0051052	regulation of DNA metabolic process	0.0478314
GO:0016556	mRNA modification	0.0489696
GO:0045621	positive regulation of lymphocyte differentiation	0.0504529
GO:0002295	T-helper cell lineage commitment	0.0513621
GO:0006206	pyrimidine nucleobase metabolic process	0.0513621
GO:0019079	viral genome replication	0.0516112
GO:0042254	ribosome biogenesis	0.0524092
GO:0008156	negative regulation of DNA replication	0.0524092
GO:0045637	regulation of myeloid cell differentiation	0.0524092
GO:0030260	entry into host cell	0.0524092
GO:0044409	entry into host	0.0524092
GO:0051806	entry into cell of other organism involved in symbiotic interaction	0.0524092
GO:0051828	entry into other organism involved in symbiotic interaction	0.0524092
GO:0045830	positive regulation of isotype switching	0.0524092
GO:0006606	protein import into nucleus	0.0527326
GO:0070229	negative regulation of lymphocyte apoptotic process	0.0527848
GO:1901976	regulation of cell cycle checkpoint	0.0527848
GO:0032508	DNA duplex unwinding	0.0533502
GO:0031929	TOR signaling	0.0542619
GO:0001776	leukocyte homeostasis	0.0557286
GO:0061512	protein localization to cilium	0.0559938
GO:0019218	regulation of steroid metabolic process	0.0592137
GO:0032507	maintenance of protein location in cell	0.0592137
GO:1902275	regulation of chromatin organization	0.0592137
GO:0051457	maintenance of protein location in nucleus	0.0598164
GO:0060337	type I interferon signaling pathway	0.0612808
GO:0071357	cellular response to type I interferon	0.0612808
GO:0110053	regulation of actin filament organization	0.0619815
GO:0090068	positive regulation of cell cycle process	0.0619815
GO:0090305	nucleic acid phosphodiester bond hydrolysis	0.0628542
GO:0050779	RNA destabilization	0.0628542
GO:0034101	erythrocyte homeostasis	0.0633637
GO:0042102	positive regulation of T cell proliferation	0.0633637
GO:0038110	interleukin-2-mediated signaling pathway	0.0633637
GO:0045646	regulation of erythrocyte differentiation	0.0633637
GO:0051053	negative regulation of DNA metabolic process	0.0636658
GO:0050871	positive regulation of B cell activation	0.0636658
GO:0043373	CD4-positive, alpha-beta T cell lineage commitment	0.0636658
GO:0032956	regulation of actin cytoskeleton organization	0.0638559
GO:0050663	cytokine secretion	0.0638559
GO:0002708	positive regulation of lymphocyte mediated immunity	0.0640425
GO:0002821	positive regulation of adaptive immune response	0.0640425
GO:0042129	regulation of T cell proliferation	0.0675278
GO:0050730	regulation of peptidyl-tyrosine phosphorylation	0.0675278
GO:0051250	negative regulation of lymphocyte activation	0.0678102
GO:0051170	import into nucleus	0.0694885
GO:0032609	interferon-gamma production	0.0700918
GO:0045639	positive regulation of myeloid cell differentiation	0.0714763
GO:0046634	regulation of alpha-beta T cell activation	0.0714763
GO:0042770	signal transduction in response to DNA damage	0.0729503
GO:0044786	cell cycle DNA replication	0.073304
GO:0019216	regulation of lipid metabolic process	0.073425
GO:0002703	regulation of leukocyte mediated immunity	0.0751278
GO:1903901	negative regulation of viral life cycle	0.0781258
GO:0008033	tRNA processing	0.0781258
GO:0061647	histone H3-K9 modification	0.0781258
GO:1903829	positive regulation of cellular protein localization	0.0784715
GO:0017038	protein import	0.0799988
GO:0002824	positive regulation of adaptive immune response based on somatic recombination of immune receptors built from immunoglobulin superfamily domains	0.08065
GO:0032816	positive regulation of natural killer cell activation	0.0809738
GO:0042982	amyloid precursor protein metabolic process	0.0809738
GO:0051298	centrosome duplication	0.0813782
GO:2001020	regulation of response to DNA damage stimulus	0.0813808
GO:0051258	protein polymerization	0.0814032
GO:2001233	regulation of apoptotic signaling pathway	0.0818766
GO:0001771	immunological synapse formation	0.0831874
GO:0002903	negative regulation of B cell apoptotic process	0.0831874
GO:0035723	interleukin-15-mediated signaling pathway	0.0831874
GO:0071350	cellular response to interleukin-15	0.0831874
GO:0071352	cellular response to interleukin-2	0.0831874
GO:0097191	extrinsic apoptotic signaling pathway	0.0846494
GO:0032743	positive regulation of interleukin-2 production	0.0852888
GO:0001783	B cell apoptotic process	0.0852888
GO:0006359	regulation of transcription by RNA polymerase III	0.0852888
GO:0032878	regulation of establishment or maintenance of cell polarity	0.0852888
GO:0010970	transport along microtubule	0.0856779
GO:0099111	microtubule-based transport	0.0856779
GO:1902652	secondary alcohol metabolic process	0.0856779
GO:0006473	protein acetylation	0.085685
GO:0042771	intrinsic apoptotic signaling pathway in response to DNA damage by p53 class mediator	0.0859376
GO:0002700	regulation of production of molecular mediator of immune response	0.0865271
GO:0002260	lymphocyte homeostasis	0.0873856
GO:0018394	peptidyl-lysine acetylation	0.087774
GO:2000045	regulation of G1/S transition of mitotic cell cycle	0.087774
GO:0050854	regulation of antigen receptor-mediated signaling pathway	0.0878136
GO:0070228	regulation of lymphocyte apoptotic process	0.0878136
GO:0030833	regulation of actin filament polymerization	0.0888553
GO:0043487	regulation of RNA stability	0.0929184
GO:0050856	regulation of T cell receptor signaling pathway	0.0929184
GO:2000106	regulation of leukocyte apoptotic process	0.0937313
GO:0043254	regulation of protein complex assembly	0.0965427
GO:0002115	store-operated calcium entry	0.0969623
GO:0002363	alpha-beta T cell lineage commitment	0.0969623
GO:0046599	regulation of centriole replication	0.0969623
GO:0002639	positive regulation of immunoglobulin production	0.0969623
GO:0018023	peptidyl-lysine trimethylation	0.0969623
GO:0051983	regulation of chromosome segregation	0.0974722
GO:0033045	regulation of sister chromatid segregation	0.0974722
GO:0006471	protein ADP-ribosylation	0.0974722
GO:0006301	postreplication repair	0.0975259
GO:2000107	negative regulation of leukocyte apoptotic process	0.0975259
GO:0000819	sister chromatid segregation	0.0979777
GO:1902806	regulation of cell cycle G1/S phase transition	0.0979777
GO:0009314	response to radiation	0.0979777
GO:0034205	amyloid-beta formation	0.0986288
GO:2000104	negative regulation of DNA-dependent DNA replication	0.0986288
