# Supplementary material for: Identifying CNS-colonizing T cells as potential therapeutic targets to prevent progression of multiple sclerosis
Source: Med. 2021 Mar 12;2(3):296–312.e8. doi: 10.1016/j.medj.2021.01.006 (PMC7966680; doi:10.1016/j.medj.2021.01.006)
Supplement: Table S3. Study cohort characteristics, related to Figures 1, 2, 3, 4, 5, 6, and 7 — The sheet ‘Study cohort characteristics’ shows basic clinical data for the patients included in this study. The sheet ‘Summary metrics’ gives mean values for the sampling age, the female to male ratio and the Expanded Disability Status Scale (EDSS) score for each cohort. [file mmc4.xlsx]

## Sheet: Study cohort charactreristics
donor	match	sample	sex	EDSS	MRI_n_CE_lesions	group	cohort_name	prev_treatments	natalizumab_treatment
HH-OX-23	HH-OX-24	HH-OX-23A	female	2.5	11	MS1	MS1	Avonex, Rebif, Copaxone, Betaferon, Azathioprin	no
HH-OX-23	HH-OX-24	HH-OX-23B	female	NA	0	MS1_nat	MS1	Avonex, Rebif, Copaxone, Betaferon, Azathioprin	yes
HH-OX-25	HH-OX-26	HH-OX-25A	male	2.5	2	MS1	MS1	Copaxone	no
HH-OX-25	HH-OX-26	HH-OX-25B	male	3	0	MS1_nat	MS1	Copaxone	yes
HH-OX-27	HH-OX-28	HH-OX-27A	male	2.5	4	MS1	MS1	none	no
HH-OX-27	HH-OX-28	HH-OX-27B	male	3	0	MS1_nat	MS1	none	yes
HH-OX-29	HH-OX-30	HH-OX-29A	male	NA	NA	MS1	MS1	Mitoxantron (1x, discontinued due to cardiomyopathie), Rebif, Azathioprin	no
HH-OX-29	HH-OX-30	HH-OX-29B	male	2.5	0	MS1_nat	MS1	Mitoxantron (1x, discontinued due to cardiomyopathie), Rebif, Azathioprin	yes
HH-OX-31	HH-OX-32	HH-OX-31	female	3.5	0	MS1_nat	MS1	Copaxone	yes
HH-OX-33	HH-OX-34	HH-OX-33A	male	2.5	7	MS1	MS1	Rebif, Copaxone, Betaferon	no
HH-OX-33	HH-OX-34	HH-OX-33B	male	1.5	0	MS1_nat	MS1	Rebif, Copaxone, Betaferon	yes
HH-OX-35	HH-OX-36	HH-OX-35A	female	3.5	20	MS1	MS1	Avonex, Copaxone	no
HH-OX-35	HH-OX-36	HH-OX-35B	female	3.5	0	MS1_nat	MS1	Avonex, Copaxone	yes
HH-OX-37	HH-OX-38	HH-OX-37A	female	NA	NA	MS1	MS1	Copaxone	no
HH-OX-37	HH-OX-38	HH-OX-37B	female	2	0	MS1_nat	MS1	Copaxone	yes
HH-OX-39	HH-OX-40	HH-OX-39A	female	NA	NA	MS1	MS1	Copaxone	no
HH-OX-39	HH-OX-40	HH-OX-39B	female	3	0	MS1_nat	MS1	Copaxone	yes
HH-OX-41	HH-OX-42	HH-OX-41A	male	2	5	MS1	MS1	Rebif, Interferon beta	no
HH-OX-41	HH-OX-42	HH-OX-41B	male	2	0	MS1_nat	MS1	Rebif, Interferon beta	yes
HH-OX-24	HH-OX-23	HH-OX-24	female	NA	NA	HI1	HI1	none	no
HH-OX-26	HH-OX-25	HH-OX-26	male	NA	NA	HI1	HI1	none	no
HH-OX-28	HH-OX-27	HH-OX-28	male	NA	NA	HI1	HI1	none	no
HH-OX-30	HH-OX-29	HH-OX-30	male	NA	NA	HI1	HI1	none	no
HH-OX-32	HH-OX-31	HH-OX-32	female	NA	NA	HI1	HI1	none	no
HH-OX-34	HH-OX-33	HH-OX-34	male	NA	NA	HI1	HI1	none	no
HH-OX-36	HH-OX-35	HH-OX-36	female	NA	NA	HI1	HI1	none	no
HH-OX-38	HH-OX-37	HH-OX-38	female	NA	NA	HI1	HI1	none	no
HH-OX-40	HH-OX-39	HH-OX-40	female	NA	NA	HI1	HI1	none	no
HH-OX-42	HH-OX-41	HH-OX-42	male	NA	NA	HI1	HI1	none	no
HH-OX-01	HH-OX-02	HH-OX-01	female	0	3	MS2	MS2	none	no
HH-OX-03	HH-OX-04	HH-OX-03	female	1	4	MS2	MS2	none	no
HH-OX-05	HH-OX-06	HH-OX-05	female	1.5	0	MS2	MS2	none	no
HH-OX-07	HH-OX-08	HH-OX-07	female	2.5	1	MS2	MS2	none	no
HH-OX-09	HH-OX-10	HH-OX-09	female	2	20	MS2	MS2	none	no
HH-OX-11	HH-OX-12	HH-OX-11	female	1	1	MS2	MS2	none	no
HH-OX-13	HH-OX-14	HH-OX-13	female	1	1	MS2	MS2	none	no
HH-OX-15	HH-OX-16	HH-OX-15	female	1	1	MS2	MS2	none	no
HH-OX-17	HH-OX-18	HH-OX-17	female	1.5	8	MS2	MS2	none	no
HH-OX-19	HH-OX-20	HH-OX-19	female	2.5	1	MS2	MS2	none	no
HH-OX-21	HH-OX-22	HH-OX-21	female	6	NA	MS2	MS2	none	no
HH-OX-02	HH-OX-01	HH-OX-02	female	NA	NA	HI2	HI2	none	no
HH-OX-04	HH-OX-03	HH-OX-04	female	NA	NA	HI2	HI2	none	no
HH-OX-06	HH-OX-05	HH-OX-06	female	NA	NA	HI2	HI2	none	no
HH-OX-08	HH-OX-07	HH-OX-08	female	NA	NA	HI2	HI2	none	no
HH-OX-10	HH-OX-09	HH-OX-10	female	NA	NA	HI2	HI2	none	no
HH-OX-12	HH-OX-11	HH-OX-12	female	NA	NA	HI2	HI2	none	no
HH-OX-14	HH-OX-13	HH-OX-14	female	NA	NA	HI2	HI2	none	no
HH-OX-16	HH-OX-15	HH-OX-16	female	NA	NA	HI2	HI2	none	no
HH-OX-18	HH-OX-17	HH-OX-18	female	NA	NA	HI2	HI2	none	no
HH-OX-20	HH-OX-19	HH-OX-20	female	NA	NA	HI2	HI2	none	no
HH-OX-22	HH-OX-21	HH-OX-22	female	NA	NA	HI2	HI2	none	no
HH-OX-43	HH-OX-44	HH-OX-43	female	6	NA	PPMS	MS3	none	no
HH-OX-45	HH-OX-46	HH-OX-45	male	6	NA	PPMS	MS3	none	no
HH-OX-47	HH-OX-48	HH-OX-47	male	6	NA	PPMS	MS3	none	no
HH-OX-49	HH-OX-50	HH-OX-49	female	4.5	0	PPMS	MS3	none	no
HH-OX-51	HH-OX-52	HH-OX-51	male	7.5	NA	PPMS	MS3	Endoxan, Betaferon, MTX, Mitoxantron	no
HH-OX-53	HH-OX-54	HH-OX-53	male	5	0	PPMS	MS3	none	no
HH-OX-55	HH-OX-56	HH-OX-55	male	6.5	0	PPMS	MS3	none	no
HH-OX-57	HH-OX-58	HH-OX-57	female	5	NA	PPMS	MS3	intrathecal steroids	no
HH-OX-59	HH-OX-60	HH-OX-59	male	4.5	NA	PPMS	MS3	none	no
HH-OX-61	HH-OX-62	HH-OX-61	male	5	NA	PPMS	MS3	none	no
HH-OX-44	HH-OX-43	HH-OX-44	female	NA	NA	HI3	HI3	none	no
HH-OX-46	HH-OX-45	HH-OX-46	male	NA	NA	HI3	HI3	none	no
HH-OX-48	HH-OX-47	HH-OX-48	male	NA	NA	HI3	HI3	none	no
HH-OX-50	HH-OX-49	HH-OX-50	female	NA	NA	HI3	HI3	none	no
HH-OX-52	HH-OX-51	HH-OX-52	male	NA	NA	HI3	HI3	none	no
HH-OX-54	HH-OX-53	HH-OX-54	male	NA	NA	HI3	HI3	none	no
HH-OX-56	HH-OX-55	HH-OX-56	male	NA	NA	HI3	HI3	none	no
HH-OX-58	HH-OX-57	HH-OX-58	female	NA	NA	HI3	HI3	none	no
HH-OX-60	HH-OX-59	HH-OX-60	male	NA	NA	HI3	HI3	none	no
HH-OX-62	HH-OX-61	HH-OX-62	male	NA	NA	HI3	HI3	none	no

## Sheet: Summary metrics
cohort_name	mean_age_sampling	female_male_ratio	mean_EDSS
MS_1	36.9	5:5	2.75
HI_1	36.4	5:5
MS_2	31	11:0	1.71
HI_2	31.64	11:0
MS_3	48.4	3:7	6
HI_3	48.1	3:7
