# Supplementary material for: Identifying CNS-colonizing T cells as potential therapeutic targets to prevent progression of multiple sclerosis
Source: Med. 2021 Mar 12;2(3):296–312.e8. doi: 10.1016/j.medj.2021.01.006 (PMC7966680; doi:10.1016/j.medj.2021.01.006)
Supplement: Table S4. Antibodies and oligonucleotides, related to Figures 1, 2, 3, 4, 5, 6, and 7 and STAR methods — The sheet ‘CITE-seq panel’ lists the antibodies used for surface protein profiling in this study and indicates the conjugated oligonucleotide barcodes. The sheet ‘Cell hashing antibodies’ lists the cell hashing antibodies employed in this study for sample multiplexing. The sheet ‘Oligonucleotides spatial RNaseq’ gives the sequences of oligonucleotides used in the spatial RNA sequencing protocol as indicated in the STAR methods. [file mmc5.xlsx]

## Sheet: CITE-seq panel
antigen	supplier	order no	lot	clone	barcode	marker_ name
CD4	Biolegend	300501	B226034	RPA-T4	CGATGT	CD4
CD8	Biolegend	300901	B164480	Hit8a	TTAGGC	CD8
CD197 (CCR7)	Biolegend	353202	B199725	G043H7	TGACCA	CCR7_CD197
CD45RA	Biolegend	304102	B198595	HI100	ACAGTG	CD45RA
CD45RO	Biolegend	304202	B177325	UCHL1	GCCAAT	CD45RO
CD95	Biolegend	305602	B206684	DX2	CAGATC	CD95
CD27	Biolegend	302802	B186305	O323	ACTTGA	CD27
CD28	Biolegend	302901	B207053	CD28.2	GATCAG	CD28
CD57	Biolegend	322302	B206682	HCD57	TAGCTT	CD57
CD38	Biolegend	303502	B213310	HIT2	GGCTAC	CD38
HLA-DR	Biolegend	307602	B217166	L243	CTTGTA	HLA-DR
CD49d (α4 integrin)	Biolegend	304301	B185063	9F10	AGTCAA	CD49d
CD29 (β1 integrin)	Biolegend	303001	B200527	TS2/16	AGTTCC	CD29
CD194 (CCR4)	BD	551121	6355945	1G1	ATGTCA	CCR4_CD194
CD25	Biolegend	302602	B164472	BC96	CCGTCC	CD25
CD127	Biolegend	351302	B207381	A019D5	GTAGAG	CD127
CD183 (CXCR3)	Biolegend	353702	B218188	G025H7	GTGAAA	CXCR3_CD183
CD196 (CCR6)	Biolegend	353401	B148881	G034E3	GTGGCC	CCR6_CD196
CCR10	Biolegend	341502	B199209	6588-5	GTTTCG	CCR10
CXCR5	Biolegend	356901	B163804	J252D4	CGTACG	CXCR5
TCR Vα24-Jα18	Biolegend	342902	B204558	6B11	GAGTGG	TCR_Va24-Ja18
TCR γ/δ	Nordic MUbio / Biozol	NMB-MUB1809P	7104	11F2	GGTAGC	TCR_gd
TCR Vα7.2	Biolegend	351702	B209777	3C10	ACTGAT	TCR_Va7.2
CD161	BD	556079	B7075709	DX12	ATGAGC	CD161
NKG2D	Biolegend	320802	B228271	1D11	ATTCCT	NKG2D
CD159a (NKG2A)	R&D	MAB1059-100	FVY0318061	#131411	CAAAAG	NKG2A_CD159a
CD19	Biolegend	302202	B250155	HIB19	CAACTA	CD19
IgD	Biolegend	348202	B24390	IA6-2	CACCGG	IgD
CD24	Biolegend	311102	B240399	ML5	CACGAT	CD24
CD138	Biolegend	352302	B258491	DL-101	CACTCA	CD138
CD14	Biolegend	301802	B257124	M5E2	CAGGCG	CD14
CD16	Biolegend	360702	B243320	B73.1	CATGGC	CD16
CD123/IL-3R	Biolegend	306002	B254974	6H6	CATTTT	CD123_IL-3R
CD11c	Biolegend	301602	B252725	3.9	CCAACA	CD11c
CD56	Biolegend	318302	B254021	HCD56	CGGAAT	CD56
CD279 (PD-1)	Biolegend	329902	B250570	EH12.2H7	CTAGCT	PD1_CD279
CD152 (CTLA-4)	Biolegend	369602	B224872	BNI3	CTATAC	CTLA4_CD152
CD3	Biolegend	317301	B201401	37895	CTCAGA	CD3

## Sheet: Cell hashing antibodies
antigen	supplier	order no	lot	clone	barcode	marker_ name
CD298 and β2 microglobulin	Biolegend	394601	B272595	LNH-94; 2M2	GTCAACTCTTTAGCG	hashtag_01
CD298 and β2 microglobulin	Biolegend	394603	B272602	LNH-94; 2M2	TGATGGCCTATTGGG	hashtag_02
CD298 and β2 microglobulin	Biolegend	394605	B272598	LNH-94; 2M2	TTCCGCCTCTCTTTG	hashtag_03
CD298 and β2 microglobulin	Biolegend	394607	B270523	LNH-94; 2M2	AGTAAGTTCAGCGTA	hashtag_04
CD298 and β2 microglobulin	Biolegend	394609	B270803	LNH-94; 2M2	AAGTATCGTTTCGCA	hashtag_05
CD298 and β2 microglobulin	Biolegend	394611	B272604	LNH-94; 2M2	GGTTGCCAGATGTCA	hashtag_06
CD298 and β2 microglobulin	Biolegend	394613	B272606	LNH-94; 2M2	TGTCTTTCCTGCCAG	hashtag_07
CD298 and β2 microglobulin	Biolegend	394615	B272605	LNH-94; 2M2	CTCCTCTGCAATTAC	hashtag_08
CD298 and β2 microglobulin	Biolegend	394617	B270545	LNH-94; 2M2	CAGTAGTCACGGTCA	hashtag_09
CD298 and β2 microglobulin	Biolegend	394619	B264719	LNH-94; 2M2	ATTGACCCGCGTTAG	hashtag_10
CD298 and β2 microglobulin	Biolegend	394623	B264718	LNH-94; 2M2	TAACGACCAGCCATA	hashtag_12
CD298 and β2 microglobulin	Biolegend	394625	B264717	LNH-94; 2M2	AAATCTCTCAGGCTC	hashtag_13

## Sheet: Oligonucleotides spatial RNAseq
Name	Sequence
aRNA ligation adapter	[rApp]AGATCGGAAGAGCACACGTCTGAACTCCAGTCAC[ddC]
Reverse transcription primer	GTGACTGGAGTTCAGACGTGTGCTCTTCCGA
PCR Primer InPE1.0	AATGATACGGCGACCACCGAGATCTACACTCTTTCCCTACACGACGCTCTTCCGATCT
PCR Primer InPE2.0	GTGACTGGAGTTCAGACGTGTGCTCTTCCGATCT
PCR Index Primers	CAAGCAGAAGACGGCATACGAGATXXXXXXGTGACTGGAGTTC
Index Primer 1	CGTGAT
Index Primer 2	ACATCG
Index Primer 3	GCCTAA
Index Primer 4	TGGTCA
Index Primer 5	CACTGT
Index Primer 6	ATTGGC
Index Primer 7	GATCTG
Index Primer 8	TCAAGT
Index Primer 9	CTGATC
Index Primer 10	AAGCTA
Index Primer 11	GTAGCC
Index Primer 12	TACAAG
